# Supplementary material for: Comparative genomics of the Erwinia and Enterobacter olive fly endosymbionts
Source: Sci Rep. 2018 Oct 29;8:15936. doi: 10.1038/s41598-018-33809-w (PMC6205999; doi:10.1038/s41598-018-33809-w)
Supplement: Supplementary file 2 — Table S1 [file 41598_2018_33809_MOESM2_ESM.xlsx]

## Sheet: All_Erwinia
Supplementary Table S1. Shared core clusters Er. dacicola
Content-type: application/download
list protein clusters [http://sybil-clovr/sybil/current/cgi/shared/list_protein_clusters.cgi]
date=Thu Jun 4 14:58:30 UTC 2015,db_server=localhost,db=Erwinia_dacicola
Found 856 matching protein cluster(s)
Protein cluster analysis: Mugsy Clusters
Listing only clusters that contain proteins from the following genomes/organisms: Candidatus Erwinia dacicola, Erwinia amylovora ATCC 49946, Erwinia amylovora CFBP1430, Erwinia billingiae Eb661, Erwinia pyrifoliae DSM 12163, Erwinia pyrifoliae Ep1_96, Erwinia sp. Ejp617, Erwinia tasmaniensis Et1_99
#	protein_cluster	representative_protein	filtered # organisms	filtered # proteins	total # organisms	total # proteins	average_seqlen	min/max_seqlen_ratio	leading gaps	trailing gaps
1	Erwinia_dacicola.match.X198882X354951.1 195679	GXGXG motif family protein	8	8	8	8	1844 aa	1	no	no
2	Erwinia_dacicola.match.X198963X474701.1 201444	chromosome partition protein mukB	8	8	8	8	1483 aa	1	no	no
3	Erwinia_dacicola.match.X198870X345301.1 196615	DNA-directed RNA polymerase, beta' subunit	8	8	8	8	1407 aa	1	no	no
4	Erwinia_dacicola.match.X198934X436901.1 200019	DNA-directed RNA polymerase, beta subunit	8	8	8	8	1342 aa	1	no	no
5	Erwinia_dacicola.match.X198902X385551.1 199662	bifunctional protein putA	8	8	8	8	1315 aa	0.99	yes	no
6	Erwinia_dacicola.match.X198926X418701.1 198667	ATP-dependent helicase HrpA	8	8	8	8	1300 aa	1	no	no
7	Erwinia_dacicola.match.X198961X469951.1 201163	phosphoribosylformylglycinamidine synthase	8	8	8	8	1296 aa	0.99	yes	no
8	Erwinia_dacicola.match.X198956X464851.1 195602	uncharacterized protein ytfN	8	8	8	8	1253 aa	0.97	yes	no
9	Erwinia_dacicola.match.X198907X403851.1 196352	DNA polymerase III subunit alpha	8	8	8	8	1160 aa	1	no	no
10	Erwinia_dacicola.match.X198951X462401.1 197816	transcription-repair coupling factor	8	8	8	8	1148 aa	1	no	yes
11	Erwinia_dacicola.match.X198948X453251.1 196811	exodeoxyribonuclease V, gamma subunit	8	8	8	8	1123 aa	0.99	no	yes
12	Erwinia_dacicola.match.X198911X402401.1 198948	carbamoyl-phosphate synthase large chain	8	8	8	8	1078 aa	0.99	no	yes
13	Erwinia_dacicola.match.X198960X470051.1 195098	acriflavine resistance protein B	8	8	8	8	1048 aa	1	no	yes
14	Erwinia_dacicola.match.X198979X498551.1 197848	acrB/AcrD/AcrF family protein	8	8	8	8	1039 aa	1	no	yes
15	Erwinia_dacicola.match.X198964X481151.1 195832	multidrug resistance protein MdtC	8	8	8	8	1024 aa	1	no	no
16	Erwinia_dacicola.match.X198937X433751.1 198959	glycine dehydrogenase	8	8	8	8	956 aa	0.99	yes	no
17	Erwinia_dacicola.match.X198918X406951.1 201137	excinuclease ABC, A subunit	8	8	8	8	942 aa	1	no	no
18	Erwinia_dacicola.match.X199604X531451.1 197173	glutamate-ammonia ligase adenylyltransferase family protein	8	8	8	8	942 aa	0.99	yes	no
19	Erwinia_dacicola.match.X198880X356201.1 198336	isoleucyl-tRNA synthetase	8	8	8	8	938 aa	1	no	no
20	Erwinia_dacicola.match.X198982X504901.1 201342	oxoglutarate dehydrogenase (succinyl-transferring), E1 component	8	8	8	8	935 aa	1	no	no
21	Erwinia_dacicola.match.X198946X444001.1 201880	flavocytochrome c family protein	8	8	8	8	925 aa	1	no	no
22	Erwinia_dacicola.match.X198903X389101.1 201096	preprotein translocase, SecA subunit	8	8	8	8	902 aa	1	no	no
23	Erwinia_dacicola.match.X198888X365501.1 195956	NADH dehydrogenase (quinone), G subunit	8	8	8	8	901 aa	0.93	yes	no
24	Erwinia_dacicola.match.X198972X490451.1 196744	translation initiation factor IF-2	8	8	8	8	896 aa	1	no	no
25	Erwinia_dacicola.match.X198906X393751.1 202532	pyruvate dehydrogenase (acetyl-transferring), homodimeric type	8	8	8	8	887 aa	1	no	no
26	Erwinia_dacicola.match.X198975X491951.1 199406	protein-P-II uridylyltransferase	8	8	8	8	885 aa	0.99	no	no
27	Erwinia_dacicola.match.X198874X343551.1 198798	phosphoenolpyruvate carboxylase family protein	8	8	8	8	882 aa	0.99	yes	no
28	Erwinia_dacicola.match.X198984X506201.1 195900	DNA gyrase, A subunit	8	8	8	8	879 aa	0.99	no	no
29	Erwinia_dacicola.match.X198969X478751.1 195311	alanyl-tRNA synthetase	8	8	8	8	876 aa	1	no	no
30	Erwinia_dacicola.match.X198949X460101.1 194472	aconitate hydratase 2	8	8	8	8	867 aa	0.93	yes	no
31	Erwinia_dacicola.match.X198867X350051.1 198085	DNA topoisomerase I	8	8	8	8	866 aa	0.94	yes	yes
32	Erwinia_dacicola.match.X198951X461851.1 197945	leucyl-tRNA synthetase	8	8	8	8	860 aa	1	no	no
33	Erwinia_dacicola.match.X198984X501351.1 199808	ATP-dependent chaperone ClpB	8	8	8	8	857 aa	1	no	no
34	Erwinia_dacicola.match.X198996X522351.1 195749	adenylate cyclase, class-I family protein	8	8	8	8	853 aa	0.93	yes	no
35	Erwinia_dacicola.match.X198950X458951.1 200610	glucans biosynthesis glucosyltransferase H	8	8	8	8	846 aa	0.94	yes	yes
36	Erwinia_dacicola.match.X199607X538351.1 202596	penicillin-binding protein 1B	8	8	8	8	832 aa	0.94	yes	no
37	Erwinia_dacicola.match.X198891X373151.1 198805	bifunctional aspartokinase/homoserine dehydrogenase 1	8	8	8	8	818 aa	0.98	yes	no
38	Erwinia_dacicola.match.X198959X471051.1 202571	ribonuclease R	8	8	8	8	815 aa	0.98	yes	no
39	Erwinia_dacicola.match.X198935X435801.1 198307	mechanosensitive ion channel family protein	8	8	8	8	810 aa	0.99	no	yes
40	Erwinia_dacicola.match.X198874X347951.1 195578	glycerol-3-phosphate acyltransferase	8	8	8	8	808 aa	1	no	no
41	Erwinia_dacicola.match.X198923X426951.1 198046	outer membrane assembly complex, YaeT protein	8	8	8	8	803 aa	1	no	no
42	Erwinia_dacicola.match.X199601X528651.1 198780	DNA gyrase, B subunit	8	8	8	8	802 aa	1	no	no
43	Erwinia_dacicola.match.X198975X489701.1 200736	phenylalanyl-tRNA synthetase, beta subunit	8	8	8	8	795 aa	1	no	no
44	Erwinia_dacicola.match.X198985X502301.1 195868	SNF2 family N-terminal domain protein	8	9	8	9	790 aa	0.09	no	yes
45	Erwinia_dacicola.match.X198876X358601.1 195736	LPS-assembly protein lptD	8	8	8	8	785 aa	0.98	yes	no
46	Erwinia_dacicola.match.X198886X362851.1 201003	ATP-dependent protease La	8	8	8	8	784 aa	1	no	no
47	Erwinia_dacicola.match.X198919X416001.1 197587	aerobic respiration control sensor protein arcB	8	8	8	8	783 aa	0.95	no	yes
48	Erwinia_dacicola.match.X198949X452901.1 201079	protein yhgF	8	8	8	8	776 aa	1	no	no
49	Erwinia_dacicola.match.X198903X394251.1 197725	amino acid kinase family protein	8	8	8	8	773 aa	0.63	yes	no
50	Erwinia_dacicola.match.X199614X545151.1 199872	DNA topoisomerase IV, A subunit	8	8	8	8	758 aa	1	no	no
51	Erwinia_dacicola.match.X198912X397951.1 201620	ATP-dependent Clp protease ATP-binding subunit ClpA	8	8	8	8	758 aa	1	no	no
52	Erwinia_dacicola.match.X198907X404301.1 196372	5-methyltetrahydropteroyltriglutamate-- homocysteine S-methyltransferase	8	8	8	8	757 aa	1	no	no
53	Erwinia_dacicola.match.X198899X392701.1 197049	phosphoenolpyruvate-protein phosphotransferase	8	8	8	8	748 aa	1	no	no
54	Erwinia_dacicola.match.X198983X503851.1 197980	GTP pyrophosphokinase	8	8	8	8	744 aa	0.99	yes	no
55	Erwinia_dacicola.match.X198905X389501.1 196338	primosomal protein N'	8	8	8	8	742 aa	0.95	yes	no
56	Erwinia_dacicola.match.X198948X457901.1 199572	DNA helicase II	8	8	8	8	721 aa	1	no	no
57	Erwinia_dacicola.match.X198871X350351.1 200480	polyribonucleotide nucleotidyltransferase	8	8	8	8	717 aa	0.96	yes	no
58	Erwinia_dacicola.match.X198964X479801.1 195579	phosphate acetyltransferase	8	8	8	8	712 aa	0.99	yes	no
59	Erwinia_dacicola.match.X198960X468901.1 194835	DNA polymerase II domain protein	8	8	8	8	712 aa	0.24	yes	yes
60	Erwinia_dacicola.match.X198964X478851.1 198646	ribonucleoside-diphosphate reductase, alpha subunit	8	8	8	8	709 aa	0.97	yes	no
61	Erwinia_dacicola.match.X198906X388001.1 196840	ribosomal RNA large subunit methyltransferase L	8	8	8	8	708 aa	0.98	yes	no
62	Erwinia_dacicola.match.X198941X446851.1 198976	bifunctional (p)ppGpp synthase/hydrolase SpoT	8	8	8	8	707 aa	1	no	no
63	Erwinia_dacicola.match.X199609X538001.1 199653	translation elongation factor G	8	8	8	8	703 aa	1	no	no
64	Erwinia_dacicola.match.X198909X396401.1 199158	ATP-dependent DNA helicase RecG	8	8	8	8	693 aa	1	no	no
65	Erwinia_dacicola.match.X199616X546001.1 194329	glycyl-tRNA synthetase beta subunit	8	8	8	8	689 aa	1	no	no
66	Erwinia_dacicola.match.X198876X352151.1 198679	oligopeptidase A	8	8	8	8	687 aa	0.95	yes	yes
67	Erwinia_dacicola.match.X198956X466651.1 200490	polyphosphate kinase	8	8	8	8	686 aa	1	no	no
68	Erwinia_dacicola.match.X198989X513651.1 197843	penicillin-binding protein 1A	8	10	8	10	676 aa	0.05	yes	no
69	Erwinia_dacicola.match.X199611X543851.1 200932	ATP-dependent DNA helicase Rep	8	8	8	8	676 aa	0.96	yes	no
70	Erwinia_dacicola.match.X198890X372201.1 199054	excinuclease ABC, B subunit	8	8	8	8	674 aa	1	no	no
71	Erwinia_dacicola.match.X198964X475701.1 197575	tail-specific protease	8	8	8	8	673 aa	0.98	no	yes
72	Erwinia_dacicola.match.X198962X467601.1 197773	DNA ligase, NAD-dependent	8	8	8	8	672 aa	0.99	no	yes
73	Erwinia_dacicola.match.X198979X495701.1 199927	methionyl-tRNA synthetase	8	8	8	8	670 aa	0.94	yes	no
74	Erwinia_dacicola.match.X198982X499351.1 196417	transketolase	8	8	8	8	663 aa	1	no	no
75	Erwinia_dacicola.match.X198928X422851.1 201369	cytochrome o ubiquinol oxidase, subunit I	8	8	8	8	663 aa	1	no	no
76	Erwinia_dacicola.match.X198922X412501.1 198752	arginine decarboxylase	8	8	8	8	660 aa	0.97	yes	no
77	Erwinia_dacicola.match.X198948X452001.1 194476	DNA polymerase III, subunits gamma and tau	8	8	8	8	643 aa	0.99	no	no
78	Erwinia_dacicola.match.X198965X481451.1 195166	threonyl-tRNA synthetase	8	8	8	8	642 aa	1	no	no
79	Erwinia_dacicola.match.X199612X541001.1 196235	chaperone protein DnaK	8	8	8	8	637 aa	1	no	no
80	Erwinia_dacicola.match.X198973X491801.1 195566	penicillin-binding protein 2	8	8	8	8	634 aa	1	no	yes
81	Erwinia_dacicola.match.X198942X443601.1 198901	ABC transporter ATP-binding protein uup	8	8	8	8	633 aa	0.95	no	yes
82	Erwinia_dacicola.match.X198979X499551.1 201200	cold-shock DEAD box protein A	8	8	8	8	632 aa	0.9	no	no
83	Erwinia_dacicola.match.X198935X435201.1 195854	DNA topoisomerase IV, B subunit	8	8	8	8	631 aa	1	no	no
84	Erwinia_dacicola.match.X199613X541451.1 196759	tRNA uridine 5-carboxymethylaminomethyl modification enzyme GidA	8	8	8	8	629 aa	1	no	no
85	Erwinia_dacicola.match.X198897X376601.1 199654	ATP-dependent zinc metalloprotease FtsH	8	8	8	8	628 aa	0.79	yes	no
86	Erwinia_dacicola.match.X198956X468551.1 194689	chaperone protein htpG	8	8	8	8	624 aa	1	no	no
87	Erwinia_dacicola.match.X198971X487151.1 197155	1-deoxy-D-xylulose-5-phosphate synthase	8	8	8	8	621 aa	1	no	no
88	Erwinia_dacicola.match.X199604X528801.1 196544	potassium uptake protein	8	8	8	8	620 aa	0.98	yes	no
89	Erwinia_dacicola.match.X198897X379701.1 197577	PTS system, N-acetylglucosamine-specific IIBC component	8	8	8	8	619 aa	0.69	yes	yes
90	Erwinia_dacicola.match.X198910X399501.1 199602	dihydroxy-acid dehydratase	8	8	8	8	616 aa	1	no	no
91	Erwinia_dacicola.match.X198926X419151.1 198486	RNA polymerase sigma factor rpoD	8	8	8	8	613 aa	1	no	no
92	Erwinia_dacicola.match.X199616X546551.1 199461	#NAME?	8	8	8	8	612 aa	0.98	yes	no
93	Erwinia_dacicola.match.X199606X538651.1 194375	DNA mismatch repair protein mutL	8	8	8	8	612 aa	0.97	no	no
94	Erwinia_dacicola.match.X198889X363101.1 202191	NADH-quinone oxidoreductase subunit L	8	8	8	8	612 aa	1	no	no
95	Erwinia_dacicola.match.X198887X363651.1 196458	ATP-dependent DNA helicase RecQ	8	8	8	8	610 aa	0.99	no	no
96	Erwinia_dacicola.match.X198972X492101.1 201764	glutamine-fructose-6-phosphate transaminase	8	8	8	8	609 aa	1	no	no
97	Erwinia_dacicola.match.X198903X388251.1 197285	excinuclease ABC, C subunit	8	8	8	8	609 aa	0.99	no	no
98	Erwinia_dacicola.match.X199601X529151.1 197724	GTP-binding protein TypA/BipA	8	8	8	8	607 aa	1	no	no
99	Erwinia_dacicola.match.X199615X546301.1 194825	NADH-quinone oxidoreductase subunit C/D	8	8	8	8	601 aa	0.97	yes	no
100	Erwinia_dacicola.match.X198887X370351.1 198095	glutathione-regulated potassium-efflux system protein kefB	8	8	8	8	601 aa	1	no	no
101	Erwinia_dacicola.match.X198949X454301.1 201674	GTP-binding protein LepA	8	8	8	8	599 aa	1	no	no
102	Erwinia_dacicola.match.X198984X505351.1 201916	sulfite reductase [NADPH] flavoprotein, alpha-component	8	8	8	8	599 aa	0.99	yes	no
103	Erwinia_dacicola.match.X198925X425401.1 201239	aspartyl-tRNA synthetase	8	8	8	8	595 aa	1	no	no
104	Erwinia_dacicola.match.X198935X434451.1 198394	succinate dehydrogenase, flavoprotein subunit	8	8	8	8	589 aa	0.99	yes	no
105	Erwinia_dacicola.match.X198943X452751.1 198566	sulfite reductase [NADPH] flavoprotein alpha-component	8	8	8	8	585 aa	1	no	no
106	Erwinia_dacicola.match.X198919X413751.1 201507	lipid A export permease/ATP-binding protein MsbA	8	8	8	8	582 aa	1	no	no
107	Erwinia_dacicola.match.X198901X391201.1 194939	DNA primase	8	8	8	8	581 aa	1	no	no
108	Erwinia_dacicola.match.X198872X341301.1 194314	arginyl-tRNA synthetase	8	8	8	8	576 aa	1	no	no
109	Erwinia_dacicola.match.X198972X486751.1 200488	phosphoenolpyruvate-protein phosphotransferase	8	8	8	8	575 aa	1	no	no
110	Erwinia_dacicola.match.X198931X430501.1 198734	prolyl-tRNA synthetase	8	8	8	8	572 aa	1	no	no
111	Erwinia_dacicola.match.X198929X427551.1 194495	single-stranded-DNA-specific exonuclease RecJ	8	8	8	8	572 aa	1	no	no
112	Erwinia_dacicola.match.X199613X542651.1 201675	sulfite reductase (NADPH) hemoprotein, beta-component	8	8	8	8	571 aa	1	no	no
113	Erwinia_dacicola.match.X198915X407251.1 197966	uncharacterized protein ytfM	8	8	8	8	571 aa	0.89	yes	no
114	Erwinia_dacicola.match.X198994X518801.1 199433	PTS system, Fru family, IIB component domain protein	8	8	8	8	563 aa	0.99	no	no
115	Erwinia_dacicola.match.X198987X508051.1 196271	ribosomal protein S1	8	8	8	8	557 aa	1	no	no
116	Erwinia_dacicola.match.X198901X385101.1 202228	acetolactate synthase, large subunit, biosynthetic type	8	8	8	8	557 aa	0.9	yes	no
117	Erwinia_dacicola.match.X199614X544501.1 200522	glucans biosynthesis protein D	8	8	8	8	557 aa	0.92	yes	no
118	Erwinia_dacicola.match.X198896X375101.1 201136	glutaminyl-tRNA synthetase	8	8	8	8	555 aa	1	no	no
119	Erwinia_dacicola.match.X199606X532801.1 198906	asparagine synthase	8	8	8	8	554 aa	1	no	no
120	Erwinia_dacicola.match.X198916X407651.1 198026	DNA repair protein RecN	8	8	8	8	553 aa	1	no	no
121	Erwinia_dacicola.match.X198990X510051.1 195445	fumarate hydratase class I, aerobic	8	8	8	8	548 aa	1	no	no
122	Erwinia_dacicola.match.X198882X357101.1 198849	inner membrane protein oxaA	8	8	8	8	548 aa	1	no	no
123	Erwinia_dacicola.match.X198890X370301.1 196465	chaperonin GroL	8	8	8	8	548 aa	1	no	no
124	Erwinia_dacicola.match.X198931X432251.1 197156	glucose-6-phosphate isomerase	8	8	8	8	547 aa	1	no	no
125	Erwinia_dacicola.match.X198898X381151.1 201649	phosphoglucomutase, alpha-D-glucose phosphate-specific	8	8	8	8	546 aa	1	no	no
126	Erwinia_dacicola.match.X198919X412951.1 200722	CTP synthase	8	8	8	8	545 aa	1	no	no
127	Erwinia_dacicola.match.X198978X495151.1 201331	2-polyprenylphenol 6-hydroxylase	8	8	8	8	545 aa	1	no	no
128	Erwinia_dacicola.match.X198928X427601.1 201129	dihydrolipoyllysine-residue acetyltransferase E2 component of pyruvate dehydrogenase complex	8	8	8	8	542 aa	0.8	no	no
129	Erwinia_dacicola.match.X198890X367051.1 201388	phosphoenolpyruvate carboxykinase	8	8	8	8	539 aa	0.99	no	no
130	Erwinia_dacicola.match.X198923X426351.1 196481	DNA/RNA helicase of superfamily II	8	8	8	8	530 aa	0.27	yes	yes
131	Erwinia_dacicola.match.X198890X369701.1 196029	bifunctional purine biosynthesis protein PurH	8	8	8	8	529 aa	1	no	no
132	Erwinia_dacicola.match.X198960X472851.1 200616	peptide chain release factor 3	8	8	8	8	529 aa	1	no	no
133	Erwinia_dacicola.match.X198885X362451.1 201866	GMP synthase [glutamine-hydrolyzing]	8	8	8	8	528 aa	0.99	yes	no
134	Erwinia_dacicola.match.X198961X473401.1 195139	ABC transporter family protein	8	8	8	8	528 aa	0.98	yes	no
135	Erwinia_dacicola.match.X198934X439051.1 200764	2-isopropylmalate synthase	8	8	8	8	526 aa	0.97	yes	no
136	Erwinia_dacicola.match.X198945X450601.1 199372	peptidoglycan synthase ftsI	8	9	8	9	524 aa	0.21	yes	yes
137	Erwinia_dacicola.match.X198978X492151.1 195645	glutamate--cysteine ligase	8	8	8	8	519 aa	1	no	no
138	Erwinia_dacicola.match.X198935X438001.1 201806	glucans biosynthesis protein G	8	8	8	8	517 aa	0.97	yes	no
139	Erwinia_dacicola.match.X198925X421301.1 194974	UPF0053 inner membrane protein yoaE	8	8	8	8	515 aa	0.96	yes	no
140	Erwinia_dacicola.match.X199604X529101.1 200645	threonine ammonia-lyase, biosynthetic	8	8	8	8	515 aa	1	no	no
141	Erwinia_dacicola.match.X198953X464951.1 200091	ATP synthase F1, alpha subunit	8	8	8	8	513 aa	1	no	no
142	Erwinia_dacicola.match.X199609X533451.1 200379	integral membrane protein MviN	8	8	8	8	512 aa	1	no	no
143	Erwinia_dacicola.match.X198964X474751.1 194834	exopolyphosphatase	8	8	8	8	508 aa	1	no	no
144	Erwinia_dacicola.match.X199601X529751.1 195610	NADH-quinone oxidoreductase subunit M	8	8	8	8	506 aa	1	no	no
145	Erwinia_dacicola.match.X198968X482001.1 201042	lysyl-tRNA synthetase	8	8	8	8	506 aa	1	no	no
146	Erwinia_dacicola.match.X198902X393701.1 197965	DNA recombination protein rmuC	8	8	8	8	506 aa	0.96	no	yes
147	Erwinia_dacicola.match.X198896X380451.1 194802	amidophosphoribosyltransferase	8	8	8	8	505 aa	1	no	no
148	Erwinia_dacicola.match.X198869X348001.1 201986	low-affinity inorganic phosphate transporter 1	8	8	8	8	505 aa	0.97	yes	no
149	Erwinia_dacicola.match.X198942X448351.1 200761	transcription elongation protein nusA	8	8	8	8	500 aa	0.99	no	no
150	Erwinia_dacicola.match.X198914X406051.1 200202	GTPase Der	8	8	8	8	498 aa	0.99	no	no
151	Erwinia_dacicola.match.X198896X382551.1 201138	feS assembly protein SufB	8	8	8	8	497 aa	1	no	no
152	Erwinia_dacicola.match.X198872X341701.1 194332	3-octaprenyl-4-hydroxybenzoate carboxy-lyase	8	8	8	8	495 aa	0.99	no	yes
153	Erwinia_dacicola.match.X198953X463501.1 202549	signal recognition particle-docking protein FtsY	8	8	8	8	495 aa	0.94	no	no
154	Erwinia_dacicola.match.X198943X453401.1 200043	guanosine-5'-triphosphate,3'-diphosphate pyrophosphatase	8	8	8	8	494 aa	1	no	no
155	Erwinia_dacicola.match.X198966X481851.1 196389	outer membrane protein tolC	8	8	8	8	494 aa	0.92	yes	no
156	Erwinia_dacicola.match.X199608X540251.1 200743	sodium/proline symporter	8	8	8	8	494 aa	1	no	no
157	Erwinia_dacicola.match.X198902X389351.1 198758	ketol-acid reductoisomerase	8	8	8	8	492 aa	1	no	no
158	Erwinia_dacicola.match.X198884X359551.1 199945	UDP-N-acetylmuramoyl-L-alanyl-D-glutamate--2,6- diaminopimelate ligase	8	8	8	8	492 aa	0.95	yes	no
159	Erwinia_dacicola.match.X198922X417151.1 199749	UDP-N-acetylmuramate--alanine ligase	8	8	8	8	492 aa	0.98	yes	no
160	Erwinia_dacicola.match.X198953X463151.1 201682	glucose-6-phosphate dehydrogenase	8	8	8	8	491 aa	1	no	no
161	Erwinia_dacicola.match.X199611X543401.1 195220	L-tartrate/succinate antiporter	8	8	8	8	491 aa	0.95	yes	no
162	Erwinia_dacicola.match.X198947X443301.1 202337	ribonuclease G	8	8	8	8	489 aa	1	no	no
163	Erwinia_dacicola.match.X198878X358201.1 196036	inosine-5'-monophosphate dehydrogenase	8	8	8	8	488 aa	1	no	no
164	Erwinia_dacicola.match.X199602X529801.1 201598	NADH-quinone oxidoreductase subunit N	8	8	8	8	485 aa	1	no	no
165	Erwinia_dacicola.match.X198963X477501.1 198957	protease do	8	8	8	8	484 aa	0.99	no	no
166	Erwinia_dacicola.match.X198995X517751.1 195601	modulator of DNA gyrase family protein	8	8	8	8	483 aa	0.97	yes	no
167	Erwinia_dacicola.match.X198926X425251.1 202418	thiamine biosynthesis/tRNA modification protein ThiI	8	8	8	8	482 aa	1	no	no
168	Erwinia_dacicola.match.X198919X416501.1 194901	sodium/pantothenate symporter	8	8	8	8	482 aa	0.97	no	yes
169	Erwinia_dacicola.match.X198929X426251.1 196062	glycosyl hydrolase 1 family protein	8	8	8	8	478 aa	0.99	yes	no
170	Erwinia_dacicola.match.X198884X352451.1 196143	lysine-specific permease	8	8	8	8	478 aa	0.88	no	yes
171	Erwinia_dacicola.match.X198967X477251.1 199125	PTS system glucose-specific EIICB component	8	8	8	8	477 aa	1	no	no
172	Erwinia_dacicola.match.X198900X393101.1 197418	exodeoxyribonuclease I	8	8	8	8	476 aa	0.98	no	yes
173	Erwinia_dacicola.match.X198895X375301.1 200889	sulfate adenylyltransferase subunit 1	8	8	8	8	476 aa	1	no	no
174	Erwinia_dacicola.match.X198930X421451.1 201221	glutamyl-tRNA synthetase	8	8	8	8	475 aa	0.95	yes	no
175	Erwinia_dacicola.match.X198954X461601.1 201460	dihydrolipoyl dehydrogenase	8	8	8	8	475 aa	1	no	no
176	Erwinia_dacicola.match.X198927X421851.1 194365	protein SufI	8	8	8	8	474 aa	1	no	no
177	Erwinia_dacicola.match.X198949X461001.1 197287	RNA polymerase sigma-54 factor	8	8	8	8	474 aa	0.97	yes	no
178	Erwinia_dacicola.match.X198977X497051.1 199849	siroheme synthase	8	8	8	8	472 aa	0.99	yes	no
179	Erwinia_dacicola.match.X198982X501251.1 196733	replicative DNA helicase	8	8	8	8	471 aa	1	no	no
180	Erwinia_dacicola.match.X198870X347301.1 201225	ATP-dependent RNA helicase rhlE	8	8	8	8	470 aa	0.97	no	no
181	Erwinia_dacicola.match.X198933X430201.1 195412	nitrogen regulation protein NR	8	8	8	8	469 aa	1	no	no
182	Erwinia_dacicola.match.X198980X498451.1 198661	poly(A) polymerase	8	8	8	8	468 aa	0.92	yes	no
183	Erwinia_dacicola.match.X198988X512601.1 197167	6-phosphogluconate dehydrogenase, decarboxylating	8	8	8	8	468 aa	1	no	no
184	Erwinia_dacicola.match.X198963X474351.1 201919	D-serine/D-alanine/glycine transporter	8	8	8	8	467 aa	0.97	no	yes
185	Erwinia_dacicola.match.X198901X393251.1 199012	soluble pyridine nucleotide transhydrogenase	8	8	8	8	466 aa	1	no	no
186	Erwinia_dacicola.match.X198978X496051.1 199389	pyruvate kinase	8	8	8	8	466 aa	0.96	yes	no
187	Erwinia_dacicola.match.X198897X375051.1 202192	asparaginyl-tRNA synthetase	8	8	8	8	466 aa	1	no	no
188	Erwinia_dacicola.match.X198881X353001.1 199013	3-isopropylmalate dehydratase large subunit	8	8	8	8	465 aa	1	no	no
189	Erwinia_dacicola.match.X198884X358051.1 194991	alpha,alpha-trehalose-phosphate synthase [UDP-forming]	8	8	8	8	463 aa	0.92	yes	no
190	Erwinia_dacicola.match.X198868X344601.1 195464	chromosomal replication initiator protein DnaA	8	8	8	8	462 aa	0.93	yes	no
191	Erwinia_dacicola.match.X198934X439551.1 195833	sensor protein CpxA	8	8	8	8	461 aa	0.96	yes	no
192	Erwinia_dacicola.match.X198993X518551.1 194988	anthranilate synthase component I	8	9	8	9	460 aa	0.44	yes	yes
193	Erwinia_dacicola.match.X198867X346101.1 200438	DNA repair protein RadA	8	8	8	8	460 aa	1	no	no
194	Erwinia_dacicola.match.X198984X504851.1 196666	tRNA modification GTPase TrmE	8	8	8	8	459 aa	0.95	yes	no
195	Erwinia_dacicola.match.X198989X507951.1 199505	exodeoxyribonuclease VII, large subunit	8	8	8	8	457 aa	0.99	no	no
196	Erwinia_dacicola.match.X198914X400051.1 196877	signal recognition particle protein	8	8	8	8	457 aa	0.94	yes	no
197	Erwinia_dacicola.match.X198873X374451.1 195970	argininosuccinate lyase	8	8	8	8	457 aa	1	no	no
198	Erwinia_dacicola.match.X198912X402551.1 197141	ATP synthase F1, beta subunit	8	8	8	8	457 aa	0.94	yes	no
199	Erwinia_dacicola.match.X198893X379651.1 199590	UDP-N-acetylglucosamine diphosphorylase/glucosamine-1-phosphate N-acetyltransferase	8	8	8	8	456 aa	1	no	no
200	Erwinia_dacicola.match.X198900X384801.1 199738	adenylosuccinate lyase	8	8	8	8	456 aa	1	no	no
201	Erwinia_dacicola.match.X198879X362601.1 199962	amino-acid N-acetyltransferase	8	8	8	8	454 aa	0.98	yes	no
202	Erwinia_dacicola.match.X198883X355751.1 202398	inner membrane transport protein yajR	8	8	8	8	454 aa	0.99	no	no
203	Erwinia_dacicola.match.X198955X454401.1 194529	tryptophan biosynthesis protein trpCF	8	8	8	8	453 aa	1	no	no
204	Erwinia_dacicola.match.X198950X459951.1 200314	glutathione-disulfide reductase	8	8	8	8	452 aa	0.98	yes	no
205	Erwinia_dacicola.match.X198922X417751.1 196625	RIP metalloprotease RseP	8	8	8	8	451 aa	0.97	no	yes
206	Erwinia_dacicola.match.X198943X452051.1 198840	UDP-N-acetylmuramate:L-alanyl-gamma-D-glutamyl- meso-diaminopimelate ligase	8	8	8	8	450 aa	1	no	no
207	Erwinia_dacicola.match.X198915X407001.1 194970	acetyl-CoA carboxylase, biotin carboxylase	8	8	8	8	449 aa	1	no	no
208	Erwinia_dacicola.match.X199612X538151.1 200731	osmolarity sensor protein envZ	8	8	8	8	448 aa	0.92	yes	no
209	Erwinia_dacicola.match.X198954X462701.1 198198	nucleotide sugar dehydrogenase family protein	8	8	8	8	446 aa	1	no	no
210	Erwinia_dacicola.match.X198926X422101.1 195062	NADH oxidoreductase (quinone), F subunit	8	8	8	8	446 aa	1	no	no
211	Erwinia_dacicola.match.X198967X482351.1 197741	protein pmbA	8	8	8	8	446 aa	1	no	no
212	Erwinia_dacicola.match.X198974X494601.1 198887	replication-associated recombination protein A	8	8	8	8	444 aa	0.96	yes	no
213	Erwinia_dacicola.match.X198956X468001.1 197791	response regulator	8	8	8	8	444 aa	1	no	no
214	Erwinia_dacicola.match.X198890X368101.1 198545	heat shock protein HslVU, ATPase subunit HslU	8	8	8	8	443 aa	1	no	no
215	Erwinia_dacicola.match.X199611X541551.1 200241	preprotein translocase subunit SecY	8	8	8	8	443 aa	1	no	no
216	Erwinia_dacicola.match.X198956X468201.1 196406	ATP-dependent RNA helicase srmB	8	8	8	8	442 aa	1	no	no
217	Erwinia_dacicola.match.X198917X412601.1 202594	ATPase ravA domain protein	8	8	8	8	440 aa	0.08	no	yes
218	Erwinia_dacicola.match.X198935X431601.1 198641	chromosome partition protein mukF	8	8	8	8	440 aa	1	no	no
219	Erwinia_dacicola.match.X198990X510351.1 197405	membrane-bound lytic murein transglycosylase D	8	8	8	8	440 aa	0.71	yes	no
220	Erwinia_dacicola.match.X199601X521551.1 198539	phosphate regulon sensor kinase PhoR	8	8	8	8	439 aa	0.98	no	yes
221	Erwinia_dacicola.match.X198876X351901.1 198975	sugar (and other) transporter family protein	8	8	8	8	438 aa	0.96	no	yes
222	Erwinia_dacicola.match.X198956X463951.1 199975	xaa-Pro aminopeptidase	8	8	8	8	438 aa	1	no	no
223	Erwinia_dacicola.match.X198945X446801.1 196060	UDP-N-acetylmuramoylalanine--D-glutamate ligase	8	8	8	8	438 aa	1	no	no
224	Erwinia_dacicola.match.X198871X347751.1 197887	trigger factor	8	8	8	8	435 aa	0.99	no	no
225	Erwinia_dacicola.match.X198892X374401.1 200809	histidinol dehydrogenase	8	8	8	8	434 aa	0.99	yes	no
226	Erwinia_dacicola.match.X198924X425901.1 196281	ammonium transporter	8	8	8	8	433 aa	0.99	yes	no
227	Erwinia_dacicola.match.X198868X349351.1 196873	proton glutamate symport protein	8	8	8	8	433 aa	0.99	no	no
228	Erwinia_dacicola.match.X198917X409201.1 200773	histidyl-tRNA synthetase	8	8	8	8	432 aa	0.94	yes	no
229	Erwinia_dacicola.match.X198971X485901.1 196773	seryl-tRNA synthetase	8	8	8	8	432 aa	0.96	yes	no
230	Erwinia_dacicola.match.X198896X380601.1 194597	adenylosuccinate synthetase	8	8	8	8	432 aa	1	no	no
231	Erwinia_dacicola.match.X198950X459551.1 194404	phosphopyruvate hydratase	8	8	8	8	431 aa	1	no	no
232	Erwinia_dacicola.match.X199616X546251.1 198339	tol-Pal system beta propeller repeat protein TolB	8	8	8	8	431 aa	0.98	yes	no
233	Erwinia_dacicola.match.X198922X409451.1 202186	chaperone surA	8	8	8	8	430 aa	0.99	yes	no
234	Erwinia_dacicola.match.X198899X387701.1 201471	DEAD/DEAH box helicase family protein	8	8	8	8	430 aa	1	no	no
235	Erwinia_dacicola.match.X198914X405251.1 198978	threonine synthase	8	8	8	8	428 aa	1	no	no
236	Erwinia_dacicola.match.X199616X546951.1 194657	uncharacterized ABC transporter ATP-binding YheS domain protein	8	11	8	11	427 aa	0.08	yes	yes
237	Erwinia_dacicola.match.X198997X519651.1 197450	citrate (Si)-synthase	8	8	8	8	427 aa	1	no	no
238	Erwinia_dacicola.match.X198948X452551.1 197740	glutamate-1-semialdehyde-2,1-aminomutase	8	8	8	8	426 aa	1	no	no
239	Erwinia_dacicola.match.X198906X394401.1 200161	phosphoribosylamine--glycine ligase	8	8	8	8	426 aa	1	no	no
240	Erwinia_dacicola.match.X198899X394551.1 201530	amidase, hydantoinase/carbamoylase family protein	8	8	8	8	425 aa	0.92	yes	no
241	Erwinia_dacicola.match.X199000X524101.1 196775	3-deoxy-D-manno-octulosonic-acid transferase	8	8	8	8	424 aa	1	no	no
242	Erwinia_dacicola.match.X198921X411301.1 198064	tyrosyl-tRNA synthetase	8	8	8	8	424 aa	1	no	no
243	Erwinia_dacicola.match.X198870X349751.1 197453	diaminopimelate decarboxylase	8	8	8	8	421 aa	0.94	yes	no
244	Erwinia_dacicola.match.X198886X364801.1 196201	UDP-N-acetylglucosamine 1-carboxyvinyltransferase	8	8	8	8	420 aa	0.99	no	no
245	Erwinia_dacicola.match.X198997X523151.1 195695	cysteinyl-tRNA synthetase	8	9	8	9	419 aa	0.06	yes	no
246	Erwinia_dacicola.match.X198956X464401.1 197325	transcription termination factor Rho	8	8	8	8	419 aa	1	no	no
247	Erwinia_dacicola.match.X198880X358751.1 201365	glutamine synthetase, catalytic domain protein	8	9	8	9	418 aa	0.49	yes	yes
248	Erwinia_dacicola.match.X199000X526301.1 200643	isocitrate dehydrogenase, NADP-dependent	8	8	8	8	418 aa	0.96	yes	no
249	Erwinia_dacicola.match.X199000X520801.1 201624	GTP-binding proten HflX	8	8	8	8	418 aa	0.85	no	yes
250	Erwinia_dacicola.match.X198908X395801.1 200915	feS assembly protein SufD	8	8	8	8	417 aa	0.93	yes	no
251	Erwinia_dacicola.match.X198982X500251.1 194726	hflK protein	8	8	8	8	417 aa	0.99	no	no
252	Erwinia_dacicola.match.X198924X424401.1 200776	glutamyl-tRNA reductase	8	8	8	8	417 aa	0.95	yes	no
253	Erwinia_dacicola.match.X199609X537101.1 196317	serine hydroxymethyltransferase	8	8	8	8	417 aa	1	no	no
254	Erwinia_dacicola.match.X198978X494351.1 198427	cell division protein FtsA	8	8	8	8	415 aa	0.95	yes	no
255	Erwinia_dacicola.match.X199000X528601.1 195297	manganese transport protein mntH	8	8	8	8	415 aa	0.96	yes	no
256	Erwinia_dacicola.match.X198991X515401.1 200360	liporeleasing system, transmembrane protein LolE	8	8	8	8	414 aa	0.99	no	no
257	Erwinia_dacicola.match.X198960X473651.1 195848	multidrug transporter MdfA	8	8	8	8	413 aa	1	no	no
258	Erwinia_dacicola.match.X198936X433401.1 196436	D-3-phosphoglycerate dehydrogenase	8	8	8	8	412 aa	1	no	no
259	Erwinia_dacicola.match.X199602X523551.1 198876	purine catabolism protein PucG	8	8	8	8	411 aa	1	no	no
260	Erwinia_dacicola.match.X198907X401501.1 197101	3-oxoacyl-[acyl-carrier-protein] synthase 2	8	8	8	8	410 aa	0.97	yes	no
261	Erwinia_dacicola.match.X198984X498751.1 199930	transcriptional regulator, ROK family	8	8	8	8	410 aa	0.99	no	yes
262	Erwinia_dacicola.match.X198874X342501.1 194639	phosphopentomutase	8	8	8	8	407 aa	1	no	no
263	Erwinia_dacicola.match.X198921X413701.1 199976	cysteine desulfurase	8	8	8	8	407 aa	0.99	no	yes
264	Erwinia_dacicola.match.X198911X401851.1 202291	3-oxoacyl-[acyl-carrier-protein] synthase 1	8	8	8	8	407 aa	1	no	no
265	Erwinia_dacicola.match.X198930X420601.1 200628	dihydrolipoyllysine-residue succinyltransferase, E2 component of oxoglutarate dehydrogenase (succinyl-transferring) complex	8	8	8	8	406 aa	1	no	no
266	Erwinia_dacicola.match.X198941X441101.1 197098	D-alanyl-D-alanine carboxypeptidase dacA	8	8	8	8	406 aa	0.98	yes	no
267	Erwinia_dacicola.match.X198952X456001.1 201177	alanine--glyoxylate aminotransferase 2-like domain protein	8	8	8	8	406 aa	0.27	yes	yes
268	Erwinia_dacicola.match.X198988X509901.1 198184	acetylornithine/succinyldiaminopimelate aminotransferase	8	8	8	8	405 aa	1	no	no
269	Erwinia_dacicola.match.X198958X471651.1 194561	phosphopantothenoylcysteine decarboxylase/phosphopantothenate--cysteine ligase	8	8	8	8	404 aa	1	no	no
270	Erwinia_dacicola.match.X198997X518951.1 195668	1-deoxy-D-xylulose 5-phosphate reductoisomerase	8	8	8	8	404 aa	0.99	no	yes
271	Erwinia_dacicola.match.X198954X459101.1 196361	nicotinate phosphoribosyltransferase	8	8	8	8	404 aa	0.99	yes	yes
272	Erwinia_dacicola.match.X198873X376251.1 196199	argininosuccinate synthase	8	8	8	8	404 aa	1	no	no
273	Erwinia_dacicola.match.X198888X370551.1 196222	ubiquinone biosynthesis hydroxylase, UbiH/UbiF/VisC/COQ6 family protein	8	8	8	8	402 aa	0.96	yes	no
274	Erwinia_dacicola.match.X198906X392151.1 198638	low-affinity gluconate transporter domain protein	8	8	8	8	401 aa	0.19	yes	no
275	Erwinia_dacicola.match.X198927X420551.1 194389	acetate kinase	8	8	8	8	400 aa	1	no	no
276	Erwinia_dacicola.match.X198974X487651.1 201447	cystathionine beta-lyase	8	8	8	8	399 aa	0.95	yes	no
277	Erwinia_dacicola.match.X198908X396751.1 196993	lipo-releasing system transmembrane protein lolC	8	8	8	8	399 aa	1	no	no
278	Erwinia_dacicola.match.X198937X439751.1 195724	cell division protein FtsW	8	8	8	8	398 aa	0.92	no	no
279	Erwinia_dacicola.match.X198948X454651.1 196358	acriflavine resistance protein A	8	8	8	8	397 aa	0.98	no	no
280	Erwinia_dacicola.match.X198907X395851.1 198695	short-chain alcohol dehydrogenase family protein	8	8	8	8	396 aa	0.94	yes	no
281	Erwinia_dacicola.match.X198972X487451.1 197382	tryptophan synthase, beta subunit	8	8	8	8	396 aa	1	no	no
282	Erwinia_dacicola.match.X198913X406001.1 198028	putative SAM-dependent methyltransferase domain protein	8	8	8	8	396 aa	0.22	yes	no
283	Erwinia_dacicola.match.X198893X381751.1 202108	aspartate aminotransferase	8	8	8	8	396 aa	1	no	no
284	Erwinia_dacicola.match.X198936X433851.1 199328	translation elongation factor Tu	8	8	8	8	394 aa	1	no	no
285	Erwinia_dacicola.match.X198941X440851.1 198671	nucleoside permease nupC	8	8	8	8	394 aa	0.99	no	no
286	Erwinia_dacicola.match.X198895X381701.1 195096	protein tsgA	8	8	8	8	394 aa	0.99	no	no
287	Erwinia_dacicola.match.X198887X372001.1 194397	outer membrane assembly lipoprotein YfgL	8	8	8	8	393 aa	1	no	no
288	Erwinia_dacicola.match.X198938X434501.1 195638	translation elongation factor Tu	8	8	8	8	393 aa	0.98	no	yes
289	Erwinia_dacicola.match.X198877X358701.1 196455	GTP-binding protein Obg/CgtA	8	8	8	8	392 aa	0.98	no	no
290	Erwinia_dacicola.match.X198978X491551.1 202005	2-polyprenyl-6-methoxyphenol 4-hydroxylase	8	8	8	8	391 aa	0.97	yes	no
291	Erwinia_dacicola.match.X198938X437651.1 196320	ribosomal RNA large subunit methyltransferase N	8	8	8	8	389 aa	0.99	no	no
292	Erwinia_dacicola.match.X199604X529451.1 199185	succinyl-CoA ligase [ADP-forming] subunit beta	8	8	8	8	388 aa	1	no	no
293	Erwinia_dacicola.match.X198945X450851.1 198881	phosphoglycerate kinase	8	8	8	8	387 aa	0.99	no	no
294	Erwinia_dacicola.match.X198899X394201.1 198809	glutathionylspermidine synthase family protein	8	8	8	8	386 aa	1	no	no
295	Erwinia_dacicola.match.X198907X397301.1 201528	P-protein	8	8	8	8	386 aa	1	no	no
296	Erwinia_dacicola.match.X198907X399751.1 201590	membrane-bound lytic murein transglycosylase A	8	8	8	8	385 aa	0.92	yes	no
297	Erwinia_dacicola.match.X198966X481101.1 201151	methionine adenosyltransferase	8	8	8	8	384 aa	1	no	no
298	Erwinia_dacicola.match.X198932X430251.1 200064	O-succinylhomoserine (thiol)-lyase	8	8	8	8	384 aa	0.97	yes	no
299	Erwinia_dacicola.match.X198873X382601.1 199820	cell division protein FtsZ	8	8	8	8	384 aa	1	no	no
300	Erwinia_dacicola.match.X198940X445601.1 202075	acetylornithine deacetylase	8	8	8	8	383 aa	1	no	no
301	Erwinia_dacicola.match.X198957X470351.1 201845	carbamoyl-phosphate synthase small chain	8	8	8	8	383 aa	0.91	yes	yes
302	Erwinia_dacicola.match.X198896X377651.1 199515	lipid-A-disaccharide synthase	8	8	8	8	381 aa	1	no	no
303	Erwinia_dacicola.match.X198878X360951.1 194925	chaperone protein DnaJ	8	8	8	8	380 aa	0.99	no	no
304	Erwinia_dacicola.match.X198870X340401.1 199650	radical SAM superfamily protein	8	8	8	8	379 aa	0.99	no	yes
305	Erwinia_dacicola.match.X198934X437601.1 201616	UDP-N-acetylglucosamine 2-epimerase	8	8	8	8	379 aa	0.91	yes	no
306	Erwinia_dacicola.match.X198947X444851.1 194485	putative uroporphyrinogen-III C-methyltransferase	8	8	8	8	378 aa	0.99	no	no
307	Erwinia_dacicola.match.X198959X469101.1 194642	phosphocarrier, HPr family protein	8	8	8	8	377 aa	1	no	no
308	Erwinia_dacicola.match.X198921X409701.1 199776	putative uncharacterized yfjD domain protein	8	8	8	8	376 aa	0.18	yes	yes
309	Erwinia_dacicola.match.X198891X372701.1 201660	TDP-4-keto-6-deoxy-D-glucose transaminase family protein	8	8	8	8	376 aa	1	no	no
310	Erwinia_dacicola.match.X198940X449551.1 195077	queuine tRNA-ribosyltransferase	8	8	8	8	376 aa	0.99	no	no
311	Erwinia_dacicola.match.X198979X495201.1 197348	ATP-dependent Clp protease, ATP-binding subunit ClpX	8	9	8	9	375 aa	0.27	yes	no
312	Erwinia_dacicola.match.X198998X528101.1 194913	uncharacterized protein YhcM	8	8	8	8	375 aa	1	no	no
313	Erwinia_dacicola.match.X198976X496101.1 200288	succinyl-diaminopimelate desuccinylase	8	8	8	8	375 aa	1	no	no
314	Erwinia_dacicola.match.X198999X528701.1 198177	S-(hydroxymethyl)glutathione dehydrogenase/class III alcohol dehydrogenase	8	8	8	8	375 aa	0.99	no	no
315	Erwinia_dacicola.match.X198993X516751.1 198693	protein mrp	8	8	8	8	374 aa	0.84	yes	no
316	Erwinia_dacicola.match.X198901X386851.1 197886	4-hydroxy-3-methylbut-2-en-1-yl diphosphate synthase	8	8	8	8	373 aa	1	no	no
317	Erwinia_dacicola.match.X199615X542801.1 199797	putative aminotransferase domain protein	8	8	8	8	373 aa	0.19	yes	yes
318	Erwinia_dacicola.match.X199616X545001.1 201418	putative L,D-transpeptidase YbiS	8	8	8	8	372 aa	0.83	no	yes
319	Erwinia_dacicola.match.X198948X455001.1 202121	DNA replication and repair protein recF	8	8	8	8	370 aa	0.91	yes	no
320	Erwinia_dacicola.match.X198921X417901.1 196076	rod shape-determining protein RodA	8	8	8	8	370 aa	1	no	no
321	Erwinia_dacicola.match.X198920X409401.1 199938	riboflavin biosynthesis protein RibD	8	8	8	8	367 aa	1	no	no
322	Erwinia_dacicola.match.X198957X465551.1 202066	aspartate-semialdehyde dehydrogenase	8	8	8	8	367 aa	0.96	yes	no
323	Erwinia_dacicola.match.X198867X342901.1 199174	DNA polymerase III, beta subunit	8	8	8	8	366 aa	1	no	no
324	Erwinia_dacicola.match.X198906X395601.1 201184	3-deoxy-7-phosphoheptulonate synthase	8	8	8	8	366 aa	0.92	yes	no
325	Erwinia_dacicola.match.X198951X462901.1 199801	ribosomal RNA large subunit methyltransferase M	8	8	8	8	365 aa	0.97	no	yes
326	Erwinia_dacicola.match.X198898X380851.1 199273	glycine cleavage system T protein	8	8	8	8	365 aa	0.99	no	no
327	Erwinia_dacicola.match.X198931X429301.1 195681	ribosomal RNA small subunit methyltransferase C	8	8	8	8	363 aa	0.76	yes	no
328	Erwinia_dacicola.match.X198931X432551.1 200852	GTP-dependent nucleic acid-binding protein engD	8	8	8	8	363 aa	1	no	no
329	Erwinia_dacicola.match.X198893X374651.1 197825	fructose-bisphosphate aldolase, class II	8	8	8	8	362 aa	0.95	yes	yes
330	Erwinia_dacicola.match.X199609X538901.1 200563	histidinol-phosphate aminotransferase	8	8	8	8	362 aa	0.98	no	no
331	Erwinia_dacicola.match.X198981X497951.1 200885	3-isopropylmalate dehydrogenase	8	8	8	8	362 aa	1	no	no
332	Erwinia_dacicola.match.X198904X388401.1 202409	3-dehydroquinate synthase	8	8	8	8	362 aa	0.99	no	no
333	Erwinia_dacicola.match.X198937X437101.1 200267	sulfate ABC transporter, ATP-binding family protein	8	8	8	8	362 aa	1	no	no
334	Erwinia_dacicola.match.X198902X387901.1 195273	phospho-N-acetylmuramoyl-pentapeptide-transferas e	8	8	8	8	360 aa	1	no	no
335	Erwinia_dacicola.match.X198875X346951.1 201605	peptide chain release factor 1	8	8	8	8	360 aa	0.99	no	no
336	Erwinia_dacicola.match.X198870X346151.1 197963	A/G-specific adenine glycosylase	8	8	8	8	359 aa	0.99	no	no
337	Erwinia_dacicola.match.X198899X392101.1 198425	N5-carboxyaminoimidazole ribonucleotide synthase	8	8	8	8	359 aa	0.91	no	yes
338	Erwinia_dacicola.match.X198970X478351.1 199920	chorismate synthase	8	8	8	8	358 aa	0.93	no	no
339	Erwinia_dacicola.match.X198946X446451.1 194461	outer membrane protein A	8	8	8	8	355 aa	0.99	no	no
340	Erwinia_dacicola.match.X198969X481901.1 198577	protein RecA	8	8	8	8	355 aa	1	no	no
341	Erwinia_dacicola.match.X198969X477851.1 195278	histidine biosynthesis bifunctional protein hisB	8	8	8	8	355 aa	1	no	no
342	Erwinia_dacicola.match.X198897X380301.1 196693	uroporphyrinogen decarboxylase	8	8	8	8	355 aa	1	no	no
343	Erwinia_dacicola.match.X198907X400101.1 201771	ribosome small subunit-dependent GTPase A	8	8	8	8	353 aa	0.99	no	no
344	Erwinia_dacicola.match.X199607X539401.1 201838	electron transport complex, RnfABCDGE type, D subunit	8	8	8	8	351 aa	0.95	yes	no
345	Erwinia_dacicola.match.X199604X530901.1 202093	undecaprenyldiphospho-muramoylpentapeptide beta-N-acetylglucosaminyltransferase	8	8	8	8	351 aa	0.99	yes	no
346	Erwinia_dacicola.match.X198923X424301.1 201550	ATP-grasp domain protein	8	9	8	9	350 aa	0.18	yes	yes
347	Erwinia_dacicola.match.X198987X510151.1 201073	rhodanese-like domain protein	8	8	8	8	350 aa	1	no	no
348	Erwinia_dacicola.match.X199602X527801.1 200996	phosphoribosylformylglycinamidine cyclo-ligase	8	8	8	8	349 aa	0.94	yes	no
349	Erwinia_dacicola.match.X198928X421651.1 197958	nitrogen regulation protein NR	8	8	8	8	349 aa	1	no	no
350	Erwinia_dacicola.match.X198911X406451.1 201153	ribosomal RNA large subunit methyltransferase I domain protein	8	8	8	8	348 aa	0.11	yes	no
351	Erwinia_dacicola.match.X198923X420351.1 202229	phosphate ABC transporter, phosphate-binding protein PstS	8	8	8	8	348 aa	0.93	yes	no
352	Erwinia_dacicola.match.X198930X423251.1 199791	D-methionine ABC transporter, ATP-binding protein	8	8	8	8	347 aa	0.92	yes	no
353	Erwinia_dacicola.match.X198874X340451.1 196109	rod shape-determining protein mreB	8	8	8	8	347 aa	1	no	no
354	Erwinia_dacicola.match.X198926X421251.1 197442	cytoskeleton protein rodZ	8	8	8	8	347 aa	0.88	no	no
355	Erwinia_dacicola.match.X198998X520901.1 198635	D-erythrose-4-phosphate dehydrogenase	8	8	8	8	346 aa	0.97	no	yes
356	Erwinia_dacicola.match.X198934X433451.1 197054	fatty acid/phospholipid synthesis protein PlsX	8	8	8	8	343 aa	0.97	yes	no
357	Erwinia_dacicola.match.X199605X531051.1 194434	lipopolysaccharide biosynthesis protein wzzE	8	8	8	8	342 aa	0.99	no	no
358	Erwinia_dacicola.match.X198870X341101.1 196364	UDP-3-O-[3-hydroxymyristoyl] glucosamine N-acyltransferase	8	8	8	8	340 aa	0.99	no	no
359	Erwinia_dacicola.match.X198968X480701.1 200309	putative membrane protein	8	8	8	8	340 aa	0.99	no	no
360	Erwinia_dacicola.match.X198928X428001.1 201488	rod shape-determining protein MreC	8	8	8	8	340 aa	0.96	no	no
361	Erwinia_dacicola.match.X198933X437251.1 199209	kamA family protein	8	8	8	8	340 aa	0.96	yes	no
362	Erwinia_dacicola.match.X198984X500201.1 198988	thiosulfate-binding protein	8	8	8	8	338 aa	1	no	no
363	Erwinia_dacicola.match.X198998X523851.1 200434	metalloendopeptidase, , glycoprotease family protein	8	8	8	8	337 aa	0.99	no	no
364	Erwinia_dacicola.match.X198954X460701.1 194982	ornithine carbamoyltransferase	8	8	8	8	336 aa	1	no	no
365	Erwinia_dacicola.match.X198937X436851.1 201757	fructose repressor	8	8	8	8	336 aa	1	no	no
366	Erwinia_dacicola.match.X198911X403101.1 199225	delta-aminolevulinic acid dehydratase	8	8	8	8	336 aa	0.88	yes	no
367	Erwinia_dacicola.match.X198897X383201.1 195981	tryptophanyl-tRNA synthetase	8	8	8	8	334 aa	1	no	no
368	Erwinia_dacicola.match.X198998X522151.1 200256	hflC protein	8	8	8	8	334 aa	1	no	no
369	Erwinia_dacicola.match.X198938X438751.1 197149	holliday junction DNA helicase RuvB	8	8	8	8	334 aa	0.99	no	no
370	Erwinia_dacicola.match.X198908X399701.1 194524	putative membrane protein	8	11	8	11	333 aa	0.11	yes	yes
371	Erwinia_dacicola.match.X198908X399301.1 196229	anthranilate synthase component II	8	8	8	8	332 aa	1	no	no
372	Erwinia_dacicola.match.X198956X470151.1 197363	glyceraldehyde-3-phosphate dehydrogenase, type I	8	8	8	8	332 aa	0.99	no	no
373	Erwinia_dacicola.match.X199615X545051.1 201308	nucleoid-associated protein YejK	8	8	8	8	332 aa	0.96	no	no
374	Erwinia_dacicola.match.X199611X541051.1 197137	4-hydroxythreonine-4-phosphate dehydrogenase	8	8	8	8	331 aa	0.99	no	no
375	Erwinia_dacicola.match.X199613X540751.1 195560	thioredoxin-disulfide reductase	8	8	8	8	331 aa	0.9	yes	no
376	Erwinia_dacicola.match.X198886X370401.1 198749	T-protein	8	9	8	9	330 aa	0.1	yes	yes
377	Erwinia_dacicola.match.X198957X465001.1 198219	trifunctional NAD biosynthesis/regulator NadR domain protein	8	9	8	9	329 aa	0.1	yes	yes
378	Erwinia_dacicola.match.X198969X479601.1 196935	sulfate-binding protein	8	8	8	8	329 aa	1	no	no
379	Erwinia_dacicola.match.X198972X490851.1 201991	DNA-directed RNA polymerase, alpha subunit	8	8	8	8	329 aa	1	no	no
380	Erwinia_dacicola.match.X198867X347601.1 198462	thiamin/thiamin pyrophosphate ABC transporter, thiamin/thiamin pyrophospate-binding protein	8	8	8	8	328 aa	1	no	no
381	Erwinia_dacicola.match.X198870X346551.1 200054	ribose-phosphate pyrophosphokinase	8	8	8	8	327 aa	0.92	yes	no
382	Erwinia_dacicola.match.X198894X373751.1 195051	phosphoserine phosphatase SerB	8	8	8	8	325 aa	1	no	no
383	Erwinia_dacicola.match.X198898X380351.1 202020	uncharacterized protein YjeA	8	8	8	8	325 aa	1	no	no
384	Erwinia_dacicola.match.X199608X534201.1 201252	NADH-quinone oxidoreductase subunit H	8	8	8	8	325 aa	1	no	no
385	Erwinia_dacicola.match.X198878X351301.1 196052	HTH-type transcriptional regulator CysB	8	8	8	8	325 aa	0.98	no	yes
386	Erwinia_dacicola.match.X198973X492501.1 202155	thiamine-monophosphate kinase	8	8	8	8	325 aa	1	no	no
387	Erwinia_dacicola.match.X199609X532401.1 202230	octaprenyl-diphosphate synthase	8	8	8	8	324 aa	0.99	no	no
388	Erwinia_dacicola.match.X198871X344251.1 202464	#NAME?	8	8	8	8	324 aa	0.96	yes	no
389	Erwinia_dacicola.match.X198989X508101.1 195011	transglycosylase SLT domain protein	8	9	8	9	323 aa	0.1	yes	yes
390	Erwinia_dacicola.match.X199614X543301.1 199969	glycosyl transferase family, helical bundle domain protein	8	8	8	8	323 aa	0.99	no	no
391	Erwinia_dacicola.match.X198871X341851.1 195349	lipoic acid synthetase	8	8	8	8	323 aa	0.92	yes	no
392	Erwinia_dacicola.match.X198897X382701.1 201307	cysteine synthase A	8	8	8	8	323 aa	1	no	no
393	Erwinia_dacicola.match.X198876X358151.1 199748	conserved hypothetical protein	8	8	8	8	321 aa	1	no	no
394	Erwinia_dacicola.match.X198974X487901.1 201923	pseudouridine synthase, RluA family protein	8	8	8	8	320 aa	1	no	no
395	Erwinia_dacicola.match.X198918X411151.1 196290	phosphate ABC transporter, permease protein PstC	8	8	8	8	320 aa	1	no	no
396	Erwinia_dacicola.match.X198933X435351.1 194798	6-phosphofructokinase	8	8	8	8	320 aa	1	no	no
397	Erwinia_dacicola.match.X198930X423801.1 197163	acetyl-CoA carboxylase, carboxyl transferase, alpha subunit	8	8	8	8	319 aa	1	no	no
398	Erwinia_dacicola.match.X198932X431801.1 197095	ferrochelatase	8	8	8	8	319 aa	1	no	no
399	Erwinia_dacicola.match.X198951X461551.1 201354	ribonucleoside-diphosphate reductase 2 subunit beta	8	8	8	8	319 aa	1	no	no
400	Erwinia_dacicola.match.X198895X380401.1 201299	putative membrane protein	8	9	8	9	318 aa	0.18	yes	yes
401	Erwinia_dacicola.match.X198963X473051.1 202349	putative protein insertion permease FtsX	8	8	8	8	318 aa	0.87	yes	no
402	Erwinia_dacicola.match.X198874X339901.1 199877	transaldolase	8	8	8	8	318 aa	0.98	yes	no
403	Erwinia_dacicola.match.X198974X489651.1 195883	aspartate-semialdehyde dehydrogenase	8	8	8	8	318 aa	0.57	no	no
404	Erwinia_dacicola.match.X198920X409751.1 198491	peptide chain release factor 2	8	8	8	8	318 aa	0.8	yes	no
405	Erwinia_dacicola.match.X198915X409251.1 198268	polysaccharide deacetylase family protein	8	8	8	8	318 aa	0.99	no	no
406	Erwinia_dacicola.match.X198998X520601.1 195814	3-oxoacyl-[acyl-carrier-protein] synthase 3	8	8	8	8	317 aa	1	no	no
407	Erwinia_dacicola.match.X198934X437201.1 195372	porphobilinogen deaminase	8	8	8	8	314 aa	0.99	no	no
408	Erwinia_dacicola.match.X198913X401451.1 195450	glutathione synthase	8	8	8	8	314 aa	1	no	no
409	Erwinia_dacicola.match.X198909X401351.1 201599	tRNA pseudouridine synthase B	8	8	8	8	314 aa	1	no	no
410	Erwinia_dacicola.match.X198943X451951.1 198185	riboflavin biosynthesis protein RibF	8	8	8	8	313 aa	0.99	no	no
411	Erwinia_dacicola.match.X198929X429101.1 197826	S-adenosyl-methyltransferase MraW	8	8	8	8	313 aa	0.99	no	no
412	Erwinia_dacicola.match.X198949X453701.1 198371	1-phosphofructokinase	8	8	8	8	313 aa	1	no	no
413	Erwinia_dacicola.match.X198922X416251.1 198308	4-hydroxy-3-methylbut-2-enyl diphosphate reductase	8	8	8	8	313 aa	0.91	yes	no
414	Erwinia_dacicola.match.X198903X387451.1 198388	tRNA delta(2)-isopentenylpyrophosphate transferase	8	8	8	8	312 aa	0.95	yes	no
415	Erwinia_dacicola.match.X198987X508901.1 196162	bacterial regulatory helix-turn-helix , lysR family protein	8	8	8	8	312 aa	0.99	no	no
416	Erwinia_dacicola.match.X198905X389051.1 200791	aspartate carbamoyltransferase	8	8	8	8	311 aa	0.99	no	no
417	Erwinia_dacicola.match.X198881X357301.1 194304	malate dehydrogenase, NAD-dependent	8	8	8	8	311 aa	1	no	no
418	Erwinia_dacicola.match.X198995X518751.1 199157	ADP-glyceromanno-heptose 6-epimerase	8	8	8	8	310 aa	1	no	no
419	Erwinia_dacicola.match.X199607X532051.1 201677	homoserine O-succinyltransferase	8	8	8	8	309 aa	1	no	no
420	Erwinia_dacicola.match.X198986X507101.1 198871	homoserine kinase	8	8	8	8	309 aa	1	no	no
421	Erwinia_dacicola.match.X198962X466751.1 198370	bacterial regulatory s, lacI family protein	8	8	8	8	309 aa	0.16	no	no
422	Erwinia_dacicola.match.X198955X462601.1 194804	glycyl-tRNA synthetase alpha subunit	8	8	8	8	308 aa	0.96	yes	no
423	Erwinia_dacicola.match.X198924X424001.1 194310	branched-chain amino acid aminotransferase	8	8	8	8	308 aa	1	no	no
424	Erwinia_dacicola.match.X199602X526901.1 200200	uncharacterized ABC transporter ATP-binding protein YadG	8	8	8	8	308 aa	1	no	no
425	Erwinia_dacicola.match.X198978X491201.1 195771	malonyl CoA-acyl carrier protein transacylase	8	8	8	8	307 aa	0.95	yes	no
426	Erwinia_dacicola.match.X198958X471301.1 201107	D-alanine--D-alanine ligase B	8	8	8	8	306 aa	1	no	no
427	Erwinia_dacicola.match.X198877X353651.1 196163	tRNA-dihydrouridine synthase B	8	8	8	8	306 aa	0.89	yes	no
428	Erwinia_dacicola.match.X198987X504201.1 199205	divergent polysaccharide deacetylase family protein	8	8	8	8	306 aa	0.97	yes	yes
429	Erwinia_dacicola.match.X198978X492901.1 195534	-(glutamine-N5) methyltransferase, ribosomal protein L3-specific	8	8	8	8	306 aa	0.94	yes	no
430	Erwinia_dacicola.match.X198876X355701.1 198029	agmatinase	8	8	8	8	306 aa	0.99	yes	no
431	Erwinia_dacicola.match.X198988X508151.1 201119	bacterial regulatory helix-turn-helix , lysR family protein	8	8	8	8	306 aa	1	no	no
432	Erwinia_dacicola.match.X198898X384201.1 198987	hydrogen peroxide-inducible genes activator	8	8	8	8	305 aa	0.98	no	yes
433	Erwinia_dacicola.match.X198948X460051.1 200337	UDP-3-O-[3-hydroxymyristoyl] N-acetylglucosamine deacetylase	8	8	8	8	305 aa	1	no	no
434	Erwinia_dacicola.match.X198879X370101.1 194408	protein QmcA	8	8	8	8	304 aa	1	no	no
435	Erwinia_dacicola.match.X198914X398851.1 199107	ubiquinol oxidase, subunit II	8	8	8	8	304 aa	0.82	yes	no
436	Erwinia_dacicola.match.X198997X519801.1 199556	recombination-associated protein rdgC	8	8	8	8	303 aa	1	no	no
437	Erwinia_dacicola.match.X198983X499651.1 199385	acetyl-CoA carboxylase, carboxyl transferase, beta subunit	8	8	8	8	302 aa	0.99	no	no
438	Erwinia_dacicola.match.X198991X517951.1 196462	UTP-glucose-1-phosphate uridylyltransferase	8	8	8	8	302 aa	1	no	no
439	Erwinia_dacicola.match.X198955X461351.1 202424	5,10-methylenetetrahydrofolate reductase	8	8	8	8	302 aa	0.99	no	no
440	Erwinia_dacicola.match.X198960X471701.1 198852	alcohol dehydrogenase GroES-like domain protein	8	8	8	8	302 aa	0.42	yes	yes
441	Erwinia_dacicola.match.X198933X430601.1 202149	tyrosine recombinase XerC	8	8	8	8	302 aa	1	no	no
442	Erwinia_dacicola.match.X198925X424651.1 195097	sulfate adenylyltransferase, small subunit	8	8	8	8	302 aa	1	no	no
443	Erwinia_dacicola.match.X198951X461051.1 199057	GTP-binding protein Era	8	8	8	8	301 aa	1	no	no
444	Erwinia_dacicola.match.X198922X414201.1 197165	tyrosine recombinase XerD	8	8	8	8	301 aa	0.94	yes	no
445	Erwinia_dacicola.match.X198878X361301.1 200590	RNA polymerase sigma factor RpoS	8	8	8	8	299 aa	0.41	yes	no
446	Erwinia_dacicola.match.X198954X459501.1 202223	conserved hypothetical protein	8	8	8	8	299 aa	0.94	no	yes
447	Erwinia_dacicola.match.X198944X446751.1 202330	chromosome initiation inhibitor	8	8	8	8	299 aa	0.99	no	no
448	Erwinia_dacicola.match.X198908X401601.1 196710	phosphatidylserine decarboxylase	8	8	8	8	299 aa	1	no	no
449	Erwinia_dacicola.match.X198954X462651.1 200912	phenylalanyl-tRNA synthetase, alpha subunit	8	9	8	9	296 aa	0.13	yes	yes
450	Erwinia_dacicola.match.X198916X408451.1 200405	phosphate ABC transporter, permease protein PstA	8	8	8	8	295 aa	1	no	no
451	Erwinia_dacicola.match.X198981X502851.1 194428	farnesyl diphosphate synthase	8	8	8	8	295 aa	0.88	yes	no
452	Erwinia_dacicola.match.X198996X524151.1 197406	ATP phosphoribosyltransferase	8	8	8	8	295 aa	0.92	yes	no
453	Erwinia_dacicola.match.X199605X534151.1 194563	protoheme IX farnesyltransferase	8	8	8	8	295 aa	1	no	no
454	Erwinia_dacicola.match.X198895X383851.1 199246	lipoprotein nlpI	8	8	8	8	294 aa	1	no	no
455	Erwinia_dacicola.match.X199603X528051.1 197839	bacterial regulatory helix-turn-helix , lysR family protein	8	8	8	8	293 aa	1	no	no
456	Erwinia_dacicola.match.X198901X392901.1 200109	ribosomal protein L11 methyltransferase	8	8	8	8	293 aa	1	no	no
457	Erwinia_dacicola.match.X198984X507151.1 200498	ATP-NAD kinase family protein	8	8	8	8	292 aa	1	no	no
458	Erwinia_dacicola.match.X198952X454601.1 195338	prolipoprotein diacylglyceryl transferase	8	8	8	8	292 aa	1	no	no
459	Erwinia_dacicola.match.X198908X397251.1 195377	magnesium and cobalt efflux protein CorC	8	8	8	8	292 aa	1	no	no
460	Erwinia_dacicola.match.X198992X516351.1 195884	protease HtpX	8	8	8	8	292 aa	0.99	no	no
461	Erwinia_dacicola.match.X198944X450651.1 194822	sulfate ABC transporter, permease protein CysW	8	8	8	8	291 aa	1	no	no
462	Erwinia_dacicola.match.X198887X369601.1 198292	succinyl-CoA ligase [ADP-forming] subunit alpha	8	8	8	8	291 aa	0.98	no	yes
463	Erwinia_dacicola.match.X198924X419901.1 195637	dihydrodipicolinate synthase	8	8	8	8	291 aa	0.95	yes	no
464	Erwinia_dacicola.match.X199603X530951.1 201389	bifunctional protein FolD	8	8	8	8	290 aa	0.95	no	no
465	Erwinia_dacicola.match.X198903X394751.1 195935	ATP synthase F1, gamma subunit	8	8	8	8	289 aa	1	no	no
466	Erwinia_dacicola.match.X198916X412451.1 200630	ribosomal RNA small subunit methyltransferase I	8	8	8	8	287 aa	0.99	no	no
467	Erwinia_dacicola.match.X198960X473101.1 201691	UPF0701 protein yicC	8	8	8	8	287 aa	0.99	no	no
468	Erwinia_dacicola.match.X198911X399101.1 199142	spermidine synthase	8	8	8	8	286 aa	0.99	no	yes
469	Erwinia_dacicola.match.X198931X430901.1 196705	4-hydroxybenzoate polyprenyl transferase	8	8	8	8	286 aa	0.92	yes	yes
470	Erwinia_dacicola.match.X198953X464051.1 201944	translation elongation factor Ts	8	9	8	9	285 aa	0.96	yes	yes
471	Erwinia_dacicola.match.X198980X498051.1 202399	phosphatidate cytidylyltransferase	8	8	8	8	285 aa	1	no	no
472	Erwinia_dacicola.match.X198961X467351.1 194624	3-deoxy-8-phosphooctulonate synthase	8	8	8	8	284 aa	1	no	no
473	Erwinia_dacicola.match.X198968X482751.1 194732	pantoate--beta-alanine ligase	8	8	8	8	284 aa	1	no	no
474	Erwinia_dacicola.match.X198950X462051.1 196867	alternative sigma factor RpoH	8	8	8	8	284 aa	1	no	no
475	Erwinia_dacicola.match.X198972X487401.1 197226	phospholipase A1 family protein	8	8	8	8	283 aa	0.75	no	no
476	Erwinia_dacicola.match.X198918X412851.1 199857	cell division protein FtsN	8	8	8	8	283 aa	0.87	yes	no
477	Erwinia_dacicola.match.X198928X427301.1 197667	pyrroline-5-carboxylate reductase	8	8	8	8	281 aa	0.82	yes	no
478	Erwinia_dacicola.match.X198942X441901.1 199755	S-formylglutathione hydrolase	8	8	8	8	280 aa	1	no	no
479	Erwinia_dacicola.match.X198895X378351.1 198049	putative uncharacterized domain protein	8	9	8	9	279 aa	0.26	yes	yes
480	Erwinia_dacicola.match.X198964X479101.1 199060	NAD-dependent deacetylase domain protein	8	8	8	8	278 aa	0.38	no	yes
481	Erwinia_dacicola.match.X198911X404801.1 200502	cell division protein FtsQ	8	8	8	8	278 aa	0.97	no	yes
482	Erwinia_dacicola.match.X198963X479151.1 200680	sulfate ABC transporter, permease protein CysT	8	8	8	8	277 aa	1	no	no
483	Erwinia_dacicola.match.X198931X434401.1 195877	dimethyladenosine transferase	8	8	8	8	276 aa	0.98	no	yes
484	Erwinia_dacicola.match.X198867X342001.1 199703	diaminopimelate epimerase	8	8	8	8	275 aa	0.97	yes	no
485	Erwinia_dacicola.match.X198868X342951.1 200685	bacterial regulatory helix-turn-helix , lysR family protein	8	8	8	8	275 aa	1	no	no
486	Erwinia_dacicola.match.X198916X414901.1 197737	2,3,4,5-tetrahydropyridine-2,6-dicarboxylate N-succinyltransferase	8	8	8	8	274 aa	1	no	no
487	Erwinia_dacicola.match.X198989X509001.1 197973	inositol-1-monophosphatase	8	8	8	8	274 aa	0.84	yes	no
488	Erwinia_dacicola.match.X198912X399401.1 198676	dnaJ-like protein djlA	8	8	8	8	274 aa	0.98	no	no
489	Erwinia_dacicola.match.X199000X527901.1 201577	dihydrodipicolinate reductase	8	8	8	8	273 aa	1	no	no
490	Erwinia_dacicola.match.X198993X515901.1 194326	undecaprenyl-diphosphatase UppP	8	8	8	8	273 aa	0.99	no	no
491	Erwinia_dacicola.match.X198948X456901.1 194920	ribosomal protein L2	8	8	8	8	273 aa	1	no	no
492	Erwinia_dacicola.match.X198953X466801.1 202175	ATP synthase F0, A subunit	8	8	8	8	272 aa	0.99	no	no
493	Erwinia_dacicola.match.X198932X437301.1 195261	D-methionine-binding lipoprotein metQ	8	8	8	8	271 aa	1	no	no
494	Erwinia_dacicola.match.X198970X479251.1 201458	calcineurin-like phosphoesterase family protein	8	8	8	8	271 aa	0.88	yes	no
495	Erwinia_dacicola.match.X198960X468501.1 196102	tRNA pseudouridine synthase A	8	8	8	8	271 aa	1	no	no
496	Erwinia_dacicola.match.X198906X395151.1 199704	SIS domain protein	8	8	8	8	271 aa	0.77	no	no
497	Erwinia_dacicola.match.X198976X492251.1 195479	septum site-determining protein MinD	8	8	8	8	270 aa	1	no	no
498	Erwinia_dacicola.match.X198871X340951.1 200250	putative phospholipid import ATP-binding protein MlaF	8	8	8	8	270 aa	1	no	no
499	Erwinia_dacicola.match.X198952X455051.1 196974	tryptophan synthase, alpha subunit	8	8	8	8	268 aa	1	no	no
500	Erwinia_dacicola.match.X198966X479201.1 197199	S-adenosylmethionine decarboxylase proenzyme	8	8	8	8	268 aa	0.99	no	yes
501	Erwinia_dacicola.match.X198918X410851.1 196416	conserved protein, phosphatase-like domain	8	8	8	8	268 aa	0.95	yes	no
502	Erwinia_dacicola.match.X198934X432901.1 198536	3-methyl-2-oxobutanoate hydroxymethyltransferase	8	8	8	8	267 aa	0.93	yes	no
503	Erwinia_dacicola.match.X198981X501901.1 201261	thymidylate synthase	8	8	8	8	266 aa	0.95	yes	no
504	Erwinia_dacicola.match.X198940X447301.1 198319	inner membrane protein ypjD	8	8	8	8	266 aa	0.92	yes	no
505	Erwinia_dacicola.match.X198885X363201.1 196397	thiF family protein	8	8	8	8	266 aa	1	no	no
506	Erwinia_dacicola.match.X199606X533651.1 195212	glucosamine-6-phosphate isomerase	8	8	8	8	266 aa	1	no	no
507	Erwinia_dacicola.match.X198958X468051.1 198937	methionine aminopeptidase, type I	8	8	8	8	264 aa	1	no	no
508	Erwinia_dacicola.match.X199602X523251.1 199862	uncharacterized deoxyribonuclease ycfH	8	8	8	8	264 aa	1	no	no
509	Erwinia_dacicola.match.X199615X547001.1 195989	acyl-[acyl-carrier-protein]-UDP-N- acetylglucosamine O-acyltransferase	8	8	8	8	262 aa	1	no	no
510	Erwinia_dacicola.match.X198867X344951.1 199644	high-affinity zinc uptake system membrane protein znuB	8	8	8	8	261 aa	1	no	no
511	Erwinia_dacicola.match.X198952X458501.1 202587	deoxyribose-phosphate aldolase	8	8	8	8	260 aa	0.95	yes	no
512	Erwinia_dacicola.match.X198882X356501.1 197617	phosphate ABC transporter, ATP-binding protein	8	8	8	8	259 aa	0.96	yes	no
513	Erwinia_dacicola.match.X198992X512201.1 201998	putative uncharacterized protein	8	8	8	8	259 aa	1	no	no
514	Erwinia_dacicola.match.X198889X369001.1 194956	glycosyl transferase 2 family protein	8	8	8	8	259 aa	0.98	no	no
515	Erwinia_dacicola.match.X199603X524451.1 196634	acetylglutamate kinase	8	8	8	8	258 aa	1	no	no
516	Erwinia_dacicola.match.X198952X457251.1 200330	putative phospholipid ABC transporter permease protein mlaE	8	8	8	8	257 aa	0.9	yes	no
517	Erwinia_dacicola.match.X198979X497301.1 195888	tRNA (guanine-N1)-methyltransferase	8	8	8	8	256 aa	0.93	yes	yes
518	Erwinia_dacicola.match.X198902X386751.1 194622	conserved hypothetical protein	8	8	8	8	256 aa	0.91	yes	no
519	Erwinia_dacicola.match.X198910X400601.1 202197	inner membrane transport permease yadH	8	8	8	8	256 aa	1	no	no
520	Erwinia_dacicola.match.X198876X350951.1 195251	triose-phosphate isomerase	8	8	8	8	256 aa	0.98	no	yes
521	Erwinia_dacicola.match.X198867X347851.1 197893	glutamine amidotransferases class-II family protein	8	8	8	8	255 aa	1	no	no
522	Erwinia_dacicola.match.X198997X521651.1 198583	pyruvate dehydrogenase complex repressor	8	8	8	8	254 aa	1	no	no
523	Erwinia_dacicola.match.X198946X450201.1 200597	uridine phosphorylase	8	8	8	8	254 aa	1	no	no
524	Erwinia_dacicola.match.X199602X527501.1 200749	putative phospholipid-binding lipoprotein mlaA	8	8	8	8	253 aa	1	no	no
525	Erwinia_dacicola.match.X198915X412151.1 195572	imidazole glycerol phosphate synthase subunit hisF	8	8	8	8	253 aa	0.93	yes	no
526	Erwinia_dacicola.match.X198978X491751.1 199905	uncharacterized yhiR domain protein	8	8	8	8	252 aa	0.2	yes	no
527	Erwinia_dacicola.match.X198967X485201.1 201708	methyltransferase domain protein	8	8	8	8	252 aa	0.92	yes	no
528	Erwinia_dacicola.match.X199612X540651.1 201233	zinc import ATP-binding protein ZnuC	8	8	8	8	252 aa	0.99	no	no
529	Erwinia_dacicola.match.X198884X357351.1 196706	ubiquinone/menaquinone biosynthesis methyltransferase ubiE	8	8	8	8	251 aa	1	no	no
530	Erwinia_dacicola.match.X198903X387051.1 197445	twin arginine-targeting protein translocase TatC	8	8	8	8	251 aa	0.96	no	no
531	Erwinia_dacicola.match.X198980X502751.1 196254	2,3-bisphosphoglycerate-dependent phosphoglycerate mutase	8	8	8	8	250 aa	1	no	no
532	Erwinia_dacicola.match.X198986X508201.1 201793	tonB-system energizer ExbB	8	8	8	8	250 aa	0.61	yes	yes
533	Erwinia_dacicola.match.X198963X474151.1 200990	di-trans,poly-cis-decaprenylcistransferase	8	8	8	8	250 aa	0.98	no	no
534	Erwinia_dacicola.match.X198960X467051.1 200752	DNA polymerase III, epsilon subunit	8	8	8	8	250 aa	0.97	no	no
535	Erwinia_dacicola.match.X198980X497551.1 198262	ferredoxin-NADP reductase	8	8	8	8	248 aa	1	no	no
536	Erwinia_dacicola.match.X198883X361251.1 198927	feS assembly ATPase SufC	8	8	8	8	248 aa	1	no	no
537	Erwinia_dacicola.match.X198935X439301.1 196590	UPF0082 protein yebC	8	8	8	8	247 aa	1	no	no
538	Erwinia_dacicola.match.X198903X392201.1 202283	DNA repair protein RecO	8	8	8	8	245 aa	0.99	no	no
539	Erwinia_dacicola.match.X198954X456601.1 201853	phosphoribosylformimino-5-aminoimidazole carboxamide ribotide isomerase	8	8	8	8	245 aa	1	no	no
540	Erwinia_dacicola.match.X198966X482101.1 198419	phosphate transport system regulatory protein PhoU	8	8	8	8	244 aa	0.98	no	no
541	Erwinia_dacicola.match.X198883X357401.1 200931	3-oxoacyl-(acyl-carrier-protein) reductase	8	8	8	8	244 aa	1	no	no
542	Erwinia_dacicola.match.X199601X526151.1 198343	ABC transporter arginine-binding protein 1	8	8	8	8	244 aa	0.98	yes	no
543	Erwinia_dacicola.match.X198887X368051.1 198359	3-demethylubiquinone-9 3-O-methyltransferase	8	8	8	8	243 aa	1	no	no
544	Erwinia_dacicola.match.X198933X436151.1 201606	conserved hypothetical protein	8	8	8	8	243 aa	0.82	no	yes
545	Erwinia_dacicola.match.X198913X406601.1 201104	phosphoadenosine phosphosulfate reductase	8	8	8	8	243 aa	1	no	no
546	Erwinia_dacicola.match.X199608X536501.1 194355	lipopolysaccharide export system ATP-binding protein LptB	8	8	8	8	241 aa	1	no	no
547	Erwinia_dacicola.match.X198884X360601.1 198846	uncharacterized protein yggN	8	8	8	8	241 aa	0.91	yes	no
548	Erwinia_dacicola.match.X198933X437701.1 202092	ribosomal protein S2	8	8	8	8	241 aa	0.97	yes	no
549	Erwinia_dacicola.match.X198947X450551.1 198115	tRNA (cytidine/uridine-2'-O-)-methyltransferase TrmJ	8	8	8	8	241 aa	1	no	no
550	Erwinia_dacicola.match.X198897X384101.1 200986	UMP kinase	8	8	8	8	241 aa	1	no	no
551	Erwinia_dacicola.match.X198974X488951.1 197237	transcriptional regulatory protein ompR	8	8	8	8	239 aa	1	no	no
552	Erwinia_dacicola.match.X199603X529901.1 195364	purine nucleoside phosphorylase	8	8	8	8	239 aa	1	no	no
553	Erwinia_dacicola.match.X198875X344501.1 202378	tRNA (guanine-N(7)-)-methyltransferase	8	8	8	8	239 aa	1	no	no
554	Erwinia_dacicola.match.X198946X445551.1 195768	HAD-superhydrolase, subIA, variant 3 family protein	8	8	8	8	238 aa	1	no	no
555	Erwinia_dacicola.match.X198973X487851.1 196595	succinate dehydrogenase iron-sulfur subunit	8	8	8	8	238 aa	1	no	no
556	Erwinia_dacicola.match.X198975X493201.1 201269	response regulator	8	8	8	8	238 aa	1	no	no
557	Erwinia_dacicola.match.X198910X402851.1 202476	arginine transport ATP-binding protein ArtP	8	8	8	8	238 aa	0.86	yes	no
558	Erwinia_dacicola.match.X198894X377701.1 202341	UDP-2,3-diacylglucosamine hydrolase	8	8	8	8	238 aa	0.99	no	no
559	Erwinia_dacicola.match.X198979X495501.1 198953	UPF0053 inner membrane protein ygdQ	8	8	8	8	237 aa	0.96	no	yes
560	Erwinia_dacicola.match.X198965X479751.1 201526	phosphoribosylaminoimidazole-succinocarboxamide synthase	8	8	8	8	237 aa	1	no	no
561	Erwinia_dacicola.match.X198950X454201.1 200564	glycine cleavage system transcriptional activator domain protein	8	10	8	10	236 aa	0.14	yes	yes
562	Erwinia_dacicola.match.X198999X523351.1 197032	chromosome partition protein mukE	8	8	8	8	236 aa	0.92	yes	no
563	Erwinia_dacicola.match.X199603X528751.1 200284	conserved hypothetical protein	8	8	8	8	236 aa	0.99	no	no
564	Erwinia_dacicola.match.X198950X461251.1 194480	MTA/SAH nucleosidase	8	8	8	8	235 aa	0.95	yes	no
565	Erwinia_dacicola.match.X198932X436301.1 198260	dnaA regulatory inactivator Hda	8	8	8	8	235 aa	1	no	no
566	Erwinia_dacicola.match.X198959X464801.1 195421	thiol:disulfide interchange protein DsbC	8	8	8	8	234 aa	0.99	no	no
567	Erwinia_dacicola.match.X198952X456851.1 198129	liporeleasing system, ATP-binding protein	8	8	8	8	234 aa	1	no	no
568	Erwinia_dacicola.match.X199609X539351.1 195537	7-carboxy-7-deazaguanine synthase homolog	8	8	8	8	234 aa	0.81	yes	no
569	Erwinia_dacicola.match.X198896X378501.1 194708	ribosomal protein L1	8	8	8	8	234 aa	0.99	no	no
570	Erwinia_dacicola.match.X198962X471401.1 197666	NAD(P)H-flavin reductase	8	8	8	8	233 aa	1	no	no
571	Erwinia_dacicola.match.X198938X435551.1 195308	electron transport complex, RnfABCDGE type, E subunit	8	8	8	8	233 aa	1	no	no
572	Erwinia_dacicola.match.X199615X544451.1 196669	transcriptional regulatory protein CpxR	8	8	8	8	233 aa	1	no	no
573	Erwinia_dacicola.match.X198980X497901.1 199757	ribulose-phosphate 3-epimerase	8	8	8	8	232 aa	0.88	yes	no
574	Erwinia_dacicola.match.X198872X342401.1 200225	ribosomal protein S3	8	8	8	8	232 aa	1	no	no
575	Erwinia_dacicola.match.X198954X460901.1 195853	phosphoglycolate phosphatase, bacterial	8	8	8	8	232 aa	0.88	yes	yes
576	Erwinia_dacicola.match.X198987X506251.1 200850	septum site-determining protein MinC	8	8	8	8	231 aa	0.97	no	no
577	Erwinia_dacicola.match.X198941X447351.1 201371	tRNA guanosine-2'-O-methyltransferase	8	8	8	8	231 aa	1	no	no
578	Erwinia_dacicola.match.X198871X344651.1 195964	binding--dependent transport system inner membrane component family protein	8	8	8	8	230 aa	0.75	no	no
579	Erwinia_dacicola.match.X199615X543551.1 198810	proP effector	8	8	8	8	230 aa	1	no	no
580	Erwinia_dacicola.match.X198971X484501.1 200056	fliY	8	9	8	9	229 aa	0.25	yes	yes
581	Erwinia_dacicola.match.X198931X434101.1 198410	phosphate regulon transcriptional regulatory protein PhoB	8	8	8	8	229 aa	1	no	no
582	Erwinia_dacicola.match.X198993X512451.1 198921	hybrid peroxiredoxin hyPrx5 domain protein	8	8	8	8	228 aa	0.39	yes	yes
583	Erwinia_dacicola.match.X198987X507751.1 200914	cytidylate kinase	8	8	8	8	227 aa	1	no	no
584	Erwinia_dacicola.match.X198903X385151.1 198062	ribonuclease III	8	8	8	8	226 aa	1	no	no
585	Erwinia_dacicola.match.X198956X463451.1 194774	protein TolQ	8	8	8	8	226 aa	0.99	no	no
586	Erwinia_dacicola.match.X198920X412551.1 198202	conserved hypothetical protein	8	9	8	9	225 aa	0.18	yes	yes
587	Erwinia_dacicola.match.X198876X353701.1 201884	NADH-quinone oxidoreductase subunit B	8	8	8	8	224 aa	1	no	no
588	Erwinia_dacicola.match.X198899X394351.1 194369	UPF0441 protein EAIL5_0429	8	8	8	8	224 aa	0.97	no	no
589	Erwinia_dacicola.match.X198907X398151.1 195639	amino ABC transporter, permease , 3-TM region, His/Glu/Gln/Arg/opine family domain protein	8	8	8	8	223 aa	1	no	no
590	Erwinia_dacicola.match.X198930X423601.1 194769	transcriptional regulatory protein phoP	8	8	8	8	222 aa	1	no	no
591	Erwinia_dacicola.match.X198967X484601.1 200664	cell division ATP-binding protein FtsE	8	8	8	8	222 aa	0.99	no	no
592	Erwinia_dacicola.match.X198947X443701.1 195493	GTP cyclohydrolase I	8	8	8	8	221 aa	1	no	no
593	Erwinia_dacicola.match.X198889X366951.1 194703	adenylate kinase	8	8	8	8	221 aa	0.89	yes	no
594	Erwinia_dacicola.match.X198955X458301.1 195055	riboflavin synthase, alpha subunit	8	8	8	8	220 aa	0.98	no	yes
595	Erwinia_dacicola.match.X198925X424251.1 197559	ribonuclease T	8	8	8	8	220 aa	0.95	no	yes
596	Erwinia_dacicola.match.X198985X504951.1 200414	protein dedA	8	8	8	8	219 aa	1	no	no
597	Erwinia_dacicola.match.X198885X363601.1 199724	response regulator	8	8	8	8	219 aa	1	no	no
598	Erwinia_dacicola.match.X198964X474901.1 197217	pyridoxamine 5'-phosphate oxidase	8	8	8	8	218 aa	1	no	no
599	Erwinia_dacicola.match.X198876X355301.1 195438	3,4-dihydroxy-2-butanone 4-phosphate synthase	8	8	8	8	218 aa	1	no	no
600	Erwinia_dacicola.match.X198992X512801.1 199773	sigma-E factor negative regulatory protein	8	8	8	8	218 aa	0.99	no	no
601	Erwinia_dacicola.match.X198992X517351.1 197259	HTH-type transcriptional repressor fabR	8	8	8	8	217 aa	0.98	no	yes
602	Erwinia_dacicola.match.X198937X440001.1 202002	rcsB protein	8	8	8	8	215 aa	1	no	no
603	Erwinia_dacicola.match.X198878X354101.1 199932	D-methionine transport system permease protein metI	8	8	8	8	215 aa	0.92	yes	no
604	Erwinia_dacicola.match.X198899X393401.1 201128	orotate phosphoribosyltransferase	8	8	8	8	213 aa	1	no	no
605	Erwinia_dacicola.match.X198985X501001.1 201414	putative stringent starvation protein A	8	8	8	8	213 aa	1	no	no
606	Erwinia_dacicola.match.X198971X485151.1 194909	uridine kinase	8	8	8	8	213 aa	1	no	no
607	Erwinia_dacicola.match.X198946X449051.1 198273	guanylate kinase	8	8	8	8	213 aa	0.9	yes	no
608	Erwinia_dacicola.match.X198938X432701.1 201228	50S ribosomal protein L3	8	9	8	9	212 aa	0.9	no	no
609	Erwinia_dacicola.match.X198962X473701.1 195659	phosphoribosylglycinamide formyltransferase	8	8	8	8	212 aa	0.98	yes	no
610	Erwinia_dacicola.match.X198998X522501.1 202190	putative GTP-binding protein EngB	8	8	8	8	212 aa	0.96	yes	no
611	Erwinia_dacicola.match.X198904X390901.1 199839	uncharacterized protein yafK	8	9	8	9	211 aa	0.37	yes	yes
612	Erwinia_dacicola.match.X199611X541951.1 195741	endonuclease III	8	8	8	8	211 aa	1	no	no
613	Erwinia_dacicola.match.X198877X351001.1 196823	putative transcriptional regulator	8	10	8	10	210 aa	0.2	yes	yes
614	Erwinia_dacicola.match.X198943X452201.1 201198	electron transport complex, RnfABCDGE type, G subunit	8	8	8	8	210 aa	0.99	no	no
615	Erwinia_dacicola.match.X198877X354051.1 195543	ABC transporter	8	8	8	8	210 aa	0.36	yes	yes
616	Erwinia_dacicola.match.X198962X472901.1 195405	cyclic AMP receptor-like protein	8	8	8	8	210 aa	1	no	no
617	Erwinia_dacicola.match.X198991X518651.1 195745	ATP-dependent Clp protease, proteolytic subunit ClpP	8	8	8	8	210 aa	0.95	yes	no
618	Erwinia_dacicola.match.X199610X538301.1 202184	ribosomal RNA large subunit methyltransferase J	8	8	8	8	209 aa	1	no	no
619	Erwinia_dacicola.match.X198951X453551.1 194629	ribonuclease HII	8	8	8	8	208 aa	0.98	no	no
620	Erwinia_dacicola.match.X198968X483551.1 194963	outer membrane lipocarrier protein LolA	8	9	8	9	206 aa	0.9	no	yes
621	Erwinia_dacicola.match.X198927X422901.1 199211	superoxide dismutase [Mn]	8	8	8	8	206 aa	0.99	no	no
622	Erwinia_dacicola.match.X199610X534451.1 201929	UPF0070 protein 1057	8	8	8	8	206 aa	1	no	no
623	Erwinia_dacicola.match.X198875X341501.1 200363	ribosomal protein S4	8	8	8	8	206 aa	0.98	no	no
624	Erwinia_dacicola.match.X199607X534701.1 201871	adenylyl-sulfate kinase	8	8	8	8	206 aa	0.91	yes	no
625	Erwinia_dacicola.match.X198914X406551.1 200136	osmotically-inducible protein Y	8	8	8	8	204 aa	1	no	no
626	Erwinia_dacicola.match.X198962X472251.1 200939	cytochrome o ubiquinol oxidase, subunit III	8	8	8	8	203 aa	0.96	no	no
627	Erwinia_dacicola.match.X198884X354501.1 199136	putative glycerol-3-phosphate acyltransferase	8	8	8	8	203 aa	0.95	yes	no
628	Erwinia_dacicola.match.X199616X544251.1 195885	phosphoribosyl-ATP diphosphatase	8	8	8	8	203 aa	1	no	no
629	Erwinia_dacicola.match.X198892X373301.1 197751	phosphatase yihX	8	8	8	8	202 aa	0.98	no	no
630	Erwinia_dacicola.match.X198933X429601.1 194590	holliday junction DNA helicase RuvA	8	8	8	8	202 aa	0.92	yes	no
631	Erwinia_dacicola.match.X198922X413801.1 201651	lexA repressor	8	8	8	8	202 aa	1	no	no
632	Erwinia_dacicola.match.X198912X401151.1 194894	recombination protein RecR	8	8	8	8	201 aa	1	no	no
633	Erwinia_dacicola.match.X198978X494651.1 194528	uncharacterized protein yigP	8	8	8	8	201 aa	1	no	no
634	Erwinia_dacicola.match.X198869X345001.1 200451	3-isopropylmalate dehydratase small subunit	8	8	8	8	201 aa	1	no	no
635	Erwinia_dacicola.match.X198966X480751.1 195955	allantoate transport ATPase domain protein	8	9	8	9	200 aa	0.2	yes	no
636	Erwinia_dacicola.match.X198886X367001.1 197264	electron transport complex, RnfABCDGE type, A subunit	8	8	8	8	200 aa	0.86	yes	no
637	Erwinia_dacicola.match.X198936X438551.1 197143	ahpC/TSA family protein	8	8	8	8	200 aa	1	no	no
638	Erwinia_dacicola.match.X198903X393201.1 202427	phosphoheptose isomerase	8	8	8	8	199 aa	0.91	yes	no
639	Erwinia_dacicola.match.X198893X377201.1 200951	HTH-type protein slmA	8	8	8	8	198 aa	0.99	no	no
640	Erwinia_dacicola.match.X198981X497601.1 194779	FKBP-type 22 kDa peptidyl-prolyl cis-trans isomerase domain protein	8	8	8	8	196 aa	0.22	yes	yes
641	Erwinia_dacicola.match.X198947X444451.1 202104	imidazole glycerol phosphate synthase, glutamine amidotransferase subunit	8	8	8	8	196 aa	0.99	no	no
642	Erwinia_dacicola.match.X198881X355501.1 197533	uncharacterized protein HI_0431	8	8	8	8	196 aa	0.99	no	no
643	Erwinia_dacicola.match.X199614X546201.1 200881	HTH-type transcriptional regulator AcrR	8	8	8	8	194 aa	0.33	yes	yes
644	Erwinia_dacicola.match.X198868X344851.1 200268	anthranilate synthase component II	8	8	8	8	193 aa	0.97	no	yes
645	Erwinia_dacicola.match.X199609X539651.1 198142	para-aminobenzoate synthase glutamine amidotransferase component II	8	8	8	8	192 aa	0.99	no	no
646	Erwinia_dacicola.match.X198980X503151.1 194437	grpE family protein	8	8	8	8	192 aa	0.91	yes	no
647	Erwinia_dacicola.match.X198910X401751.1 201483	electron transport complex, RnfABCDGE type, B subunit	8	8	8	8	191 aa	0.99	no	no
648	Erwinia_dacicola.match.X198926X418351.1 200493	RNA polymerase sigma factor RpoE	8	8	8	8	191 aa	0.99	no	no
649	Erwinia_dacicola.match.X198979X498951.1 196314	fe/S biogenesis protein nfuA	8	8	8	8	191 aa	0.99	no	no
650	Erwinia_dacicola.match.X198943X451901.1 200754	peptidyl-prolyl cis-trans isomerase A	8	8	8	8	190 aa	0.98	no	no
651	Erwinia_dacicola.match.X198945X450351.1 194961	putative phospholipid-binding domain protein	8	8	8	8	190 aa	0.99	no	no
652	Erwinia_dacicola.match.X198951X462551.1 194401	50S ribosomal protein L4	8	8	8	8	189 aa	0.5	yes	no
653	Erwinia_dacicola.match.X198907X400851.1 197231	lipopolysaccharide export system protein lptC	8	8	8	8	188 aa	0.9	yes	no
654	Erwinia_dacicola.match.X198974X493001.1 197890	oligoribonuclease	8	8	8	8	188 aa	0.94	yes	yes
655	Erwinia_dacicola.match.X198954X458151.1 200228	UPF0301 protein yqgE	8	8	8	8	187 aa	0.99	no	no
656	Erwinia_dacicola.match.X198915X406851.1 202313	ribosome recycling factor	8	8	8	8	186 aa	0.95	yes	no
657	Erwinia_dacicola.match.X198973X486951.1 195758	D,D-heptose 1,7-bisphosphate phosphatase	8	8	8	8	186 aa	0.99	no	no
658	Erwinia_dacicola.match.X198920X414951.1 196690	arylesterase	8	9	8	9	185 aa	0.34	yes	yes
659	Erwinia_dacicola.match.X198939X445351.1 196602	NADH-quinone oxidoreductase subunit J	8	8	8	8	184 aa	0.99	no	no
660	Erwinia_dacicola.match.X198897X381651.1 196636	16S rRNA processing protein RimM	8	8	8	8	184 aa	0.98	no	no
661	Erwinia_dacicola.match.X198988X508851.1 202389	translation elongation factor P	8	8	8	8	184 aa	0.92	yes	no
662	Erwinia_dacicola.match.X199605X533851.1 201977	twin arginine-targeting protein translocase TatB	8	8	8	8	184 aa	0.83	no	yes
663	Erwinia_dacicola.match.X198894X382901.1 199245	adenine phosphoribosyltransferase	8	8	8	8	183 aa	0.99	no	no
664	Erwinia_dacicola.match.X198930X427951.1 202351	CDP-diacylglycerol--glycerol-3-phosphate 3-phosphatidyltransferase	8	8	8	8	183 aa	0.95	yes	no
665	Erwinia_dacicola.match.X198921X410451.1 201773	flavodoxin-like fold family protein	8	8	8	8	183 aa	0.99	no	no
666	Erwinia_dacicola.match.X198956X464601.1 201552	flavodoxin	8	8	8	8	183 aa	0.83	yes	no
667	Erwinia_dacicola.match.X198959X464301.1 200336	single-stranded DNA-binding protein	8	8	8	8	182 aa	0.99	no	no
668	Erwinia_dacicola.match.X198947X445251.1 201230	lipopolysaccharide transport periplasmic protein LptA	8	8	8	8	181 aa	0.98	yes	no
669	Erwinia_dacicola.match.X199607X537651.1 201280	transcription termination/antitermination factor NusG	8	8	8	8	181 aa	0.99	no	no
670	Erwinia_dacicola.match.X198902X391401.1 202213	NADH-quinone oxidoreductase subunit I	8	8	8	8	180 aa	0.99	no	no
671	Erwinia_dacicola.match.X198991X512401.1 198282	UPF0307 protein yjgA	8	8	8	8	180 aa	0.99	no	no
672	Erwinia_dacicola.match.X198959X473151.1 195921	non-canonical purine NTP pyrophosphatase, rdgB/HAM1 family	8	9	8	9	177 aa	0.21	yes	yes
673	Erwinia_dacicola.match.X198937X438701.1 197066	hypoxanthine phosphoribosyltransferase	8	8	8	8	177 aa	0.96	yes	no
674	Erwinia_dacicola.match.X198869X343451.1 194927	ATP synthase F1, delta subunit	8	8	8	8	177 aa	0.99	no	no
675	Erwinia_dacicola.match.X198926X421801.1 199569	50S ribosomal protein L6	8	8	8	8	177 aa	0.99	no	no
676	Erwinia_dacicola.match.X198984X503801.1 198489	protein seqA	8	8	8	8	176 aa	0.93	no	no
677	Erwinia_dacicola.match.X198988X509601.1 195187	ATP-dependent protease subunit HslV	8	8	8	8	176 aa	0.98	no	no
678	Erwinia_dacicola.match.X198945X450101.1 195060	lipoprotein spr	8	8	8	8	176 aa	0.69	yes	no
679	Erwinia_dacicola.match.X198950X455701.1 201722	inorganic pyrophosphatase	8	8	8	8	176 aa	0.99	no	no
680	Erwinia_dacicola.match.X198974X490051.1 200436	glycine cleavage system transcriptional repressor domain protein	8	8	8	8	175 aa	0.52	yes	yes
681	Erwinia_dacicola.match.X198972X489201.1 196340	RNA pyrophosphohydrolase	8	8	8	8	175 aa	0.99	no	no
682	Erwinia_dacicola.match.X198965X480101.1 200355	shikimate kinase 1	8	8	8	8	175 aa	0.92	yes	no
683	Erwinia_dacicola.match.X198898X376001.1 195904	esterase yqiA domain protein	8	8	8	8	174 aa	0.22	no	no
684	Erwinia_dacicola.match.X198917X408401.1 194852	FKBP-type peptidyl-prolyl cis-trans isomerase slyD	8	8	8	8	174 aa	0.72	no	yes
685	Erwinia_dacicola.match.X199614X547351.1 194989	50S ribosomal protein L5	8	8	8	8	174 aa	0.79	yes	no
686	Erwinia_dacicola.match.X198916X412901.1 202222	conserved hypothetical protein	8	8	8	8	173 aa	0.99	no	no
687	Erwinia_dacicola.match.X198928X424201.1 198877	crossover junction endodeoxyribonuclease RuvC	8	8	8	8	173 aa	0.99	no	no
688	Erwinia_dacicola.match.X198919X415351.1 197654	outer membrane protein X	8	8	8	8	172 aa	0.9	yes	no
689	Erwinia_dacicola.match.X198942X449151.1 195252	beta-hydroxyacyl-(acyl-carrier-protein) dehydratase FabA	8	8	8	8	172 aa	0.99	no	no
690	Erwinia_dacicola.match.X198980X500901.1 201195	flavodoxin	8	8	8	8	172 aa	0.99	no	no
691	Erwinia_dacicola.match.X198869X342701.1 200115	peptidoglycan-associated lipoprotein	8	8	8	8	172 aa	0.99	no	no
692	Erwinia_dacicola.match.X198945X451301.1 202202	NADH-quinone oxidoreductase subunit E	8	8	8	8	171 aa	0.99	no	no
693	Erwinia_dacicola.match.X198941X442301.1 198008	ferritin-1	8	8	8	8	171 aa	0.95	yes	no
694	Erwinia_dacicola.match.X199608X540951.1 195634	putative uncharacterized protein Y3619	8	8	8	8	171 aa	0.99	no	no
695	Erwinia_dacicola.match.X198920X417101.1 201111	S-ribosylhomocysteine lyase	8	8	8	8	171 aa	0.99	no	no
696	Erwinia_dacicola.match.X198890X370001.1 199362	peptide deformylase	8	8	8	8	170 aa	0.97	no	yes
697	Erwinia_dacicola.match.X198912X397701.1 202584	UPF0149 protein HI_0817	8	9	8	9	169 aa	0.22	yes	yes
698	Erwinia_dacicola.match.X198995X514001.1 196631	phosphoribosylaminoimidazole carboxylase catalytic subunit PurE	8	8	8	8	169 aa	0.99	no	no
699	Erwinia_dacicola.match.X199608X537701.1 196503	signal peptidase II	8	8	8	8	168 aa	0.98	no	no
700	Erwinia_dacicola.match.X198911X399551.1 195589	DNA protection during starvation protein	8	8	8	8	168 aa	0.99	no	no
701	Erwinia_dacicola.match.X198871X347251.1 197243	peptidyl-prolyl cis-trans isomerase B	8	9	8	9	167 aa	0.85	yes	yes
702	Erwinia_dacicola.match.X198885X362901.1 195041	chaperone protein skp	8	8	8	8	167 aa	0.96	yes	no
703	Erwinia_dacicola.match.X198959X473601.1 194992	50S ribosomal protein L10	8	8	8	8	167 aa	0.99	no	no
704	Erwinia_dacicola.match.X198927X428701.1 195654	glucose-specific phosphotransferase enzyme IIA component	8	8	8	8	167 aa	0.99	no	no
705	Erwinia_dacicola.match.X198869X341951.1 196008	ribosomal protein S5	8	8	8	8	166 aa	0.99	no	no
706	Erwinia_dacicola.match.X198993X510801.1 200472	stringent starvation protein B	8	8	8	8	165 aa	0.98	no	no
707	Erwinia_dacicola.match.X198990X510901.1 196506	leucine-responsive regulatory protein	8	8	8	8	164 aa	0.99	no	no
708	Erwinia_dacicola.match.X199603X529701.1 199338	ssrA-binding protein	8	8	8	8	163 aa	0.92	yes	no
709	Erwinia_dacicola.match.X198934X433901.1 196930	acetolactate synthase, small subunit	8	8	8	8	163 aa	0.99	no	no
710	Erwinia_dacicola.match.X198885X362701.1 199530	ribosome maturation factor rimP	8	8	8	8	162 aa	0.77	yes	no
711	Erwinia_dacicola.match.X198951X459851.1 199439	colicin V production protein	8	8	8	8	162 aa	0.99	no	no
712	Erwinia_dacicola.match.X198943X452101.1 194791	HTH-type transcriptional regulator iscR	8	8	8	8	162 aa	0.85	yes	no
713	Erwinia_dacicola.match.X198963X473801.1 198206	phosphatidylglycerophosphatase A	8	8	8	8	160 aa	0.92	yes	no
714	Erwinia_dacicola.match.X198889X370601.1 199677	transcription elongation factor greA	8	8	8	8	160 aa	0.98	no	no
715	Erwinia_dacicola.match.X198988X510251.1 198521	2-amino-4-hydroxy-6- hydroxymethyldihydropteridine pyrophosphokinase	8	8	8	8	159 aa	0.99	no	no
716	Erwinia_dacicola.match.X198971X489051.1 202505	aspartate carbamoyltransferase regulatory chain	8	8	8	8	159 aa	0.74	no	yes
717	Erwinia_dacicola.match.X198892X373851.1 197761	pantetheine-phosphate adenylyltransferase	8	8	8	8	158 aa	0.99	no	no
718	Erwinia_dacicola.match.X198870X341801.1 198320	6,7-dimethyl-8-ribityllumazine synthase	8	8	8	8	158 aa	0.9	yes	no
719	Erwinia_dacicola.match.X199615X544051.1 196418	2C-methyl-D-erythritol 2,4-cyclodiphosphate synthase	8	8	8	8	157 aa	0.99	no	no
720	Erwinia_dacicola.match.X198935X440151.1 197633	ribosomal protein S7	8	8	8	8	156 aa	0.99	no	no
721	Erwinia_dacicola.match.X198995X514901.1 194486	ribosomal RNA large subunit methyltransferase H	8	8	8	8	156 aa	0.99	no	no
722	Erwinia_dacicola.match.X198927X423301.1 198622	FKBP-type 16 kDa peptidyl-prolyl cis-trans isomerase	8	8	8	8	156 aa	0.99	no	no
723	Erwinia_dacicola.match.X198900X390201.1 201161	ATP synthase F0, B subunit	8	8	8	8	156 aa	0.99	no	no
724	Erwinia_dacicola.match.X198895X383701.1 198103	acetyl-CoA carboxylase, biotin carboxyl carrier protein	8	8	8	8	155 aa	0.95	no	no
725	Erwinia_dacicola.match.X198963X478251.1 198022	putative peroxiredoxin bcp	8	8	8	8	155 aa	0.99	no	no
726	Erwinia_dacicola.match.X198934X431951.1 201851	phosphohistidine phosphatase SixA	8	8	8	8	155 aa	0.8	yes	no
727	Erwinia_dacicola.match.X198990X516551.1 202278	redox-sensitive transcriptional activator SoxR	8	8	8	8	154 aa	0.98	no	no
728	Erwinia_dacicola.match.X198869X346051.1 196315	protein-export chaperone SecB	8	8	8	8	154 aa	0.97	no	no
729	Erwinia_dacicola.match.X198990X517601.1 202545	conserved hypothetical protein	8	8	8	8	153 aa	0.88	yes	no
730	Erwinia_dacicola.match.X199603X523401.1 200863	transcriptional regulator NrdR	8	8	8	8	152 aa	0.89	yes	no
731	Erwinia_dacicola.match.X198955X459651.1 201870	conserved hypothetical protein	8	8	8	8	152 aa	0.9	yes	no
732	Erwinia_dacicola.match.X198934X436101.1 199957	deoxyuridine 5'-triphosphate nucleotidohydrolase	8	8	8	8	151 aa	0.92	yes	no
733	Erwinia_dacicola.match.X198998X521201.1 196121	beta-hydroxyacyl-(acyl-carrier-protein) dehydratase FabZ	8	8	8	8	151 aa	0.99	no	no
734	Erwinia_dacicola.match.X198948X453901.1 200993	RNA polymerase-binding protein DksA	8	8	8	8	151 aa	0.99	no	no
735	Erwinia_dacicola.match.X198919X414151.1 198335	transcriptional regulator mntR	8	8	8	8	150 aa	0.99	no	no
736	Erwinia_dacicola.match.X198909X402601.1 200706	3-dehydroquinate dehydratase, type II	8	8	8	8	150 aa	0.99	no	no
737	Erwinia_dacicola.match.X199602X528551.1 196691	ribosomal protein L9	8	8	8	8	150 aa	0.99	no	no
738	Erwinia_dacicola.match.X198974X493701.1 201102	UPF0067 yebR domain protein	8	8	8	8	150 aa	0.25	yes	yes
739	Erwinia_dacicola.match.X198975X495101.1 196650	uncharacterized protein ybeL	8	8	8	8	148 aa	0.27	yes	yes
740	Erwinia_dacicola.match.X198919X415901.1 196456	prokaryotic transcription elongation factor, GreA/GreB, N-terminal domain protein	8	9	8	9	147 aa	0.24	yes	yes
741	Erwinia_dacicola.match.X198930X428551.1 196891	ferric uptake regulation protein	8	8	8	8	147 aa	0.99	no	no
742	Erwinia_dacicola.match.X198957X467801.1 200082	putative toxin YfjG	8	8	8	8	145 aa	0.97	yes	no
743	Erwinia_dacicola.match.X198937X437951.1 195569	NADH-ubiquinone/plastoquinone oxidoreductase, chain 3 family protein	8	8	8	8	145 aa	0.99	no	no
744	Erwinia_dacicola.match.X198953X466601.1 196830	ribosomal protein L15	8	8	8	8	144 aa	0.99	no	no
745	Erwinia_dacicola.match.X198872X348451.1 197894	rhodanese-like domain protein	8	8	8	8	143 aa	0.99	no	no
746	Erwinia_dacicola.match.X198897X380801.1 201362	ribosomal-protein-alanine acetyltransferase	8	8	8	8	143 aa	0.6	yes	no
747	Erwinia_dacicola.match.X198993X510201.1 202159	mraZ family protein	8	8	8	8	143 aa	0.43	yes	no
748	Erwinia_dacicola.match.X198909X403801.1 197651	nucleoside diphosphate kinase	8	8	8	8	143 aa	0.99	no	no
749	Erwinia_dacicola.match.X198985X499301.1 201072	protein TolR	8	8	8	8	142 aa	0.99	no	no
750	Erwinia_dacicola.match.X198999X526051.1 197506	ribosomal protein L13	8	8	8	8	142 aa	0.99	no	no
751	Erwinia_dacicola.match.X198874X344901.1 196509	dihydroneopterin triphosphate pyrophosphatase	8	8	8	8	141 aa	0.84	yes	no
752	Erwinia_dacicola.match.X198921X417301.1 195540	translation initiation factor IF-3	8	8	8	8	140 aa	0.63	yes	no
753	Erwinia_dacicola.match.X198915X415301.1 198058	putative Holliday junction resolvase	8	8	8	8	140 aa	0.99	no	no
754	Erwinia_dacicola.match.X198987X505151.1 196512	regulator of ribonuclease activity B	8	8	8	8	140 aa	0.97	no	yes
755	Erwinia_dacicola.match.X199601X521951.1 200902	transcription antitermination factor NusB	8	8	8	8	139 aa	0.99	no	no
756	Erwinia_dacicola.match.X198954X461801.1 195727	ATP synthase F1, epsilon subunit	8	8	8	8	139 aa	0.99	no	no
757	Erwinia_dacicola.match.X198908X395951.1 198589	ribosomal protein L11	8	8	8	8	138 aa	0.75	yes	no
758	Erwinia_dacicola.match.X198942X444051.1 196633	ribosome-binding factor A	8	8	8	8	137 aa	0.99	no	no
759	Erwinia_dacicola.match.X198988X507701.1 197756	heat shock protein 15	8	8	8	8	136 aa	0.84	yes	no
760	Erwinia_dacicola.match.X198982X500601.1 201877	ribosomal protein L16	8	8	8	8	136 aa	0.99	no	no
761	Erwinia_dacicola.match.X198891X371101.1 201893	regulatory protein soxS	8	8	8	8	136 aa	0.92	no	yes
762	Erwinia_dacicola.match.X198954X462351.1 197006	tol-pal system-associated acyl-CoA thioesterase	8	8	8	8	134 aa	0.99	no	no
763	Erwinia_dacicola.match.X198887X369251.1 194993	UPF0382 inner membrane protein ygdD	8	8	8	8	134 aa	0.85	yes	no
764	Erwinia_dacicola.match.X198992X514401.1 199923	ribosomal protein S6	8	8	8	8	131 aa	0.99	no	no
765	Erwinia_dacicola.match.X198870X343351.1 194870	putative cytochrome d ubiquinol oxidase subunit 3	8	8	8	8	130 aa	0.85	yes	no
766	Erwinia_dacicola.match.X198968X480001.1 200708	30S ribosomal protein S9	8	8	8	8	130 aa	0.99	no	no
767	Erwinia_dacicola.match.X198941X444401.1 200774	30S ribosomal protein S8	8	8	8	8	130 aa	0.99	no	no
768	Erwinia_dacicola.match.X198954X455251.1 198856	glycine cleavage system H protein	8	8	8	8	129 aa	0.95	yes	no
769	Erwinia_dacicola.match.X198930X420251.1 199694	preprotein translocase, SecE subunit	8	8	8	8	128 aa	0.96	yes	no
770	Erwinia_dacicola.match.X198968X482401.1 195296	ribosomal protein L17	8	8	8	8	128 aa	0.99	no	no
771	Erwinia_dacicola.match.X198945X451051.1 198140	lactoylglutathione lyase	8	9	8	9	122 aa	0.38	yes	yes
772	Erwinia_dacicola.match.X198983X502701.1 200076	ribosomal protein L14	8	8	8	8	122 aa	0.94	yes	no
773	Erwinia_dacicola.match.X198886X366251.1 196374	succinate dehydrogenase, cytochrome b556 subunit	8	8	8	8	120 aa	0.71	yes	no
774	Erwinia_dacicola.match.X198968X484401.1 199922	ribosomal protein L7/L12	8	8	8	8	119 aa	0.88	yes	no
775	Erwinia_dacicola.match.X198906X395301.1 198557	30S ribosomal protein S13	8	8	8	8	118 aa	0.99	no	no
776	Erwinia_dacicola.match.X198911X406751.1 196911	ribosomal protein L20	8	8	8	8	118 aa	0.99	no	no
777	Erwinia_dacicola.match.X198882X358651.1 196404	ribosomal protein L18	8	8	8	8	117 aa	0.99	no	no
778	Erwinia_dacicola.match.X198945X443501.1 199017	small protein A	8	8	8	8	117 aa	0.91	no	yes
779	Erwinia_dacicola.match.X198973X486601.1 198775	uncharacterized protein yacC	8	8	8	8	116 aa	0.97	yes	no
780	Erwinia_dacicola.match.X198983X504501.1 196128	ribosomal protein L19	8	8	8	8	116 aa	0.95	no	yes
781	Erwinia_dacicola.match.X198932X436951.1 200271	hypothetical protein	8	8	8	8	116 aa	0.33	yes	yes
782	Erwinia_dacicola.match.X198987X509251.1 196156	succinate dehydrogenase, hydrophobic membrane anchor protein	8	8	8	8	115 aa	0.99	no	no
783	Erwinia_dacicola.match.X198977X491501.1 196940	AIG2-like family protein	8	8	8	8	114 aa	0.84	yes	no
784	Erwinia_dacicola.match.X198867X345251.1 202084	protein that modulates Hha toxicity	8	9	8	9	112 aa	0.33	yes	yes
785	Erwinia_dacicola.match.X198884X356651.1 200924	cell division protein ZapA	8	8	8	8	112 aa	0.9	yes	no
786	Erwinia_dacicola.match.X198868X348601.1 197002	UPF0438 protein yifE	8	8	8	8	112 aa	0.99	no	no
787	Erwinia_dacicola.match.X198971X487601.1 202506	feS assembly scaffold SufA	8	9	8	9	110 aa	0.32	yes	yes
788	Erwinia_dacicola.match.X198939X443751.1 198636	ribosomal protein L22	8	8	8	8	110 aa	0.99	no	no
789	Erwinia_dacicola.match.X198871X349601.1 199413	preprotein translocase, SecG subunit	8	8	8	8	109 aa	0.92	yes	yes
790	Erwinia_dacicola.match.X198989X508701.1 195796	UPF0133 protein ybaB	8	8	8	8	109 aa	0.99	no	no
791	Erwinia_dacicola.match.X198965X481801.1 202504	thioredoxin	8	8	8	8	109 aa	0.99	no	no
792	Erwinia_dacicola.match.X198891X365151.1 200525	uncharacterized protein HI_0341	8	8	8	8	108 aa	0.99	no	no
793	Erwinia_dacicola.match.X198974X490501.1 198518	cell division protein FtsL	8	8	8	8	108 aa	0.9	no	yes
794	Erwinia_dacicola.match.X198871X346501.1 197503	cytochrome o ubiquinol oxidase subunit IV	8	8	8	8	107 aa	0.84	yes	no
795	Erwinia_dacicola.match.X198982X506501.1 199575	ATP-dependent Clp protease adaptor ClpS family protein	8	8	8	8	106 aa	0.99	no	no
796	Erwinia_dacicola.match.X198978X489251.1 195451	cell division protein ftsB	8	8	8	8	106 aa	0.95	no	yes
797	Erwinia_dacicola.match.X198981X497801.1 198954	preprotein translocase, YajC subunit	8	8	8	8	106 aa	0.77	yes	no
798	Erwinia_dacicola.match.X199608X532251.1 198346	met Apo-repressor, MetJ family protein	8	8	8	8	105 aa	0.99	no	no
799	Erwinia_dacicola.match.X198949X455901.1 199869	UPF0265 protein HI_1168	8	8	8	8	105 aa	0.99	no	no
800	Erwinia_dacicola.match.X198911X405551.1 198187	ribosomal protein L24	8	8	8	8	104 aa	0.99	no	no
801	Erwinia_dacicola.match.X198962X474001.1 198203	nitrogen regulatory protein P-II 2	8	8	8	8	103 aa	0.34	yes	no
802	Erwinia_dacicola.match.X198881X353401.1 194394	ribosomal protein S10	8	8	8	8	103 aa	0.99	no	no
803	Erwinia_dacicola.match.X198902X385351.1 198549	RNA chaperone Hfq	8	8	8	8	102 aa	0.95	yes	no
804	Erwinia_dacicola.match.X198938X431551.1 198990	ribosomal protein L21	8	8	8	8	100 aa	0.79	yes	no
805	Erwinia_dacicola.match.X198900X389801.1 199375	NADH-quinone oxidoreductase subunit K	8	8	8	8	100 aa	0.99	no	no
806	Erwinia_dacicola.match.X198887X363951.1 198173	50S ribosomal protein L23	8	8	8	8	100 aa	0.99	no	no
807	Erwinia_dacicola.match.X198995X515301.1 198713	integration host factor, alpha subunit	8	8	8	8	99 aa	0.99	no	no
808	Erwinia_dacicola.match.X198989X511501.1 195053	DNA-binding protein fis	8	8	8	8	98 aa	0.99	no	no
809	Erwinia_dacicola.match.X198895X384151.1 202220	10 kDa chaperonin	8	8	8	8	97 aa	0.99	no	no
810	Erwinia_dacicola.match.X198890X371051.1 198930	sulfur relay protein TusB/DsrH	8	8	8	8	95 aa	0.99	no	no
811	Erwinia_dacicola.match.X198935X439851.1 202241	integration host factor, beta subunit	8	8	8	8	95 aa	0.98	no	no
812	Erwinia_dacicola.match.X198903X385501.1 199640	50S ribosomal protein L25	8	8	8	8	94 aa	0.99	no	no
813	Erwinia_dacicola.match.X198888X371251.1 198625	ribbon-helix-helix , copG family protein	8	8	8	8	93 aa	0.99	no	no
814	Erwinia_dacicola.match.X198878X357651.1 197923	DNA-directed RNA polymerase, omega subunit	8	8	8	8	91 aa	0.99	no	no
815	Erwinia_dacicola.match.X198983X501601.1 201584	DNA-binding protein HU-alpha	8	8	8	8	90 aa	0.99	no	no
816	Erwinia_dacicola.match.X198904X389951.1 199838	putative Fe(2+)-trafficking protein	8	8	8	8	90 aa	0.99	no	no
817	Erwinia_dacicola.match.X198968X477901.1 195423	putative uncharacterized protein	8	10	8	10	89 aa	0.32	yes	no
818	Erwinia_dacicola.match.X198897X384251.1 194391	ribosomal protein S15	8	8	8	8	89 aa	0.99	no	no
819	Erwinia_dacicola.match.X198875X343751.1 202576	ribosomal protein S20	8	8	8	8	88 aa	0.86	yes	no
820	Erwinia_dacicola.match.X198961X471201.1 198146	ribosomal protein S19	8	8	8	8	87 aa	0.53	yes	no
821	Erwinia_dacicola.match.X198944X443951.1 195350	ribosomal protein L27	8	8	8	8	85 aa	0.99	no	no
822	Erwinia_dacicola.match.X198968X479001.1 200655	putative sigma(54) modulation protein	8	9	8	9	84 aa	0.43	no	yes
823	Erwinia_dacicola.match.X198907X396701.1 195017	30S ribosomal protein S17	8	8	8	8	84 aa	0.99	no	no
824	Erwinia_dacicola.match.X198872X343401.1 196977	uncharacterized protein HI_1082	8	8	8	8	84 aa	0.99	no	no
825	Erwinia_dacicola.match.X199605X531501.1 198137	twin arginine-targeting translocase, TatA/E family protein	8	8	8	8	84 aa	0.95	no	no
826	Erwinia_dacicola.match.X199616X547501.1 199576	ribosomal protein S16	8	8	8	8	82 aa	0.99	no	no
827	Erwinia_dacicola.match.X198971X485451.1 195919	sulfurtransferase tusA	8	8	8	8	81 aa	0.99	no	no
828	Erwinia_dacicola.match.X198959X468451.1 199172	biofilm regulator	8	8	8	8	81 aa	0.7	no	no
829	Erwinia_dacicola.match.X198975X496251.1 201715	UPF0745 protein EPYR_01737	8	9	8	9	80 aa	0.43	yes	yes
830	Erwinia_dacicola.match.X198914X405801.1 197404	glutaredoxin-like protein nrdH	8	8	8	8	80 aa	0.99	no	no
831	Erwinia_dacicola.match.X198931X430051.1 201291	conserved hypothetical protein	8	8	8	8	80 aa	0.95	no	no
832	Erwinia_dacicola.match.X198915X407701.1 197983	exodeoxyribonuclease VII, small subunit	8	8	8	8	80 aa	0.99	no	no
833	Erwinia_dacicola.match.X198875X344151.1 199139	ATP synthase F0, C subunit	8	8	8	8	80 aa	0.99	no	no
834	Erwinia_dacicola.match.X198957X466201.1 197653	acyl carrier protein	8	9	8	9	79 aa	0.31	yes	yes
835	Erwinia_dacicola.match.X198895X376901.1 200987	cell division protein ZapB	8	8	8	8	79 aa	0.99	no	no
836	Erwinia_dacicola.match.X198918X407451.1 201016	cell division topological specificity factor	8	8	8	8	79 aa	0.49	yes	no
837	Erwinia_dacicola.match.X198924X422001.1 202252	major outer membrane lipoprotein Lpp	8	8	8	8	78 aa	0.99	no	no
838	Erwinia_dacicola.match.X199601X523501.1 196088	ribosomal protein L28	8	8	8	8	76 aa	0.7	yes	no
839	Erwinia_dacicola.match.X198904X391801.1 198158	ribosomal protein S18	8	8	8	8	75 aa	0.99	no	no
840	Erwinia_dacicola.match.X198960X470951.1 196357	UPF0352 protein yejL	8	8	8	8	74 aa	0.89	yes	no
841	Erwinia_dacicola.match.X198923X418751.1 202072	uncharacterized ybcJ domain protein	8	8	8	8	74 aa	0.69	no	yes
842	Erwinia_dacicola.match.X198935X431051.1 200694	uncharacterized lipoprotein ygdR	8	8	8	8	71 aa	0.67	yes	no
843	Erwinia_dacicola.match.X199603X531101.1 200051	ribosomal protein S21	8	8	8	8	71 aa	0.99	no	no
844	Erwinia_dacicola.match.X198977X492601.1 199382	ribosomal protein L31	8	8	8	8	70 aa	0.99	no	no
845	Erwinia_dacicola.match.X199602X525701.1 201110	uncharacterized protein ypeB	8	8	8	8	70 aa	0.82	yes	no
846	Erwinia_dacicola.match.X198919X409651.1 195368	RNA chaperone, negative regulator of cspA transcription	8	8	8	8	70 aa	0.87	yes	no
847	Erwinia_dacicola.match.X198965X476051.1 197159	cold shock-like protein CspC	8	8	8	8	69 aa	0.99	no	no
848	Erwinia_dacicola.match.X199000X527601.1 194776	hemolysin expression-modulating protein	8	8	8	8	69 aa	0.63	yes	no
849	Erwinia_dacicola.match.X198871X349851.1 195650	ribosomal protein L35	8	8	8	8	68 aa	0.76	yes	no
850	Erwinia_dacicola.match.X198983X506151.1 195006	putative metal-binding family protein	8	8	8	8	65 aa	0.89	no	yes
851	Erwinia_dacicola.match.X198892X377351.1 200684	ribosomal protein L29	8	8	8	8	63 aa	0.98	no	no
852	Erwinia_dacicola.match.X198994X512501.1 195968	UPF0370 protein <locus_tag>	8	8	8	8	61 aa	0.83	yes	no
853	Erwinia_dacicola.match.X198885X364251.1 198232	ribosomal protein L30	8	8	8	8	60 aa	0.95	no	no
854	Erwinia_dacicola.match.X198988X509851.1 200262	ribosomal protein L33	8	8	8	8	55 aa	0.98	no	no
855	Erwinia_dacicola.match.X198982X504251.1 199188	ribosomal protein L32	8	8	8	8	54 aa	0.74	yes	no
856	Erwinia_dacicola.match.X198945X446501.1 196122	ribosomal protein L34	8	8	8	8	46 aa	0.98	no	no

## Sheet: Edacicola+Pathogens
Content-type: application/download
list protein clusters [http://sybil-clovr/sybil/current/cgi/shared/list_protein_clusters.cgi]
date=Thu Jun 4 14:59:57 UTC 2015,db_server=localhost,db=Erwinia_dacicola
Found 1069 matching protein cluster(s)
Protein cluster analysis: Mugsy Clusters
Listing only clusters that contain proteins from the following genomes/organisms: Candidatus Erwinia dacicola, Erwinia amylovora ATCC 49946, Erwinia amylovora CFBP1430, Erwinia pyrifoliae DSM 12163, Erwinia pyrifoliae Ep1_96, Erwinia sp. Ejp617
#	protein_cluster	representative_protein	filtered # organisms	filtered # proteins	total # organisms	total # proteins	average_seqlen	min/max_seqlen_ratio	leading gaps	trailing gaps	avg. % identity (whole cluster)	avg. % coverage (whole cluster)
1	Erwinia_dacicola.match.X198882X354951.1 195679	GXGXG motif family protein	6	6	8	8	1844 aa	1	no	no	n/a	n/a	http://driley-lx.igs.umaryland.edu:8080/sybil/current/cgi/shared/show_protein_cluster.cgi?site=Erwinia_dacicola&amp;id=195679
2	Erwinia_dacicola.match.X198963X474701.1 201444	chromosome partition protein mukB	6	6	8	8	1483 aa	1	no	no	n/a	n/a	http://driley-lx.igs.umaryland.edu:8080/sybil/current/cgi/shared/show_protein_cluster.cgi?site=Erwinia_dacicola&amp;id=201444
3	Erwinia_dacicola.match.X198870X345301.1 196615	DNA-directed RNA polymerase, beta' subunit	6	6	8	8	1407 aa	1	no	no	n/a	n/a	http://driley-lx.igs.umaryland.edu:8080/sybil/current/cgi/shared/show_protein_cluster.cgi?site=Erwinia_dacicola&amp;id=196615
4	Erwinia_dacicola.match.X198934X436901.1 200019	DNA-directed RNA polymerase, beta subunit	6	6	8	8	1342 aa	1	no	no	n/a	n/a	http://driley-lx.igs.umaryland.edu:8080/sybil/current/cgi/shared/show_protein_cluster.cgi?site=Erwinia_dacicola&amp;id=200019
5	Erwinia_dacicola.match.X198902X385551.1 199662	bifunctional protein putA	6	6	8	8	1315 aa	0.99	yes	no	n/a	n/a	http://driley-lx.igs.umaryland.edu:8080/sybil/current/cgi/shared/show_protein_cluster.cgi?site=Erwinia_dacicola&amp;id=199662
6	Erwinia_dacicola.match.X198926X418701.1 198667	ATP-dependent helicase HrpA	6	6	8	8	1300 aa	1	no	no	n/a	n/a	http://driley-lx.igs.umaryland.edu:8080/sybil/current/cgi/shared/show_protein_cluster.cgi?site=Erwinia_dacicola&amp;id=198667
7	Erwinia_dacicola.match.X198961X469951.1 201163	phosphoribosylformylglycinamidine synthase	6	6	8	8	1296 aa	0.99	yes	no	n/a	n/a	http://driley-lx.igs.umaryland.edu:8080/sybil/current/cgi/shared/show_protein_cluster.cgi?site=Erwinia_dacicola&amp;id=201163
8	Erwinia_dacicola.match.X198956X464851.1 195602	uncharacterized protein ytfN	6	6	8	8	1253 aa	0.97	yes	no	n/a	n/a	http://driley-lx.igs.umaryland.edu:8080/sybil/current/cgi/shared/show_protein_cluster.cgi?site=Erwinia_dacicola&amp;id=195602
9	Erwinia_dacicola.match.X198907X403851.1 196352	DNA polymerase III subunit alpha	6	6	8	8	1160 aa	1	no	no	n/a	n/a	http://driley-lx.igs.umaryland.edu:8080/sybil/current/cgi/shared/show_protein_cluster.cgi?site=Erwinia_dacicola&amp;id=196352
10	Erwinia_dacicola.match.X198951X462401.1 197816	transcription-repair coupling factor	6	6	8	8	1148 aa	1	no	yes	n/a	n/a	http://driley-lx.igs.umaryland.edu:8080/sybil/current/cgi/shared/show_protein_cluster.cgi?site=Erwinia_dacicola&amp;id=197816
11	Erwinia_dacicola.match.X198948X453251.1 196811	exodeoxyribonuclease V, gamma subunit	6	6	8	8	1123 aa	0.99	no	yes	n/a	n/a	http://driley-lx.igs.umaryland.edu:8080/sybil/current/cgi/shared/show_protein_cluster.cgi?site=Erwinia_dacicola&amp;id=196811
12	Erwinia_dacicola.match.X198911X402401.1 198948	carbamoyl-phosphate synthase large chain	6	6	8	8	1078 aa	0.99	no	yes	n/a	n/a	http://driley-lx.igs.umaryland.edu:8080/sybil/current/cgi/shared/show_protein_cluster.cgi?site=Erwinia_dacicola&amp;id=198948
13	Erwinia_dacicola.match.X198960X470051.1 195098	acriflavine resistance protein B	6	6	8	8	1048 aa	1	no	yes	n/a	n/a	http://driley-lx.igs.umaryland.edu:8080/sybil/current/cgi/shared/show_protein_cluster.cgi?site=Erwinia_dacicola&amp;id=195098
14	Erwinia_dacicola.match.X198979X498551.1 197848	acrB/AcrD/AcrF family protein	6	6	8	8	1039 aa	1	no	yes	n/a	n/a	http://driley-lx.igs.umaryland.edu:8080/sybil/current/cgi/shared/show_protein_cluster.cgi?site=Erwinia_dacicola&amp;id=197848
15	Erwinia_dacicola.match.X198964X481151.1 195832	multidrug resistance protein MdtC	6	6	8	8	1024 aa	1	no	no	n/a	n/a	http://driley-lx.igs.umaryland.edu:8080/sybil/current/cgi/shared/show_protein_cluster.cgi?site=Erwinia_dacicola&amp;id=195832
16	Erwinia_dacicola.match.X198937X433751.1 198959	glycine dehydrogenase	6	6	8	8	956 aa	0.99	yes	no	n/a	n/a	http://driley-lx.igs.umaryland.edu:8080/sybil/current/cgi/shared/show_protein_cluster.cgi?site=Erwinia_dacicola&amp;id=198959
17	Erwinia_dacicola.match.X198918X406951.1 201137	excinuclease ABC, A subunit	6	6	8	8	942 aa	1	no	no	n/a	n/a	http://driley-lx.igs.umaryland.edu:8080/sybil/current/cgi/shared/show_protein_cluster.cgi?site=Erwinia_dacicola&amp;id=201137
18	Erwinia_dacicola.match.X199604X531451.1 197173	glutamate-ammonia ligase adenylyltransferase family protein	6	6	8	8	942 aa	0.99	yes	no	n/a	n/a	http://driley-lx.igs.umaryland.edu:8080/sybil/current/cgi/shared/show_protein_cluster.cgi?site=Erwinia_dacicola&amp;id=197173
19	Erwinia_dacicola.match.X198880X356201.1 198336	isoleucyl-tRNA synthetase	6	6	8	8	938 aa	1	no	no	n/a	n/a	http://driley-lx.igs.umaryland.edu:8080/sybil/current/cgi/shared/show_protein_cluster.cgi?site=Erwinia_dacicola&amp;id=198336
20	Erwinia_dacicola.match.X198982X504901.1 201342	oxoglutarate dehydrogenase (succinyl-transferring), E1 component	6	6	8	8	935 aa	1	no	no	n/a	n/a	http://driley-lx.igs.umaryland.edu:8080/sybil/current/cgi/shared/show_protein_cluster.cgi?site=Erwinia_dacicola&amp;id=201342
21	Erwinia_dacicola.match.X198946X444001.1 201880	flavocytochrome c family protein	6	6	8	8	925 aa	1	no	no	n/a	n/a	http://driley-lx.igs.umaryland.edu:8080/sybil/current/cgi/shared/show_protein_cluster.cgi?site=Erwinia_dacicola&amp;id=201880
22	Erwinia_dacicola.match.X198903X389101.1 201096	preprotein translocase, SecA subunit	6	6	8	8	902 aa	1	no	no	n/a	n/a	http://driley-lx.igs.umaryland.edu:8080/sybil/current/cgi/shared/show_protein_cluster.cgi?site=Erwinia_dacicola&amp;id=201096
23	Erwinia_dacicola.match.X198888X365501.1 195956	NADH dehydrogenase (quinone), G subunit	6	6	8	8	901 aa	0.93	yes	no	n/a	n/a	http://driley-lx.igs.umaryland.edu:8080/sybil/current/cgi/shared/show_protein_cluster.cgi?site=Erwinia_dacicola&amp;id=195956
24	Erwinia_dacicola.match.X198972X490451.1 196744	translation initiation factor IF-2	6	6	8	8	896 aa	1	no	no	n/a	n/a	http://driley-lx.igs.umaryland.edu:8080/sybil/current/cgi/shared/show_protein_cluster.cgi?site=Erwinia_dacicola&amp;id=196744
25	Erwinia_dacicola.match.X198906X393751.1 202532	pyruvate dehydrogenase (acetyl-transferring), homodimeric type	6	6	8	8	887 aa	1	no	no	n/a	n/a	http://driley-lx.igs.umaryland.edu:8080/sybil/current/cgi/shared/show_protein_cluster.cgi?site=Erwinia_dacicola&amp;id=202532
26	Erwinia_dacicola.match.X198975X491951.1 199406	protein-P-II uridylyltransferase	6	6	8	8	885 aa	0.99	no	no	n/a	n/a	http://driley-lx.igs.umaryland.edu:8080/sybil/current/cgi/shared/show_protein_cluster.cgi?site=Erwinia_dacicola&amp;id=199406
27	Erwinia_dacicola.match.X198874X343551.1 198798	phosphoenolpyruvate carboxylase family protein	6	6	8	8	882 aa	0.99	yes	no	n/a	n/a	http://driley-lx.igs.umaryland.edu:8080/sybil/current/cgi/shared/show_protein_cluster.cgi?site=Erwinia_dacicola&amp;id=198798
28	Erwinia_dacicola.match.X198984X506201.1 195900	DNA gyrase, A subunit	6	6	8	8	879 aa	0.99	no	no	n/a	n/a	http://driley-lx.igs.umaryland.edu:8080/sybil/current/cgi/shared/show_protein_cluster.cgi?site=Erwinia_dacicola&amp;id=195900
29	Erwinia_dacicola.match.X198969X478751.1 195311	alanyl-tRNA synthetase	6	6	8	8	876 aa	1	no	no	n/a	n/a	http://driley-lx.igs.umaryland.edu:8080/sybil/current/cgi/shared/show_protein_cluster.cgi?site=Erwinia_dacicola&amp;id=195311
30	Erwinia_dacicola.match.X198949X460101.1 194472	aconitate hydratase 2	6	6	8	8	867 aa	0.93	yes	no	n/a	n/a	http://driley-lx.igs.umaryland.edu:8080/sybil/current/cgi/shared/show_protein_cluster.cgi?site=Erwinia_dacicola&amp;id=194472
31	Erwinia_dacicola.match.X198867X350051.1 198085	DNA topoisomerase I	6	6	8	8	866 aa	0.94	yes	yes	n/a	n/a	http://driley-lx.igs.umaryland.edu:8080/sybil/current/cgi/shared/show_protein_cluster.cgi?site=Erwinia_dacicola&amp;id=198085
32	Erwinia_dacicola.match.X198951X461851.1 197945	leucyl-tRNA synthetase	6	6	8	8	860 aa	1	no	no	n/a	n/a	http://driley-lx.igs.umaryland.edu:8080/sybil/current/cgi/shared/show_protein_cluster.cgi?site=Erwinia_dacicola&amp;id=197945
33	Erwinia_dacicola.match.X198984X501351.1 199808	ATP-dependent chaperone ClpB	6	6	8	8	857 aa	1	no	no	n/a	n/a	http://driley-lx.igs.umaryland.edu:8080/sybil/current/cgi/shared/show_protein_cluster.cgi?site=Erwinia_dacicola&amp;id=199808
34	Erwinia_dacicola.match.X198996X522351.1 195749	adenylate cyclase, class-I family protein	6	6	8	8	853 aa	0.93	yes	no	n/a	n/a	http://driley-lx.igs.umaryland.edu:8080/sybil/current/cgi/shared/show_protein_cluster.cgi?site=Erwinia_dacicola&amp;id=195749
35	Erwinia_dacicola.match.X198950X458951.1 200610	glucans biosynthesis glucosyltransferase H	6	6	8	8	846 aa	0.94	yes	yes	n/a	n/a	http://driley-lx.igs.umaryland.edu:8080/sybil/current/cgi/shared/show_protein_cluster.cgi?site=Erwinia_dacicola&amp;id=200610
36	Erwinia_dacicola.match.X199607X538351.1 202596	penicillin-binding protein 1B	6	6	8	8	832 aa	0.94	yes	no	n/a	n/a	http://driley-lx.igs.umaryland.edu:8080/sybil/current/cgi/shared/show_protein_cluster.cgi?site=Erwinia_dacicola&amp;id=202596
37	Erwinia_dacicola.match.X198891X373151.1 198805	bifunctional aspartokinase/homoserine dehydrogenase 1	6	6	8	8	818 aa	0.98	yes	no	n/a	n/a	http://driley-lx.igs.umaryland.edu:8080/sybil/current/cgi/shared/show_protein_cluster.cgi?site=Erwinia_dacicola&amp;id=198805
38	Erwinia_dacicola.match.X198959X471051.1 202571	ribonuclease R	6	6	8	8	815 aa	0.98	yes	no	n/a	n/a	http://driley-lx.igs.umaryland.edu:8080/sybil/current/cgi/shared/show_protein_cluster.cgi?site=Erwinia_dacicola&amp;id=202571
39	Erwinia_dacicola.match.X198935X435801.1 198307	mechanosensitive ion channel family protein	6	6	8	8	810 aa	0.99	no	yes	n/a	n/a	http://driley-lx.igs.umaryland.edu:8080/sybil/current/cgi/shared/show_protein_cluster.cgi?site=Erwinia_dacicola&amp;id=198307
40	Erwinia_dacicola.match.X198874X347951.1 195578	glycerol-3-phosphate acyltransferase	6	6	8	8	808 aa	1	no	no	n/a	n/a	http://driley-lx.igs.umaryland.edu:8080/sybil/current/cgi/shared/show_protein_cluster.cgi?site=Erwinia_dacicola&amp;id=195578
41	Erwinia_dacicola.match.X198923X426951.1 198046	outer membrane assembly complex, YaeT protein	6	6	8	8	803 aa	1	no	no	n/a	n/a	http://driley-lx.igs.umaryland.edu:8080/sybil/current/cgi/shared/show_protein_cluster.cgi?site=Erwinia_dacicola&amp;id=198046
42	Erwinia_dacicola.match.X199601X528651.1 198780	DNA gyrase, B subunit	6	6	8	8	802 aa	1	no	no	n/a	n/a	http://driley-lx.igs.umaryland.edu:8080/sybil/current/cgi/shared/show_protein_cluster.cgi?site=Erwinia_dacicola&amp;id=198780
43	Erwinia_dacicola.match.X198975X489701.1 200736	phenylalanyl-tRNA synthetase, beta subunit	6	6	8	8	795 aa	1	no	no	n/a	n/a	http://driley-lx.igs.umaryland.edu:8080/sybil/current/cgi/shared/show_protein_cluster.cgi?site=Erwinia_dacicola&amp;id=200736
44	Erwinia_dacicola.match.X198985X502301.1 195868	SNF2 family N-terminal domain protein	6	7	8	9	790 aa	0.09	no	yes	n/a	n/a	http://driley-lx.igs.umaryland.edu:8080/sybil/current/cgi/shared/show_protein_cluster.cgi?site=Erwinia_dacicola&amp;id=195868
45	Erwinia_dacicola.match.X198876X358601.1 195736	LPS-assembly protein lptD	6	6	8	8	785 aa	0.98	yes	no	n/a	n/a	http://driley-lx.igs.umaryland.edu:8080/sybil/current/cgi/shared/show_protein_cluster.cgi?site=Erwinia_dacicola&amp;id=195736
46	Erwinia_dacicola.match.X198886X362851.1 201003	ATP-dependent protease La	6	6	8	8	784 aa	1	no	no	n/a	n/a	http://driley-lx.igs.umaryland.edu:8080/sybil/current/cgi/shared/show_protein_cluster.cgi?site=Erwinia_dacicola&amp;id=201003
47	Erwinia_dacicola.match.X198919X416001.1 197587	aerobic respiration control sensor protein arcB	6	6	8	8	783 aa	0.95	no	yes	n/a	n/a	http://driley-lx.igs.umaryland.edu:8080/sybil/current/cgi/shared/show_protein_cluster.cgi?site=Erwinia_dacicola&amp;id=197587
48	Erwinia_dacicola.match.X198949X452901.1 201079	protein yhgF	6	6	8	8	776 aa	1	no	no	n/a	n/a	http://driley-lx.igs.umaryland.edu:8080/sybil/current/cgi/shared/show_protein_cluster.cgi?site=Erwinia_dacicola&amp;id=201079
49	Erwinia_dacicola.match.X198903X394251.1 197725	amino acid kinase family protein	6	6	8	8	773 aa	0.63	yes	no	n/a	n/a	http://driley-lx.igs.umaryland.edu:8080/sybil/current/cgi/shared/show_protein_cluster.cgi?site=Erwinia_dacicola&amp;id=197725
50	Erwinia_dacicola.match.X199614X545151.1 199872	DNA topoisomerase IV, A subunit	6	6	8	8	758 aa	1	no	no	n/a	n/a	http://driley-lx.igs.umaryland.edu:8080/sybil/current/cgi/shared/show_protein_cluster.cgi?site=Erwinia_dacicola&amp;id=199872
51	Erwinia_dacicola.match.X198912X397951.1 201620	ATP-dependent Clp protease ATP-binding subunit ClpA	6	6	8	8	758 aa	1	no	no	n/a	n/a	http://driley-lx.igs.umaryland.edu:8080/sybil/current/cgi/shared/show_protein_cluster.cgi?site=Erwinia_dacicola&amp;id=201620
52	Erwinia_dacicola.match.X198907X404301.1 196372	5-methyltetrahydropteroyltriglutamate-- homocysteine S-methyltransferase	6	6	8	8	757 aa	1	no	no	n/a	n/a	http://driley-lx.igs.umaryland.edu:8080/sybil/current/cgi/shared/show_protein_cluster.cgi?site=Erwinia_dacicola&amp;id=196372
53	Erwinia_dacicola.match.X198899X392701.1 197049	phosphoenolpyruvate-protein phosphotransferase	6	6	8	8	748 aa	1	no	no	n/a	n/a	http://driley-lx.igs.umaryland.edu:8080/sybil/current/cgi/shared/show_protein_cluster.cgi?site=Erwinia_dacicola&amp;id=197049
54	Erwinia_dacicola.match.X198983X503851.1 197980	GTP pyrophosphokinase	6	6	8	8	744 aa	0.99	yes	no	n/a	n/a	http://driley-lx.igs.umaryland.edu:8080/sybil/current/cgi/shared/show_protein_cluster.cgi?site=Erwinia_dacicola&amp;id=197980
55	Erwinia_dacicola.match.X198905X389501.1 196338	primosomal protein N'	6	6	8	8	742 aa	0.95	yes	no	n/a	n/a	http://driley-lx.igs.umaryland.edu:8080/sybil/current/cgi/shared/show_protein_cluster.cgi?site=Erwinia_dacicola&amp;id=196338
56	Erwinia_dacicola.match.X198948X457901.1 199572	DNA helicase II	6	6	8	8	721 aa	1	no	no	n/a	n/a	http://driley-lx.igs.umaryland.edu:8080/sybil/current/cgi/shared/show_protein_cluster.cgi?site=Erwinia_dacicola&amp;id=199572
57	Erwinia_dacicola.match.X198871X350351.1 200480	polyribonucleotide nucleotidyltransferase	6	6	8	8	717 aa	0.96	yes	no	n/a	n/a	http://driley-lx.igs.umaryland.edu:8080/sybil/current/cgi/shared/show_protein_cluster.cgi?site=Erwinia_dacicola&amp;id=200480
58	Erwinia_dacicola.match.X198964X479801.1 195579	phosphate acetyltransferase	6	6	8	8	712 aa	0.99	yes	no	n/a	n/a	http://driley-lx.igs.umaryland.edu:8080/sybil/current/cgi/shared/show_protein_cluster.cgi?site=Erwinia_dacicola&amp;id=195579
59	Erwinia_dacicola.match.X198960X468901.1 194835	DNA polymerase II domain protein	6	6	8	8	712 aa	0.24	yes	yes	n/a	n/a	http://driley-lx.igs.umaryland.edu:8080/sybil/current/cgi/shared/show_protein_cluster.cgi?site=Erwinia_dacicola&amp;id=194835
60	Erwinia_dacicola.match.X198964X478851.1 198646	ribonucleoside-diphosphate reductase, alpha subunit	6	6	8	8	709 aa	0.97	yes	no	n/a	n/a	http://driley-lx.igs.umaryland.edu:8080/sybil/current/cgi/shared/show_protein_cluster.cgi?site=Erwinia_dacicola&amp;id=198646
61	Erwinia_dacicola.match.X198906X388001.1 196840	ribosomal RNA large subunit methyltransferase L	6	6	8	8	708 aa	0.98	yes	no	n/a	n/a	http://driley-lx.igs.umaryland.edu:8080/sybil/current/cgi/shared/show_protein_cluster.cgi?site=Erwinia_dacicola&amp;id=196840
62	Erwinia_dacicola.match.X198941X446851.1 198976	bifunctional (p)ppGpp synthase/hydrolase SpoT	6	6	8	8	707 aa	1	no	no	n/a	n/a	http://driley-lx.igs.umaryland.edu:8080/sybil/current/cgi/shared/show_protein_cluster.cgi?site=Erwinia_dacicola&amp;id=198976
63	Erwinia_dacicola.match.X199609X538001.1 199653	translation elongation factor G	6	6	8	8	703 aa	1	no	no	n/a	n/a	http://driley-lx.igs.umaryland.edu:8080/sybil/current/cgi/shared/show_protein_cluster.cgi?site=Erwinia_dacicola&amp;id=199653
64	Erwinia_dacicola.match.X198909X396401.1 199158	ATP-dependent DNA helicase RecG	6	6	8	8	693 aa	1	no	no	n/a	n/a	http://driley-lx.igs.umaryland.edu:8080/sybil/current/cgi/shared/show_protein_cluster.cgi?site=Erwinia_dacicola&amp;id=199158
65	Erwinia_dacicola.match.X199616X546001.1 194329	glycyl-tRNA synthetase beta subunit	6	6	8	8	689 aa	1	no	no	n/a	n/a	http://driley-lx.igs.umaryland.edu:8080/sybil/current/cgi/shared/show_protein_cluster.cgi?site=Erwinia_dacicola&amp;id=194329
66	Erwinia_dacicola.match.X198876X352151.1 198679	oligopeptidase A	6	6	8	8	687 aa	0.95	yes	yes	n/a	n/a	http://driley-lx.igs.umaryland.edu:8080/sybil/current/cgi/shared/show_protein_cluster.cgi?site=Erwinia_dacicola&amp;id=198679
67	Erwinia_dacicola.match.X198956X466651.1 200490	polyphosphate kinase	6	6	8	8	686 aa	1	no	no	n/a	n/a	http://driley-lx.igs.umaryland.edu:8080/sybil/current/cgi/shared/show_protein_cluster.cgi?site=Erwinia_dacicola&amp;id=200490
68	Erwinia_dacicola.match.X198989X513651.1 197843	penicillin-binding protein 1A	6	8	8	10	676 aa	0.05	yes	no	n/a	n/a	http://driley-lx.igs.umaryland.edu:8080/sybil/current/cgi/shared/show_protein_cluster.cgi?site=Erwinia_dacicola&amp;id=197843
69	Erwinia_dacicola.match.X199611X543851.1 200932	ATP-dependent DNA helicase Rep	6	6	8	8	676 aa	0.96	yes	no	n/a	n/a	http://driley-lx.igs.umaryland.edu:8080/sybil/current/cgi/shared/show_protein_cluster.cgi?site=Erwinia_dacicola&amp;id=200932
70	Erwinia_dacicola.match.X198890X372201.1 199054	excinuclease ABC, B subunit	6	6	8	8	674 aa	1	no	no	n/a	n/a	http://driley-lx.igs.umaryland.edu:8080/sybil/current/cgi/shared/show_protein_cluster.cgi?site=Erwinia_dacicola&amp;id=199054
71	Erwinia_dacicola.match.X198964X475701.1 197575	tail-specific protease	6	6	8	8	673 aa	0.98	no	yes	n/a	n/a	http://driley-lx.igs.umaryland.edu:8080/sybil/current/cgi/shared/show_protein_cluster.cgi?site=Erwinia_dacicola&amp;id=197575
72	Erwinia_dacicola.match.X198962X467601.1 197773	DNA ligase, NAD-dependent	6	6	8	8	672 aa	0.99	no	yes	n/a	n/a	http://driley-lx.igs.umaryland.edu:8080/sybil/current/cgi/shared/show_protein_cluster.cgi?site=Erwinia_dacicola&amp;id=197773
73	Erwinia_dacicola.match.X198979X495701.1 199927	methionyl-tRNA synthetase	6	6	8	8	670 aa	0.94	yes	no	n/a	n/a	http://driley-lx.igs.umaryland.edu:8080/sybil/current/cgi/shared/show_protein_cluster.cgi?site=Erwinia_dacicola&amp;id=199927
74	Erwinia_dacicola.match.X198982X499351.1 196417	transketolase	6	6	8	8	663 aa	1	no	no	n/a	n/a	http://driley-lx.igs.umaryland.edu:8080/sybil/current/cgi/shared/show_protein_cluster.cgi?site=Erwinia_dacicola&amp;id=196417
75	Erwinia_dacicola.match.X198928X422851.1 201369	cytochrome o ubiquinol oxidase, subunit I	6	6	8	8	663 aa	1	no	no	n/a	n/a	http://driley-lx.igs.umaryland.edu:8080/sybil/current/cgi/shared/show_protein_cluster.cgi?site=Erwinia_dacicola&amp;id=201369
76	Erwinia_dacicola.match.X198922X412501.1 198752	arginine decarboxylase	6	6	8	8	660 aa	0.97	yes	no	n/a	n/a	http://driley-lx.igs.umaryland.edu:8080/sybil/current/cgi/shared/show_protein_cluster.cgi?site=Erwinia_dacicola&amp;id=198752
77	Erwinia_dacicola.match.X198948X452001.1 194476	DNA polymerase III, subunits gamma and tau	6	6	8	8	643 aa	0.99	no	no	n/a	n/a	http://driley-lx.igs.umaryland.edu:8080/sybil/current/cgi/shared/show_protein_cluster.cgi?site=Erwinia_dacicola&amp;id=194476
78	Erwinia_dacicola.match.X198965X481451.1 195166	threonyl-tRNA synthetase	6	6	8	8	642 aa	1	no	no	n/a	n/a	http://driley-lx.igs.umaryland.edu:8080/sybil/current/cgi/shared/show_protein_cluster.cgi?site=Erwinia_dacicola&amp;id=195166
79	Erwinia_dacicola.match.X199612X541001.1 196235	chaperone protein DnaK	6	6	8	8	637 aa	1	no	no	n/a	n/a	http://driley-lx.igs.umaryland.edu:8080/sybil/current/cgi/shared/show_protein_cluster.cgi?site=Erwinia_dacicola&amp;id=196235
80	Erwinia_dacicola.match.X198973X491801.1 195566	penicillin-binding protein 2	6	6	8	8	634 aa	1	no	yes	n/a	n/a	http://driley-lx.igs.umaryland.edu:8080/sybil/current/cgi/shared/show_protein_cluster.cgi?site=Erwinia_dacicola&amp;id=195566
81	Erwinia_dacicola.match.X198942X443601.1 198901	ABC transporter ATP-binding protein uup	6	6	8	8	633 aa	0.95	no	yes	n/a	n/a	http://driley-lx.igs.umaryland.edu:8080/sybil/current/cgi/shared/show_protein_cluster.cgi?site=Erwinia_dacicola&amp;id=198901
82	Erwinia_dacicola.match.X198979X499551.1 201200	cold-shock DEAD box protein A	6	6	8	8	632 aa	0.9	no	no	n/a	n/a	http://driley-lx.igs.umaryland.edu:8080/sybil/current/cgi/shared/show_protein_cluster.cgi?site=Erwinia_dacicola&amp;id=201200
83	Erwinia_dacicola.match.X198935X435201.1 195854	DNA topoisomerase IV, B subunit	6	6	8	8	631 aa	1	no	no	n/a	n/a	http://driley-lx.igs.umaryland.edu:8080/sybil/current/cgi/shared/show_protein_cluster.cgi?site=Erwinia_dacicola&amp;id=195854
84	Erwinia_dacicola.match.X199613X541451.1 196759	tRNA uridine 5-carboxymethylaminomethyl modification enzyme GidA	6	6	8	8	629 aa	1	no	no	n/a	n/a	http://driley-lx.igs.umaryland.edu:8080/sybil/current/cgi/shared/show_protein_cluster.cgi?site=Erwinia_dacicola&amp;id=196759
85	Erwinia_dacicola.match.X198897X376601.1 199654	ATP-dependent zinc metalloprotease FtsH	6	6	8	8	628 aa	0.79	yes	no	n/a	n/a	http://driley-lx.igs.umaryland.edu:8080/sybil/current/cgi/shared/show_protein_cluster.cgi?site=Erwinia_dacicola&amp;id=199654
86	Erwinia_dacicola.match.X198956X468551.1 194689	chaperone protein htpG	6	6	8	8	624 aa	1	no	no	n/a	n/a	http://driley-lx.igs.umaryland.edu:8080/sybil/current/cgi/shared/show_protein_cluster.cgi?site=Erwinia_dacicola&amp;id=194689
87	Erwinia_dacicola.match.X198971X487151.1 197155	1-deoxy-D-xylulose-5-phosphate synthase	6	6	8	8	621 aa	1	no	no	n/a	n/a	http://driley-lx.igs.umaryland.edu:8080/sybil/current/cgi/shared/show_protein_cluster.cgi?site=Erwinia_dacicola&amp;id=197155
88	Erwinia_dacicola.match.X199604X528801.1 196544	potassium uptake protein	6	6	8	8	620 aa	0.98	yes	no	n/a	n/a	http://driley-lx.igs.umaryland.edu:8080/sybil/current/cgi/shared/show_protein_cluster.cgi?site=Erwinia_dacicola&amp;id=196544
89	Erwinia_dacicola.match.X198897X379701.1 197577	PTS system, N-acetylglucosamine-specific IIBC component	6	6	8	8	619 aa	0.69	yes	yes	n/a	n/a	http://driley-lx.igs.umaryland.edu:8080/sybil/current/cgi/shared/show_protein_cluster.cgi?site=Erwinia_dacicola&amp;id=197577
90	Erwinia_dacicola.match.X198910X399501.1 199602	dihydroxy-acid dehydratase	6	6	8	8	616 aa	1	no	no	n/a	n/a	http://driley-lx.igs.umaryland.edu:8080/sybil/current/cgi/shared/show_protein_cluster.cgi?site=Erwinia_dacicola&amp;id=199602
91	Erwinia_dacicola.match.X198926X419151.1 198486	RNA polymerase sigma factor rpoD	6	6	8	8	613 aa	1	no	no	n/a	n/a	http://driley-lx.igs.umaryland.edu:8080/sybil/current/cgi/shared/show_protein_cluster.cgi?site=Erwinia_dacicola&amp;id=198486
92	Erwinia_dacicola.match.X199616X546551.1 199461	#NAME?	6	6	8	8	612 aa	0.98	yes	no	n/a	n/a	http://driley-lx.igs.umaryland.edu:8080/sybil/current/cgi/shared/show_protein_cluster.cgi?site=Erwinia_dacicola&amp;id=199461
93	Erwinia_dacicola.match.X199606X538651.1 194375	DNA mismatch repair protein mutL	6	6	8	8	612 aa	0.97	no	no	n/a	n/a	http://driley-lx.igs.umaryland.edu:8080/sybil/current/cgi/shared/show_protein_cluster.cgi?site=Erwinia_dacicola&amp;id=194375
94	Erwinia_dacicola.match.X198889X363101.1 202191	NADH-quinone oxidoreductase subunit L	6	6	8	8	612 aa	1	no	no	n/a	n/a	http://driley-lx.igs.umaryland.edu:8080/sybil/current/cgi/shared/show_protein_cluster.cgi?site=Erwinia_dacicola&amp;id=202191
95	Erwinia_dacicola.match.X198887X363651.1 196458	ATP-dependent DNA helicase RecQ	6	6	8	8	610 aa	0.99	no	no	n/a	n/a	http://driley-lx.igs.umaryland.edu:8080/sybil/current/cgi/shared/show_protein_cluster.cgi?site=Erwinia_dacicola&amp;id=196458
96	Erwinia_dacicola.match.X198972X492101.1 201764	glutamine-fructose-6-phosphate transaminase	6	6	8	8	609 aa	1	no	no	n/a	n/a	http://driley-lx.igs.umaryland.edu:8080/sybil/current/cgi/shared/show_protein_cluster.cgi?site=Erwinia_dacicola&amp;id=201764
97	Erwinia_dacicola.match.X198903X388251.1 197285	excinuclease ABC, C subunit	6	6	8	8	609 aa	0.99	no	no	n/a	n/a	http://driley-lx.igs.umaryland.edu:8080/sybil/current/cgi/shared/show_protein_cluster.cgi?site=Erwinia_dacicola&amp;id=197285
98	Erwinia_dacicola.match.X199601X529151.1 197724	GTP-binding protein TypA/BipA	6	6	8	8	607 aa	1	no	no	n/a	n/a	http://driley-lx.igs.umaryland.edu:8080/sybil/current/cgi/shared/show_protein_cluster.cgi?site=Erwinia_dacicola&amp;id=197724
99	Erwinia_dacicola.match.X199615X546301.1 194825	NADH-quinone oxidoreductase subunit C/D	6	6	8	8	601 aa	0.97	yes	no	n/a	n/a	http://driley-lx.igs.umaryland.edu:8080/sybil/current/cgi/shared/show_protein_cluster.cgi?site=Erwinia_dacicola&amp;id=194825
100	Erwinia_dacicola.match.X198887X370351.1 198095	glutathione-regulated potassium-efflux system protein kefB	6	6	8	8	601 aa	1	no	no	n/a	n/a	http://driley-lx.igs.umaryland.edu:8080/sybil/current/cgi/shared/show_protein_cluster.cgi?site=Erwinia_dacicola&amp;id=198095
101	Erwinia_dacicola.match.X198949X454301.1 201674	GTP-binding protein LepA	6	6	8	8	599 aa	1	no	no	n/a	n/a	http://driley-lx.igs.umaryland.edu:8080/sybil/current/cgi/shared/show_protein_cluster.cgi?site=Erwinia_dacicola&amp;id=201674
102	Erwinia_dacicola.match.X198984X505351.1 201916	sulfite reductase [NADPH] flavoprotein, alpha-component	6	6	8	8	599 aa	0.99	yes	no	n/a	n/a	http://driley-lx.igs.umaryland.edu:8080/sybil/current/cgi/shared/show_protein_cluster.cgi?site=Erwinia_dacicola&amp;id=201916
103	Erwinia_dacicola.match.X198925X425401.1 201239	aspartyl-tRNA synthetase	6	6	8	8	595 aa	1	no	no	n/a	n/a	http://driley-lx.igs.umaryland.edu:8080/sybil/current/cgi/shared/show_protein_cluster.cgi?site=Erwinia_dacicola&amp;id=201239
104	Erwinia_dacicola.match.X198935X434451.1 198394	succinate dehydrogenase, flavoprotein subunit	6	6	8	8	589 aa	0.99	yes	no	n/a	n/a	http://driley-lx.igs.umaryland.edu:8080/sybil/current/cgi/shared/show_protein_cluster.cgi?site=Erwinia_dacicola&amp;id=198394
105	Erwinia_dacicola.match.X198943X452751.1 198566	sulfite reductase [NADPH] flavoprotein alpha-component	6	6	8	8	585 aa	1	no	no	n/a	n/a	http://driley-lx.igs.umaryland.edu:8080/sybil/current/cgi/shared/show_protein_cluster.cgi?site=Erwinia_dacicola&amp;id=198566
106	Erwinia_dacicola.match.X198919X413751.1 201507	lipid A export permease/ATP-binding protein MsbA	6	6	8	8	582 aa	1	no	no	n/a	n/a	http://driley-lx.igs.umaryland.edu:8080/sybil/current/cgi/shared/show_protein_cluster.cgi?site=Erwinia_dacicola&amp;id=201507
107	Erwinia_dacicola.match.X198901X391201.1 194939	DNA primase	6	6	8	8	581 aa	1	no	no	n/a	n/a	http://driley-lx.igs.umaryland.edu:8080/sybil/current/cgi/shared/show_protein_cluster.cgi?site=Erwinia_dacicola&amp;id=194939
108	Erwinia_dacicola.match.X198872X341301.1 194314	arginyl-tRNA synthetase	6	6	8	8	576 aa	1	no	no	n/a	n/a	http://driley-lx.igs.umaryland.edu:8080/sybil/current/cgi/shared/show_protein_cluster.cgi?site=Erwinia_dacicola&amp;id=194314
109	Erwinia_dacicola.match.X198972X486751.1 200488	phosphoenolpyruvate-protein phosphotransferase	6	6	8	8	575 aa	1	no	no	n/a	n/a	http://driley-lx.igs.umaryland.edu:8080/sybil/current/cgi/shared/show_protein_cluster.cgi?site=Erwinia_dacicola&amp;id=200488
110	Erwinia_dacicola.match.X198931X430501.1 198734	prolyl-tRNA synthetase	6	6	8	8	572 aa	1	no	no	n/a	n/a	http://driley-lx.igs.umaryland.edu:8080/sybil/current/cgi/shared/show_protein_cluster.cgi?site=Erwinia_dacicola&amp;id=198734
111	Erwinia_dacicola.match.X198929X427551.1 194495	single-stranded-DNA-specific exonuclease RecJ	6	6	8	8	572 aa	1	no	no	n/a	n/a	http://driley-lx.igs.umaryland.edu:8080/sybil/current/cgi/shared/show_protein_cluster.cgi?site=Erwinia_dacicola&amp;id=194495
112	Erwinia_dacicola.match.X199613X542651.1 201675	sulfite reductase (NADPH) hemoprotein, beta-component	6	6	8	8	571 aa	1	no	no	n/a	n/a	http://driley-lx.igs.umaryland.edu:8080/sybil/current/cgi/shared/show_protein_cluster.cgi?site=Erwinia_dacicola&amp;id=201675
113	Erwinia_dacicola.match.X198915X407251.1 197966	uncharacterized protein ytfM	6	6	8	8	571 aa	0.89	yes	no	n/a	n/a	http://driley-lx.igs.umaryland.edu:8080/sybil/current/cgi/shared/show_protein_cluster.cgi?site=Erwinia_dacicola&amp;id=197966
114	Erwinia_dacicola.match.X198994X518801.1 199433	PTS system, Fru family, IIB component domain protein	6	6	8	8	563 aa	0.99	no	no	n/a	n/a	http://driley-lx.igs.umaryland.edu:8080/sybil/current/cgi/shared/show_protein_cluster.cgi?site=Erwinia_dacicola&amp;id=199433
115	Erwinia_dacicola.match.X198987X508051.1 196271	ribosomal protein S1	6	6	8	8	557 aa	1	no	no	n/a	n/a	http://driley-lx.igs.umaryland.edu:8080/sybil/current/cgi/shared/show_protein_cluster.cgi?site=Erwinia_dacicola&amp;id=196271
116	Erwinia_dacicola.match.X198901X385101.1 202228	acetolactate synthase, large subunit, biosynthetic type	6	6	8	8	557 aa	0.9	yes	no	n/a	n/a	http://driley-lx.igs.umaryland.edu:8080/sybil/current/cgi/shared/show_protein_cluster.cgi?site=Erwinia_dacicola&amp;id=202228
117	Erwinia_dacicola.match.X199614X544501.1 200522	glucans biosynthesis protein D	6	6	8	8	557 aa	0.92	yes	no	n/a	n/a	http://driley-lx.igs.umaryland.edu:8080/sybil/current/cgi/shared/show_protein_cluster.cgi?site=Erwinia_dacicola&amp;id=200522
118	Erwinia_dacicola.match.X198896X375101.1 201136	glutaminyl-tRNA synthetase	6	6	8	8	555 aa	1	no	no	n/a	n/a	http://driley-lx.igs.umaryland.edu:8080/sybil/current/cgi/shared/show_protein_cluster.cgi?site=Erwinia_dacicola&amp;id=201136
119	Erwinia_dacicola.match.X199606X532801.1 198906	asparagine synthase	6	6	8	8	554 aa	1	no	no	n/a	n/a	http://driley-lx.igs.umaryland.edu:8080/sybil/current/cgi/shared/show_protein_cluster.cgi?site=Erwinia_dacicola&amp;id=198906
120	Erwinia_dacicola.match.X198916X407651.1 198026	DNA repair protein RecN	6	6	8	8	553 aa	1	no	no	n/a	n/a	http://driley-lx.igs.umaryland.edu:8080/sybil/current/cgi/shared/show_protein_cluster.cgi?site=Erwinia_dacicola&amp;id=198026
121	Erwinia_dacicola.match.X198990X510051.1 195445	fumarate hydratase class I, aerobic	6	6	8	8	548 aa	1	no	no	n/a	n/a	http://driley-lx.igs.umaryland.edu:8080/sybil/current/cgi/shared/show_protein_cluster.cgi?site=Erwinia_dacicola&amp;id=195445
122	Erwinia_dacicola.match.X198882X357101.1 198849	inner membrane protein oxaA	6	6	8	8	548 aa	1	no	no	n/a	n/a	http://driley-lx.igs.umaryland.edu:8080/sybil/current/cgi/shared/show_protein_cluster.cgi?site=Erwinia_dacicola&amp;id=198849
123	Erwinia_dacicola.match.X198890X370301.1 196465	chaperonin GroL	6	6	8	8	548 aa	1	no	no	n/a	n/a	http://driley-lx.igs.umaryland.edu:8080/sybil/current/cgi/shared/show_protein_cluster.cgi?site=Erwinia_dacicola&amp;id=196465
124	Erwinia_dacicola.match.X198931X432251.1 197156	glucose-6-phosphate isomerase	6	6	8	8	547 aa	1	no	no	n/a	n/a	http://driley-lx.igs.umaryland.edu:8080/sybil/current/cgi/shared/show_protein_cluster.cgi?site=Erwinia_dacicola&amp;id=197156
125	Erwinia_dacicola.match.X198898X381151.1 201649	phosphoglucomutase, alpha-D-glucose phosphate-specific	6	6	8	8	546 aa	1	no	no	n/a	n/a	http://driley-lx.igs.umaryland.edu:8080/sybil/current/cgi/shared/show_protein_cluster.cgi?site=Erwinia_dacicola&amp;id=201649
126	Erwinia_dacicola.match.X198919X412951.1 200722	CTP synthase	6	6	8	8	545 aa	1	no	no	n/a	n/a	http://driley-lx.igs.umaryland.edu:8080/sybil/current/cgi/shared/show_protein_cluster.cgi?site=Erwinia_dacicola&amp;id=200722
127	Erwinia_dacicola.match.X198978X495151.1 201331	2-polyprenylphenol 6-hydroxylase	6	6	8	8	545 aa	1	no	no	n/a	n/a	http://driley-lx.igs.umaryland.edu:8080/sybil/current/cgi/shared/show_protein_cluster.cgi?site=Erwinia_dacicola&amp;id=201331
128	Erwinia_dacicola.match.X198928X427601.1 201129	dihydrolipoyllysine-residue acetyltransferase E2 component of pyruvate dehydrogenase complex	6	6	8	8	542 aa	0.8	no	no	n/a	n/a	http://driley-lx.igs.umaryland.edu:8080/sybil/current/cgi/shared/show_protein_cluster.cgi?site=Erwinia_dacicola&amp;id=201129
129	Erwinia_dacicola.match.X198890X367051.1 201388	phosphoenolpyruvate carboxykinase	6	6	8	8	539 aa	0.99	no	no	n/a	n/a	http://driley-lx.igs.umaryland.edu:8080/sybil/current/cgi/shared/show_protein_cluster.cgi?site=Erwinia_dacicola&amp;id=201388
130	Erwinia_dacicola.match.X198923X426351.1 196481	DNA/RNA helicase of superfamily II	6	6	8	8	530 aa	0.27	yes	yes	n/a	n/a	http://driley-lx.igs.umaryland.edu:8080/sybil/current/cgi/shared/show_protein_cluster.cgi?site=Erwinia_dacicola&amp;id=196481
131	Erwinia_dacicola.match.X198890X369701.1 196029	bifunctional purine biosynthesis protein PurH	6	6	8	8	529 aa	1	no	no	n/a	n/a	http://driley-lx.igs.umaryland.edu:8080/sybil/current/cgi/shared/show_protein_cluster.cgi?site=Erwinia_dacicola&amp;id=196029
132	Erwinia_dacicola.match.X198960X472851.1 200616	peptide chain release factor 3	6	6	8	8	529 aa	1	no	no	n/a	n/a	http://driley-lx.igs.umaryland.edu:8080/sybil/current/cgi/shared/show_protein_cluster.cgi?site=Erwinia_dacicola&amp;id=200616
133	Erwinia_dacicola.match.X198885X362451.1 201866	GMP synthase [glutamine-hydrolyzing]	6	6	8	8	528 aa	0.99	yes	no	n/a	n/a	http://driley-lx.igs.umaryland.edu:8080/sybil/current/cgi/shared/show_protein_cluster.cgi?site=Erwinia_dacicola&amp;id=201866
134	Erwinia_dacicola.match.X198961X473401.1 195139	ABC transporter family protein	6	6	8	8	528 aa	0.98	yes	no	n/a	n/a	http://driley-lx.igs.umaryland.edu:8080/sybil/current/cgi/shared/show_protein_cluster.cgi?site=Erwinia_dacicola&amp;id=195139
135	Erwinia_dacicola.match.X198934X439051.1 200764	2-isopropylmalate synthase	6	6	8	8	526 aa	0.97	yes	no	n/a	n/a	http://driley-lx.igs.umaryland.edu:8080/sybil/current/cgi/shared/show_protein_cluster.cgi?site=Erwinia_dacicola&amp;id=200764
136	Erwinia_dacicola.match.X198945X450601.1 199372	peptidoglycan synthase ftsI	6	7	8	9	524 aa	0.21	yes	yes	n/a	n/a	http://driley-lx.igs.umaryland.edu:8080/sybil/current/cgi/shared/show_protein_cluster.cgi?site=Erwinia_dacicola&amp;id=199372
137	Erwinia_dacicola.match.X198978X492151.1 195645	glutamate--cysteine ligase	6	6	8	8	519 aa	1	no	no	n/a	n/a	http://driley-lx.igs.umaryland.edu:8080/sybil/current/cgi/shared/show_protein_cluster.cgi?site=Erwinia_dacicola&amp;id=195645
138	Erwinia_dacicola.match.X198935X438001.1 201806	glucans biosynthesis protein G	6	6	8	8	517 aa	0.97	yes	no	n/a	n/a	http://driley-lx.igs.umaryland.edu:8080/sybil/current/cgi/shared/show_protein_cluster.cgi?site=Erwinia_dacicola&amp;id=201806
139	Erwinia_dacicola.match.X198925X421301.1 194974	UPF0053 inner membrane protein yoaE	6	6	8	8	515 aa	0.96	yes	no	n/a	n/a	http://driley-lx.igs.umaryland.edu:8080/sybil/current/cgi/shared/show_protein_cluster.cgi?site=Erwinia_dacicola&amp;id=194974
140	Erwinia_dacicola.match.X199604X529101.1 200645	threonine ammonia-lyase, biosynthetic	6	6	8	8	515 aa	1	no	no	n/a	n/a	http://driley-lx.igs.umaryland.edu:8080/sybil/current/cgi/shared/show_protein_cluster.cgi?site=Erwinia_dacicola&amp;id=200645
141	Erwinia_dacicola.match.X198953X464951.1 200091	ATP synthase F1, alpha subunit	6	6	8	8	513 aa	1	no	no	n/a	n/a	http://driley-lx.igs.umaryland.edu:8080/sybil/current/cgi/shared/show_protein_cluster.cgi?site=Erwinia_dacicola&amp;id=200091
142	Erwinia_dacicola.match.X199609X533451.1 200379	integral membrane protein MviN	6	6	8	8	512 aa	1	no	no	n/a	n/a	http://driley-lx.igs.umaryland.edu:8080/sybil/current/cgi/shared/show_protein_cluster.cgi?site=Erwinia_dacicola&amp;id=200379
143	Erwinia_dacicola.match.X198964X474751.1 194834	exopolyphosphatase	6	6	8	8	508 aa	1	no	no	n/a	n/a	http://driley-lx.igs.umaryland.edu:8080/sybil/current/cgi/shared/show_protein_cluster.cgi?site=Erwinia_dacicola&amp;id=194834
144	Erwinia_dacicola.match.X199601X529751.1 195610	NADH-quinone oxidoreductase subunit M	6	6	8	8	506 aa	1	no	no	n/a	n/a	http://driley-lx.igs.umaryland.edu:8080/sybil/current/cgi/shared/show_protein_cluster.cgi?site=Erwinia_dacicola&amp;id=195610
145	Erwinia_dacicola.match.X198968X482001.1 201042	lysyl-tRNA synthetase	6	6	8	8	506 aa	1	no	no	n/a	n/a	http://driley-lx.igs.umaryland.edu:8080/sybil/current/cgi/shared/show_protein_cluster.cgi?site=Erwinia_dacicola&amp;id=201042
146	Erwinia_dacicola.match.X198902X393701.1 197965	DNA recombination protein rmuC	6	6	8	8	506 aa	0.96	no	yes	n/a	n/a	http://driley-lx.igs.umaryland.edu:8080/sybil/current/cgi/shared/show_protein_cluster.cgi?site=Erwinia_dacicola&amp;id=197965
147	Erwinia_dacicola.match.X198896X380451.1 194802	amidophosphoribosyltransferase	6	6	8	8	505 aa	1	no	no	n/a	n/a	http://driley-lx.igs.umaryland.edu:8080/sybil/current/cgi/shared/show_protein_cluster.cgi?site=Erwinia_dacicola&amp;id=194802
148	Erwinia_dacicola.match.X198869X348001.1 201986	low-affinity inorganic phosphate transporter 1	6	6	8	8	505 aa	0.97	yes	no	n/a	n/a	http://driley-lx.igs.umaryland.edu:8080/sybil/current/cgi/shared/show_protein_cluster.cgi?site=Erwinia_dacicola&amp;id=201986
149	Erwinia_dacicola.match.X198942X448351.1 200761	transcription elongation protein nusA	6	6	8	8	500 aa	0.99	no	no	n/a	n/a	http://driley-lx.igs.umaryland.edu:8080/sybil/current/cgi/shared/show_protein_cluster.cgi?site=Erwinia_dacicola&amp;id=200761
150	Erwinia_dacicola.match.X198914X406051.1 200202	GTPase Der	6	6	8	8	498 aa	0.99	no	no	n/a	n/a	http://driley-lx.igs.umaryland.edu:8080/sybil/current/cgi/shared/show_protein_cluster.cgi?site=Erwinia_dacicola&amp;id=200202
151	Erwinia_dacicola.match.X198896X382551.1 201138	feS assembly protein SufB	6	6	8	8	497 aa	1	no	no	n/a	n/a	http://driley-lx.igs.umaryland.edu:8080/sybil/current/cgi/shared/show_protein_cluster.cgi?site=Erwinia_dacicola&amp;id=201138
152	Erwinia_dacicola.match.X198872X341701.1 194332	3-octaprenyl-4-hydroxybenzoate carboxy-lyase	6	6	8	8	495 aa	0.99	no	yes	n/a	n/a	http://driley-lx.igs.umaryland.edu:8080/sybil/current/cgi/shared/show_protein_cluster.cgi?site=Erwinia_dacicola&amp;id=194332
153	Erwinia_dacicola.match.X198953X463501.1 202549	signal recognition particle-docking protein FtsY	6	6	8	8	495 aa	0.94	no	no	n/a	n/a	http://driley-lx.igs.umaryland.edu:8080/sybil/current/cgi/shared/show_protein_cluster.cgi?site=Erwinia_dacicola&amp;id=202549
154	Erwinia_dacicola.match.X198943X453401.1 200043	guanosine-5'-triphosphate,3'-diphosphate pyrophosphatase	6	6	8	8	494 aa	1	no	no	n/a	n/a	http://driley-lx.igs.umaryland.edu:8080/sybil/current/cgi/shared/show_protein_cluster.cgi?site=Erwinia_dacicola&amp;id=200043
155	Erwinia_dacicola.match.X198966X481851.1 196389	outer membrane protein tolC	6	6	8	8	494 aa	0.92	yes	no	n/a	n/a	http://driley-lx.igs.umaryland.edu:8080/sybil/current/cgi/shared/show_protein_cluster.cgi?site=Erwinia_dacicola&amp;id=196389
156	Erwinia_dacicola.match.X199608X540251.1 200743	sodium/proline symporter	6	6	8	8	494 aa	1	no	no	n/a	n/a	http://driley-lx.igs.umaryland.edu:8080/sybil/current/cgi/shared/show_protein_cluster.cgi?site=Erwinia_dacicola&amp;id=200743
157	Erwinia_dacicola.match.X198902X389351.1 198758	ketol-acid reductoisomerase	6	6	8	8	492 aa	1	no	no	n/a	n/a	http://driley-lx.igs.umaryland.edu:8080/sybil/current/cgi/shared/show_protein_cluster.cgi?site=Erwinia_dacicola&amp;id=198758
158	Erwinia_dacicola.match.X198884X359551.1 199945	UDP-N-acetylmuramoyl-L-alanyl-D-glutamate--2,6- diaminopimelate ligase	6	6	8	8	492 aa	0.95	yes	no	n/a	n/a	http://driley-lx.igs.umaryland.edu:8080/sybil/current/cgi/shared/show_protein_cluster.cgi?site=Erwinia_dacicola&amp;id=199945
159	Erwinia_dacicola.match.X198922X417151.1 199749	UDP-N-acetylmuramate--alanine ligase	6	6	8	8	492 aa	0.98	yes	no	n/a	n/a	http://driley-lx.igs.umaryland.edu:8080/sybil/current/cgi/shared/show_protein_cluster.cgi?site=Erwinia_dacicola&amp;id=199749
160	Erwinia_dacicola.match.X198953X463151.1 201682	glucose-6-phosphate dehydrogenase	6	6	8	8	491 aa	1	no	no	n/a	n/a	http://driley-lx.igs.umaryland.edu:8080/sybil/current/cgi/shared/show_protein_cluster.cgi?site=Erwinia_dacicola&amp;id=201682
161	Erwinia_dacicola.match.X199611X543401.1 195220	L-tartrate/succinate antiporter	6	6	8	8	491 aa	0.95	yes	no	n/a	n/a	http://driley-lx.igs.umaryland.edu:8080/sybil/current/cgi/shared/show_protein_cluster.cgi?site=Erwinia_dacicola&amp;id=195220
162	Erwinia_dacicola.match.X198947X443301.1 202337	ribonuclease G	6	6	8	8	489 aa	1	no	no	n/a	n/a	http://driley-lx.igs.umaryland.edu:8080/sybil/current/cgi/shared/show_protein_cluster.cgi?site=Erwinia_dacicola&amp;id=202337
163	Erwinia_dacicola.match.X198878X358201.1 196036	inosine-5'-monophosphate dehydrogenase	6	6	8	8	488 aa	1	no	no	n/a	n/a	http://driley-lx.igs.umaryland.edu:8080/sybil/current/cgi/shared/show_protein_cluster.cgi?site=Erwinia_dacicola&amp;id=196036
164	Erwinia_dacicola.match.X199602X529801.1 201598	NADH-quinone oxidoreductase subunit N	6	6	8	8	485 aa	1	no	no	n/a	n/a	http://driley-lx.igs.umaryland.edu:8080/sybil/current/cgi/shared/show_protein_cluster.cgi?site=Erwinia_dacicola&amp;id=201598
165	Erwinia_dacicola.match.X198963X477501.1 198957	protease do	6	6	8	8	484 aa	0.99	no	no	n/a	n/a	http://driley-lx.igs.umaryland.edu:8080/sybil/current/cgi/shared/show_protein_cluster.cgi?site=Erwinia_dacicola&amp;id=198957
166	Erwinia_dacicola.match.X198995X517751.1 195601	modulator of DNA gyrase family protein	6	6	8	8	483 aa	0.97	yes	no	n/a	n/a	http://driley-lx.igs.umaryland.edu:8080/sybil/current/cgi/shared/show_protein_cluster.cgi?site=Erwinia_dacicola&amp;id=195601
167	Erwinia_dacicola.match.X198926X425251.1 202418	thiamine biosynthesis/tRNA modification protein ThiI	6	6	8	8	482 aa	1	no	no	n/a	n/a	http://driley-lx.igs.umaryland.edu:8080/sybil/current/cgi/shared/show_protein_cluster.cgi?site=Erwinia_dacicola&amp;id=202418
168	Erwinia_dacicola.match.X198919X416501.1 194901	sodium/pantothenate symporter	6	6	8	8	482 aa	0.97	no	yes	n/a	n/a	http://driley-lx.igs.umaryland.edu:8080/sybil/current/cgi/shared/show_protein_cluster.cgi?site=Erwinia_dacicola&amp;id=194901
169	Erwinia_dacicola.match.X198929X426251.1 196062	glycosyl hydrolase 1 family protein	6	6	8	8	478 aa	0.99	yes	no	n/a	n/a	http://driley-lx.igs.umaryland.edu:8080/sybil/current/cgi/shared/show_protein_cluster.cgi?site=Erwinia_dacicola&amp;id=196062
170	Erwinia_dacicola.match.X198884X352451.1 196143	lysine-specific permease	6	6	8	8	478 aa	0.88	no	yes	n/a	n/a	http://driley-lx.igs.umaryland.edu:8080/sybil/current/cgi/shared/show_protein_cluster.cgi?site=Erwinia_dacicola&amp;id=196143
171	Erwinia_dacicola.match.X198967X477251.1 199125	PTS system glucose-specific EIICB component	6	6	8	8	477 aa	1	no	no	n/a	n/a	http://driley-lx.igs.umaryland.edu:8080/sybil/current/cgi/shared/show_protein_cluster.cgi?site=Erwinia_dacicola&amp;id=199125
172	Erwinia_dacicola.match.X198900X393101.1 197418	exodeoxyribonuclease I	6	6	8	8	476 aa	0.98	no	yes	n/a	n/a	http://driley-lx.igs.umaryland.edu:8080/sybil/current/cgi/shared/show_protein_cluster.cgi?site=Erwinia_dacicola&amp;id=197418
173	Erwinia_dacicola.match.X198895X375301.1 200889	sulfate adenylyltransferase subunit 1	6	6	8	8	476 aa	1	no	no	n/a	n/a	http://driley-lx.igs.umaryland.edu:8080/sybil/current/cgi/shared/show_protein_cluster.cgi?site=Erwinia_dacicola&amp;id=200889
174	Erwinia_dacicola.match.X198930X421451.1 201221	glutamyl-tRNA synthetase	6	6	8	8	475 aa	0.95	yes	no	n/a	n/a	http://driley-lx.igs.umaryland.edu:8080/sybil/current/cgi/shared/show_protein_cluster.cgi?site=Erwinia_dacicola&amp;id=201221
175	Erwinia_dacicola.match.X198954X461601.1 201460	dihydrolipoyl dehydrogenase	6	6	8	8	475 aa	1	no	no	n/a	n/a	http://driley-lx.igs.umaryland.edu:8080/sybil/current/cgi/shared/show_protein_cluster.cgi?site=Erwinia_dacicola&amp;id=201460
176	Erwinia_dacicola.match.X198927X421851.1 194365	protein SufI	6	6	8	8	474 aa	1	no	no	n/a	n/a	http://driley-lx.igs.umaryland.edu:8080/sybil/current/cgi/shared/show_protein_cluster.cgi?site=Erwinia_dacicola&amp;id=194365
177	Erwinia_dacicola.match.X198949X461001.1 197287	RNA polymerase sigma-54 factor	6	6	8	8	474 aa	0.97	yes	no	n/a	n/a	http://driley-lx.igs.umaryland.edu:8080/sybil/current/cgi/shared/show_protein_cluster.cgi?site=Erwinia_dacicola&amp;id=197287
178	Erwinia_dacicola.match.X198977X497051.1 199849	siroheme synthase	6	6	8	8	472 aa	0.99	yes	no	n/a	n/a	http://driley-lx.igs.umaryland.edu:8080/sybil/current/cgi/shared/show_protein_cluster.cgi?site=Erwinia_dacicola&amp;id=199849
179	Erwinia_dacicola.match.X198982X501251.1 196733	replicative DNA helicase	6	6	8	8	471 aa	1	no	no	n/a	n/a	http://driley-lx.igs.umaryland.edu:8080/sybil/current/cgi/shared/show_protein_cluster.cgi?site=Erwinia_dacicola&amp;id=196733
180	Erwinia_dacicola.match.X198870X347301.1 201225	ATP-dependent RNA helicase rhlE	6	6	8	8	470 aa	0.97	no	no	n/a	n/a	http://driley-lx.igs.umaryland.edu:8080/sybil/current/cgi/shared/show_protein_cluster.cgi?site=Erwinia_dacicola&amp;id=201225
181	Erwinia_dacicola.match.X198933X430201.1 195412	nitrogen regulation protein NR	6	6	8	8	469 aa	1	no	no	n/a	n/a	http://driley-lx.igs.umaryland.edu:8080/sybil/current/cgi/shared/show_protein_cluster.cgi?site=Erwinia_dacicola&amp;id=195412
182	Erwinia_dacicola.match.X198980X498451.1 198661	poly(A) polymerase	6	6	8	8	468 aa	0.92	yes	no	n/a	n/a	http://driley-lx.igs.umaryland.edu:8080/sybil/current/cgi/shared/show_protein_cluster.cgi?site=Erwinia_dacicola&amp;id=198661
183	Erwinia_dacicola.match.X198988X512601.1 197167	6-phosphogluconate dehydrogenase, decarboxylating	6	6	8	8	468 aa	1	no	no	n/a	n/a	http://driley-lx.igs.umaryland.edu:8080/sybil/current/cgi/shared/show_protein_cluster.cgi?site=Erwinia_dacicola&amp;id=197167
184	Erwinia_dacicola.match.X198963X474351.1 201919	D-serine/D-alanine/glycine transporter	6	6	8	8	467 aa	0.97	no	yes	n/a	n/a	http://driley-lx.igs.umaryland.edu:8080/sybil/current/cgi/shared/show_protein_cluster.cgi?site=Erwinia_dacicola&amp;id=201919
185	Erwinia_dacicola.match.X198901X393251.1 199012	soluble pyridine nucleotide transhydrogenase	6	6	8	8	466 aa	1	no	no	n/a	n/a	http://driley-lx.igs.umaryland.edu:8080/sybil/current/cgi/shared/show_protein_cluster.cgi?site=Erwinia_dacicola&amp;id=199012
186	Erwinia_dacicola.match.X198978X496051.1 199389	pyruvate kinase	6	6	8	8	466 aa	0.96	yes	no	n/a	n/a	http://driley-lx.igs.umaryland.edu:8080/sybil/current/cgi/shared/show_protein_cluster.cgi?site=Erwinia_dacicola&amp;id=199389
187	Erwinia_dacicola.match.X198897X375051.1 202192	asparaginyl-tRNA synthetase	6	6	8	8	466 aa	1	no	no	n/a	n/a	http://driley-lx.igs.umaryland.edu:8080/sybil/current/cgi/shared/show_protein_cluster.cgi?site=Erwinia_dacicola&amp;id=202192
188	Erwinia_dacicola.match.X198881X353001.1 199013	3-isopropylmalate dehydratase large subunit	6	6	8	8	465 aa	1	no	no	n/a	n/a	http://driley-lx.igs.umaryland.edu:8080/sybil/current/cgi/shared/show_protein_cluster.cgi?site=Erwinia_dacicola&amp;id=199013
189	Erwinia_dacicola.match.X198884X358051.1 194991	alpha,alpha-trehalose-phosphate synthase [UDP-forming]	6	6	8	8	463 aa	0.92	yes	no	n/a	n/a	http://driley-lx.igs.umaryland.edu:8080/sybil/current/cgi/shared/show_protein_cluster.cgi?site=Erwinia_dacicola&amp;id=194991
190	Erwinia_dacicola.match.X198868X344601.1 195464	chromosomal replication initiator protein DnaA	6	6	8	8	462 aa	0.93	yes	no	n/a	n/a	http://driley-lx.igs.umaryland.edu:8080/sybil/current/cgi/shared/show_protein_cluster.cgi?site=Erwinia_dacicola&amp;id=195464
191	Erwinia_dacicola.match.X198934X439551.1 195833	sensor protein CpxA	6	6	8	8	461 aa	0.96	yes	no	n/a	n/a	http://driley-lx.igs.umaryland.edu:8080/sybil/current/cgi/shared/show_protein_cluster.cgi?site=Erwinia_dacicola&amp;id=195833
192	Erwinia_dacicola.match.X198993X518551.1 194988	anthranilate synthase component I	6	6	8	9	460 aa	0.44	yes	yes	n/a	n/a	http://driley-lx.igs.umaryland.edu:8080/sybil/current/cgi/shared/show_protein_cluster.cgi?site=Erwinia_dacicola&amp;id=194988
193	Erwinia_dacicola.match.X198867X346101.1 200438	DNA repair protein RadA	6	6	8	8	460 aa	1	no	no	n/a	n/a	http://driley-lx.igs.umaryland.edu:8080/sybil/current/cgi/shared/show_protein_cluster.cgi?site=Erwinia_dacicola&amp;id=200438
194	Erwinia_dacicola.match.X198984X504851.1 196666	tRNA modification GTPase TrmE	6	6	8	8	459 aa	0.95	yes	no	n/a	n/a	http://driley-lx.igs.umaryland.edu:8080/sybil/current/cgi/shared/show_protein_cluster.cgi?site=Erwinia_dacicola&amp;id=196666
195	Erwinia_dacicola.match.X198989X507951.1 199505	exodeoxyribonuclease VII, large subunit	6	6	8	8	457 aa	0.99	no	no	n/a	n/a	http://driley-lx.igs.umaryland.edu:8080/sybil/current/cgi/shared/show_protein_cluster.cgi?site=Erwinia_dacicola&amp;id=199505
196	Erwinia_dacicola.match.X198914X400051.1 196877	signal recognition particle protein	6	6	8	8	457 aa	0.94	yes	no	n/a	n/a	http://driley-lx.igs.umaryland.edu:8080/sybil/current/cgi/shared/show_protein_cluster.cgi?site=Erwinia_dacicola&amp;id=196877
197	Erwinia_dacicola.match.X198873X374451.1 195970	argininosuccinate lyase	6	6	8	8	457 aa	1	no	no	n/a	n/a	http://driley-lx.igs.umaryland.edu:8080/sybil/current/cgi/shared/show_protein_cluster.cgi?site=Erwinia_dacicola&amp;id=195970
198	Erwinia_dacicola.match.X198912X402551.1 197141	ATP synthase F1, beta subunit	6	6	8	8	457 aa	0.94	yes	no	n/a	n/a	http://driley-lx.igs.umaryland.edu:8080/sybil/current/cgi/shared/show_protein_cluster.cgi?site=Erwinia_dacicola&amp;id=197141
199	Erwinia_dacicola.match.X198893X379651.1 199590	UDP-N-acetylglucosamine diphosphorylase/glucosamine-1-phosphate N-acetyltransferase	6	6	8	8	456 aa	1	no	no	n/a	n/a	http://driley-lx.igs.umaryland.edu:8080/sybil/current/cgi/shared/show_protein_cluster.cgi?site=Erwinia_dacicola&amp;id=199590
200	Erwinia_dacicola.match.X198900X384801.1 199738	adenylosuccinate lyase	6	6	8	8	456 aa	1	no	no	n/a	n/a	http://driley-lx.igs.umaryland.edu:8080/sybil/current/cgi/shared/show_protein_cluster.cgi?site=Erwinia_dacicola&amp;id=199738
201	Erwinia_dacicola.match.X198879X362601.1 199962	amino-acid N-acetyltransferase	6	6	8	8	454 aa	0.98	yes	no	n/a	n/a	http://driley-lx.igs.umaryland.edu:8080/sybil/current/cgi/shared/show_protein_cluster.cgi?site=Erwinia_dacicola&amp;id=199962
202	Erwinia_dacicola.match.X198883X355751.1 202398	inner membrane transport protein yajR	6	6	8	8	454 aa	0.99	no	no	n/a	n/a	http://driley-lx.igs.umaryland.edu:8080/sybil/current/cgi/shared/show_protein_cluster.cgi?site=Erwinia_dacicola&amp;id=202398
203	Erwinia_dacicola.match.X198955X454401.1 194529	tryptophan biosynthesis protein trpCF	6	6	8	8	453 aa	1	no	no	n/a	n/a	http://driley-lx.igs.umaryland.edu:8080/sybil/current/cgi/shared/show_protein_cluster.cgi?site=Erwinia_dacicola&amp;id=194529
204	Erwinia_dacicola.match.X198950X459951.1 200314	glutathione-disulfide reductase	6	6	8	8	452 aa	0.98	yes	no	n/a	n/a	http://driley-lx.igs.umaryland.edu:8080/sybil/current/cgi/shared/show_protein_cluster.cgi?site=Erwinia_dacicola&amp;id=200314
205	Erwinia_dacicola.match.X198922X417751.1 196625	RIP metalloprotease RseP	6	6	8	8	451 aa	0.97	no	yes	n/a	n/a	http://driley-lx.igs.umaryland.edu:8080/sybil/current/cgi/shared/show_protein_cluster.cgi?site=Erwinia_dacicola&amp;id=196625
206	Erwinia_dacicola.match.X198943X452051.1 198840	UDP-N-acetylmuramate:L-alanyl-gamma-D-glutamyl- meso-diaminopimelate ligase	6	6	8	8	450 aa	1	no	no	n/a	n/a	http://driley-lx.igs.umaryland.edu:8080/sybil/current/cgi/shared/show_protein_cluster.cgi?site=Erwinia_dacicola&amp;id=198840
207	Erwinia_dacicola.match.X198915X407001.1 194970	acetyl-CoA carboxylase, biotin carboxylase	6	6	8	8	449 aa	1	no	no	n/a	n/a	http://driley-lx.igs.umaryland.edu:8080/sybil/current/cgi/shared/show_protein_cluster.cgi?site=Erwinia_dacicola&amp;id=194970
208	Erwinia_dacicola.match.X199612X538151.1 200731	osmolarity sensor protein envZ	6	6	8	8	448 aa	0.92	yes	no	n/a	n/a	http://driley-lx.igs.umaryland.edu:8080/sybil/current/cgi/shared/show_protein_cluster.cgi?site=Erwinia_dacicola&amp;id=200731
209	Erwinia_dacicola.match.X198954X462701.1 198198	nucleotide sugar dehydrogenase family protein	6	6	8	8	446 aa	1	no	no	n/a	n/a	http://driley-lx.igs.umaryland.edu:8080/sybil/current/cgi/shared/show_protein_cluster.cgi?site=Erwinia_dacicola&amp;id=198198
210	Erwinia_dacicola.match.X198926X422101.1 195062	NADH oxidoreductase (quinone), F subunit	6	6	8	8	446 aa	1	no	no	n/a	n/a	http://driley-lx.igs.umaryland.edu:8080/sybil/current/cgi/shared/show_protein_cluster.cgi?site=Erwinia_dacicola&amp;id=195062
211	Erwinia_dacicola.match.X198967X482351.1 197741	protein pmbA	6	6	8	8	446 aa	1	no	no	n/a	n/a	http://driley-lx.igs.umaryland.edu:8080/sybil/current/cgi/shared/show_protein_cluster.cgi?site=Erwinia_dacicola&amp;id=197741
212	Erwinia_dacicola.match.X198974X494601.1 198887	replication-associated recombination protein A	6	6	8	8	444 aa	0.96	yes	no	n/a	n/a	http://driley-lx.igs.umaryland.edu:8080/sybil/current/cgi/shared/show_protein_cluster.cgi?site=Erwinia_dacicola&amp;id=198887
213	Erwinia_dacicola.match.X198956X468001.1 197791	response regulator	6	6	8	8	444 aa	1	no	no	n/a	n/a	http://driley-lx.igs.umaryland.edu:8080/sybil/current/cgi/shared/show_protein_cluster.cgi?site=Erwinia_dacicola&amp;id=197791
214	Erwinia_dacicola.match.X198890X368101.1 198545	heat shock protein HslVU, ATPase subunit HslU	6	6	8	8	443 aa	1	no	no	n/a	n/a	http://driley-lx.igs.umaryland.edu:8080/sybil/current/cgi/shared/show_protein_cluster.cgi?site=Erwinia_dacicola&amp;id=198545
215	Erwinia_dacicola.match.X199611X541551.1 200241	preprotein translocase subunit SecY	6	6	8	8	443 aa	1	no	no	n/a	n/a	http://driley-lx.igs.umaryland.edu:8080/sybil/current/cgi/shared/show_protein_cluster.cgi?site=Erwinia_dacicola&amp;id=200241
216	Erwinia_dacicola.match.X198956X468201.1 196406	ATP-dependent RNA helicase srmB	6	6	8	8	442 aa	1	no	no	n/a	n/a	http://driley-lx.igs.umaryland.edu:8080/sybil/current/cgi/shared/show_protein_cluster.cgi?site=Erwinia_dacicola&amp;id=196406
217	Erwinia_dacicola.match.X198917X412601.1 202594	ATPase ravA domain protein	6	6	8	8	440 aa	0.08	no	yes	n/a	n/a	http://driley-lx.igs.umaryland.edu:8080/sybil/current/cgi/shared/show_protein_cluster.cgi?site=Erwinia_dacicola&amp;id=202594
218	Erwinia_dacicola.match.X198935X431601.1 198641	chromosome partition protein mukF	6	6	8	8	440 aa	1	no	no	n/a	n/a	http://driley-lx.igs.umaryland.edu:8080/sybil/current/cgi/shared/show_protein_cluster.cgi?site=Erwinia_dacicola&amp;id=198641
219	Erwinia_dacicola.match.X198990X510351.1 197405	membrane-bound lytic murein transglycosylase D	6	6	8	8	440 aa	0.71	yes	no	n/a	n/a	http://driley-lx.igs.umaryland.edu:8080/sybil/current/cgi/shared/show_protein_cluster.cgi?site=Erwinia_dacicola&amp;id=197405
220	Erwinia_dacicola.match.X199601X521551.1 198539	phosphate regulon sensor kinase PhoR	6	6	8	8	439 aa	0.98	no	yes	n/a	n/a	http://driley-lx.igs.umaryland.edu:8080/sybil/current/cgi/shared/show_protein_cluster.cgi?site=Erwinia_dacicola&amp;id=198539
221	Erwinia_dacicola.match.X198876X351901.1 198975	sugar (and other) transporter family protein	6	6	8	8	438 aa	0.96	no	yes	n/a	n/a	http://driley-lx.igs.umaryland.edu:8080/sybil/current/cgi/shared/show_protein_cluster.cgi?site=Erwinia_dacicola&amp;id=198975
222	Erwinia_dacicola.match.X198956X463951.1 199975	xaa-Pro aminopeptidase	6	6	8	8	438 aa	1	no	no	n/a	n/a	http://driley-lx.igs.umaryland.edu:8080/sybil/current/cgi/shared/show_protein_cluster.cgi?site=Erwinia_dacicola&amp;id=199975
223	Erwinia_dacicola.match.X198945X446801.1 196060	UDP-N-acetylmuramoylalanine--D-glutamate ligase	6	6	8	8	438 aa	1	no	no	n/a	n/a	http://driley-lx.igs.umaryland.edu:8080/sybil/current/cgi/shared/show_protein_cluster.cgi?site=Erwinia_dacicola&amp;id=196060
224	Erwinia_dacicola.match.X198871X347751.1 197887	trigger factor	6	6	8	8	435 aa	0.99	no	no	n/a	n/a	http://driley-lx.igs.umaryland.edu:8080/sybil/current/cgi/shared/show_protein_cluster.cgi?site=Erwinia_dacicola&amp;id=197887
225	Erwinia_dacicola.match.X198892X374401.1 200809	histidinol dehydrogenase	6	6	8	8	434 aa	0.99	yes	no	n/a	n/a	http://driley-lx.igs.umaryland.edu:8080/sybil/current/cgi/shared/show_protein_cluster.cgi?site=Erwinia_dacicola&amp;id=200809
226	Erwinia_dacicola.match.X198924X425901.1 196281	ammonium transporter	6	6	8	8	433 aa	0.99	yes	no	n/a	n/a	http://driley-lx.igs.umaryland.edu:8080/sybil/current/cgi/shared/show_protein_cluster.cgi?site=Erwinia_dacicola&amp;id=196281
227	Erwinia_dacicola.match.X198868X349351.1 196873	proton glutamate symport protein	6	6	8	8	433 aa	0.99	no	no	n/a	n/a	http://driley-lx.igs.umaryland.edu:8080/sybil/current/cgi/shared/show_protein_cluster.cgi?site=Erwinia_dacicola&amp;id=196873
228	Erwinia_dacicola.match.X198917X409201.1 200773	histidyl-tRNA synthetase	6	6	8	8	432 aa	0.94	yes	no	n/a	n/a	http://driley-lx.igs.umaryland.edu:8080/sybil/current/cgi/shared/show_protein_cluster.cgi?site=Erwinia_dacicola&amp;id=200773
229	Erwinia_dacicola.match.X198971X485901.1 196773	seryl-tRNA synthetase	6	6	8	8	432 aa	0.96	yes	no	n/a	n/a	http://driley-lx.igs.umaryland.edu:8080/sybil/current/cgi/shared/show_protein_cluster.cgi?site=Erwinia_dacicola&amp;id=196773
230	Erwinia_dacicola.match.X198896X380601.1 194597	adenylosuccinate synthetase	6	6	8	8	432 aa	1	no	no	n/a	n/a	http://driley-lx.igs.umaryland.edu:8080/sybil/current/cgi/shared/show_protein_cluster.cgi?site=Erwinia_dacicola&amp;id=194597
231	Erwinia_dacicola.match.X198950X459551.1 194404	phosphopyruvate hydratase	6	6	8	8	431 aa	1	no	no	n/a	n/a	http://driley-lx.igs.umaryland.edu:8080/sybil/current/cgi/shared/show_protein_cluster.cgi?site=Erwinia_dacicola&amp;id=194404
232	Erwinia_dacicola.match.X199616X546251.1 198339	tol-Pal system beta propeller repeat protein TolB	6	6	8	8	431 aa	0.98	yes	no	n/a	n/a	http://driley-lx.igs.umaryland.edu:8080/sybil/current/cgi/shared/show_protein_cluster.cgi?site=Erwinia_dacicola&amp;id=198339
233	Erwinia_dacicola.match.X198922X409451.1 202186	chaperone surA	6	6	8	8	430 aa	0.99	yes	no	n/a	n/a	http://driley-lx.igs.umaryland.edu:8080/sybil/current/cgi/shared/show_protein_cluster.cgi?site=Erwinia_dacicola&amp;id=202186
234	Erwinia_dacicola.match.X198899X387701.1 201471	DEAD/DEAH box helicase family protein	6	6	8	8	430 aa	1	no	no	n/a	n/a	http://driley-lx.igs.umaryland.edu:8080/sybil/current/cgi/shared/show_protein_cluster.cgi?site=Erwinia_dacicola&amp;id=201471
235	Erwinia_dacicola.match.X198914X405251.1 198978	threonine synthase	6	6	8	8	428 aa	1	no	no	n/a	n/a	http://driley-lx.igs.umaryland.edu:8080/sybil/current/cgi/shared/show_protein_cluster.cgi?site=Erwinia_dacicola&amp;id=198978
236	Erwinia_dacicola.match.X199616X546951.1 194657	uncharacterized ABC transporter ATP-binding YheS domain protein	6	9	8	11	427 aa	0.08	yes	yes	n/a	n/a	http://driley-lx.igs.umaryland.edu:8080/sybil/current/cgi/shared/show_protein_cluster.cgi?site=Erwinia_dacicola&amp;id=194657
237	Erwinia_dacicola.match.X198997X519651.1 197450	citrate (Si)-synthase	6	6	8	8	427 aa	1	no	no	n/a	n/a	http://driley-lx.igs.umaryland.edu:8080/sybil/current/cgi/shared/show_protein_cluster.cgi?site=Erwinia_dacicola&amp;id=197450
238	Erwinia_dacicola.match.X198948X452551.1 197740	glutamate-1-semialdehyde-2,1-aminomutase	6	6	8	8	426 aa	1	no	no	n/a	n/a	http://driley-lx.igs.umaryland.edu:8080/sybil/current/cgi/shared/show_protein_cluster.cgi?site=Erwinia_dacicola&amp;id=197740
239	Erwinia_dacicola.match.X198906X394401.1 200161	phosphoribosylamine--glycine ligase	6	6	8	8	426 aa	1	no	no	n/a	n/a	http://driley-lx.igs.umaryland.edu:8080/sybil/current/cgi/shared/show_protein_cluster.cgi?site=Erwinia_dacicola&amp;id=200161
240	Erwinia_dacicola.match.X198899X394551.1 201530	amidase, hydantoinase/carbamoylase family protein	6	6	8	8	425 aa	0.92	yes	no	n/a	n/a	http://driley-lx.igs.umaryland.edu:8080/sybil/current/cgi/shared/show_protein_cluster.cgi?site=Erwinia_dacicola&amp;id=201530
241	Erwinia_dacicola.match.X199000X524101.1 196775	3-deoxy-D-manno-octulosonic-acid transferase	6	6	8	8	424 aa	1	no	no	n/a	n/a	http://driley-lx.igs.umaryland.edu:8080/sybil/current/cgi/shared/show_protein_cluster.cgi?site=Erwinia_dacicola&amp;id=196775
242	Erwinia_dacicola.match.X198921X411301.1 198064	tyrosyl-tRNA synthetase	6	6	8	8	424 aa	1	no	no	n/a	n/a	http://driley-lx.igs.umaryland.edu:8080/sybil/current/cgi/shared/show_protein_cluster.cgi?site=Erwinia_dacicola&amp;id=198064
243	Erwinia_dacicola.match.X198870X349751.1 197453	diaminopimelate decarboxylase	6	6	8	8	421 aa	0.94	yes	no	n/a	n/a	http://driley-lx.igs.umaryland.edu:8080/sybil/current/cgi/shared/show_protein_cluster.cgi?site=Erwinia_dacicola&amp;id=197453
244	Erwinia_dacicola.match.X198886X364801.1 196201	UDP-N-acetylglucosamine 1-carboxyvinyltransferase	6	6	8	8	420 aa	0.99	no	no	n/a	n/a	http://driley-lx.igs.umaryland.edu:8080/sybil/current/cgi/shared/show_protein_cluster.cgi?site=Erwinia_dacicola&amp;id=196201
245	Erwinia_dacicola.match.X198997X523151.1 195695	cysteinyl-tRNA synthetase	6	7	8	9	419 aa	0.06	yes	no	n/a	n/a	http://driley-lx.igs.umaryland.edu:8080/sybil/current/cgi/shared/show_protein_cluster.cgi?site=Erwinia_dacicola&amp;id=195695
246	Erwinia_dacicola.match.X198956X464401.1 197325	transcription termination factor Rho	6	6	8	8	419 aa	1	no	no	n/a	n/a	http://driley-lx.igs.umaryland.edu:8080/sybil/current/cgi/shared/show_protein_cluster.cgi?site=Erwinia_dacicola&amp;id=197325
247	Erwinia_dacicola.match.X198880X358751.1 201365	glutamine synthetase, catalytic domain protein	6	7	8	9	418 aa	0.49	yes	yes	n/a	n/a	http://driley-lx.igs.umaryland.edu:8080/sybil/current/cgi/shared/show_protein_cluster.cgi?site=Erwinia_dacicola&amp;id=201365
248	Erwinia_dacicola.match.X199000X526301.1 200643	isocitrate dehydrogenase, NADP-dependent	6	6	8	8	418 aa	0.96	yes	no	n/a	n/a	http://driley-lx.igs.umaryland.edu:8080/sybil/current/cgi/shared/show_protein_cluster.cgi?site=Erwinia_dacicola&amp;id=200643
249	Erwinia_dacicola.match.X199000X520801.1 201624	GTP-binding proten HflX	6	6	8	8	418 aa	0.85	no	yes	n/a	n/a	http://driley-lx.igs.umaryland.edu:8080/sybil/current/cgi/shared/show_protein_cluster.cgi?site=Erwinia_dacicola&amp;id=201624
250	Erwinia_dacicola.match.X198908X395801.1 200915	feS assembly protein SufD	6	6	8	8	417 aa	0.93	yes	no	n/a	n/a	http://driley-lx.igs.umaryland.edu:8080/sybil/current/cgi/shared/show_protein_cluster.cgi?site=Erwinia_dacicola&amp;id=200915
251	Erwinia_dacicola.match.X198982X500251.1 194726	hflK protein	6	6	8	8	417 aa	0.99	no	no	n/a	n/a	http://driley-lx.igs.umaryland.edu:8080/sybil/current/cgi/shared/show_protein_cluster.cgi?site=Erwinia_dacicola&amp;id=194726
252	Erwinia_dacicola.match.X198924X424401.1 200776	glutamyl-tRNA reductase	6	6	8	8	417 aa	0.95	yes	no	n/a	n/a	http://driley-lx.igs.umaryland.edu:8080/sybil/current/cgi/shared/show_protein_cluster.cgi?site=Erwinia_dacicola&amp;id=200776
253	Erwinia_dacicola.match.X199609X537101.1 196317	serine hydroxymethyltransferase	6	6	8	8	417 aa	1	no	no	n/a	n/a	http://driley-lx.igs.umaryland.edu:8080/sybil/current/cgi/shared/show_protein_cluster.cgi?site=Erwinia_dacicola&amp;id=196317
254	Erwinia_dacicola.match.X198978X494351.1 198427	cell division protein FtsA	6	6	8	8	415 aa	0.95	yes	no	n/a	n/a	http://driley-lx.igs.umaryland.edu:8080/sybil/current/cgi/shared/show_protein_cluster.cgi?site=Erwinia_dacicola&amp;id=198427
255	Erwinia_dacicola.match.X199000X528601.1 195297	manganese transport protein mntH	6	6	8	8	415 aa	0.96	yes	no	n/a	n/a	http://driley-lx.igs.umaryland.edu:8080/sybil/current/cgi/shared/show_protein_cluster.cgi?site=Erwinia_dacicola&amp;id=195297
256	Erwinia_dacicola.match.X198991X515401.1 200360	liporeleasing system, transmembrane protein LolE	6	6	8	8	414 aa	0.99	no	no	n/a	n/a	http://driley-lx.igs.umaryland.edu:8080/sybil/current/cgi/shared/show_protein_cluster.cgi?site=Erwinia_dacicola&amp;id=200360
257	Erwinia_dacicola.match.X198960X473651.1 195848	multidrug transporter MdfA	6	6	8	8	413 aa	1	no	no	n/a	n/a	http://driley-lx.igs.umaryland.edu:8080/sybil/current/cgi/shared/show_protein_cluster.cgi?site=Erwinia_dacicola&amp;id=195848
258	Erwinia_dacicola.match.X198936X433401.1 196436	D-3-phosphoglycerate dehydrogenase	6	6	8	8	412 aa	1	no	no	n/a	n/a	http://driley-lx.igs.umaryland.edu:8080/sybil/current/cgi/shared/show_protein_cluster.cgi?site=Erwinia_dacicola&amp;id=196436
259	Erwinia_dacicola.match.X199602X523551.1 198876	purine catabolism protein PucG	6	6	8	8	411 aa	1	no	no	n/a	n/a	http://driley-lx.igs.umaryland.edu:8080/sybil/current/cgi/shared/show_protein_cluster.cgi?site=Erwinia_dacicola&amp;id=198876
260	Erwinia_dacicola.match.X198907X401501.1 197101	3-oxoacyl-[acyl-carrier-protein] synthase 2	6	6	8	8	410 aa	0.97	yes	no	n/a	n/a	http://driley-lx.igs.umaryland.edu:8080/sybil/current/cgi/shared/show_protein_cluster.cgi?site=Erwinia_dacicola&amp;id=197101
261	Erwinia_dacicola.match.X198984X498751.1 199930	transcriptional regulator, ROK family	6	6	8	8	410 aa	0.99	no	yes	n/a	n/a	http://driley-lx.igs.umaryland.edu:8080/sybil/current/cgi/shared/show_protein_cluster.cgi?site=Erwinia_dacicola&amp;id=199930
262	Erwinia_dacicola.match.X198874X342501.1 194639	phosphopentomutase	6	6	8	8	407 aa	1	no	no	n/a	n/a	http://driley-lx.igs.umaryland.edu:8080/sybil/current/cgi/shared/show_protein_cluster.cgi?site=Erwinia_dacicola&amp;id=194639
263	Erwinia_dacicola.match.X198921X413701.1 199976	cysteine desulfurase	6	6	8	8	407 aa	0.99	no	yes	n/a	n/a	http://driley-lx.igs.umaryland.edu:8080/sybil/current/cgi/shared/show_protein_cluster.cgi?site=Erwinia_dacicola&amp;id=199976
264	Erwinia_dacicola.match.X198911X401851.1 202291	3-oxoacyl-[acyl-carrier-protein] synthase 1	6	6	8	8	407 aa	1	no	no	n/a	n/a	http://driley-lx.igs.umaryland.edu:8080/sybil/current/cgi/shared/show_protein_cluster.cgi?site=Erwinia_dacicola&amp;id=202291
265	Erwinia_dacicola.match.X198930X420601.1 200628	dihydrolipoyllysine-residue succinyltransferase, E2 component of oxoglutarate dehydrogenase (succinyl-transferring) complex	6	6	8	8	406 aa	1	no	no	n/a	n/a	http://driley-lx.igs.umaryland.edu:8080/sybil/current/cgi/shared/show_protein_cluster.cgi?site=Erwinia_dacicola&amp;id=200628
266	Erwinia_dacicola.match.X198941X441101.1 197098	D-alanyl-D-alanine carboxypeptidase dacA	6	6	8	8	406 aa	0.98	yes	no	n/a	n/a	http://driley-lx.igs.umaryland.edu:8080/sybil/current/cgi/shared/show_protein_cluster.cgi?site=Erwinia_dacicola&amp;id=197098
267	Erwinia_dacicola.match.X198952X456001.1 201177	alanine--glyoxylate aminotransferase 2-like domain protein	6	6	8	8	406 aa	0.27	yes	yes	n/a	n/a	http://driley-lx.igs.umaryland.edu:8080/sybil/current/cgi/shared/show_protein_cluster.cgi?site=Erwinia_dacicola&amp;id=201177
268	Erwinia_dacicola.match.X198988X509901.1 198184	acetylornithine/succinyldiaminopimelate aminotransferase	6	6	8	8	405 aa	1	no	no	n/a	n/a	http://driley-lx.igs.umaryland.edu:8080/sybil/current/cgi/shared/show_protein_cluster.cgi?site=Erwinia_dacicola&amp;id=198184
269	Erwinia_dacicola.match.X198958X471651.1 194561	phosphopantothenoylcysteine decarboxylase/phosphopantothenate--cysteine ligase	6	6	8	8	404 aa	1	no	no	n/a	n/a	http://driley-lx.igs.umaryland.edu:8080/sybil/current/cgi/shared/show_protein_cluster.cgi?site=Erwinia_dacicola&amp;id=194561
270	Erwinia_dacicola.match.X198997X518951.1 195668	1-deoxy-D-xylulose 5-phosphate reductoisomerase	6	6	8	8	404 aa	0.99	no	yes	n/a	n/a	http://driley-lx.igs.umaryland.edu:8080/sybil/current/cgi/shared/show_protein_cluster.cgi?site=Erwinia_dacicola&amp;id=195668
271	Erwinia_dacicola.match.X198954X459101.1 196361	nicotinate phosphoribosyltransferase	6	6	8	8	404 aa	0.99	yes	yes	n/a	n/a	http://driley-lx.igs.umaryland.edu:8080/sybil/current/cgi/shared/show_protein_cluster.cgi?site=Erwinia_dacicola&amp;id=196361
272	Erwinia_dacicola.match.X198873X376251.1 196199	argininosuccinate synthase	6	6	8	8	404 aa	1	no	no	n/a	n/a	http://driley-lx.igs.umaryland.edu:8080/sybil/current/cgi/shared/show_protein_cluster.cgi?site=Erwinia_dacicola&amp;id=196199
273	Erwinia_dacicola.match.X198888X370551.1 196222	ubiquinone biosynthesis hydroxylase, UbiH/UbiF/VisC/COQ6 family protein	6	6	8	8	402 aa	0.96	yes	no	n/a	n/a	http://driley-lx.igs.umaryland.edu:8080/sybil/current/cgi/shared/show_protein_cluster.cgi?site=Erwinia_dacicola&amp;id=196222
274	Erwinia_dacicola.match.X198906X392151.1 198638	low-affinity gluconate transporter domain protein	6	6	8	8	401 aa	0.19	yes	no	n/a	n/a	http://driley-lx.igs.umaryland.edu:8080/sybil/current/cgi/shared/show_protein_cluster.cgi?site=Erwinia_dacicola&amp;id=198638
275	Erwinia_dacicola.match.X198927X420551.1 194389	acetate kinase	6	6	8	8	400 aa	1	no	no	n/a	n/a	http://driley-lx.igs.umaryland.edu:8080/sybil/current/cgi/shared/show_protein_cluster.cgi?site=Erwinia_dacicola&amp;id=194389
276	Erwinia_dacicola.match.X198974X487651.1 201447	cystathionine beta-lyase	6	6	8	8	399 aa	0.95	yes	no	n/a	n/a	http://driley-lx.igs.umaryland.edu:8080/sybil/current/cgi/shared/show_protein_cluster.cgi?site=Erwinia_dacicola&amp;id=201447
277	Erwinia_dacicola.match.X198908X396751.1 196993	lipo-releasing system transmembrane protein lolC	6	6	8	8	399 aa	1	no	no	n/a	n/a	http://driley-lx.igs.umaryland.edu:8080/sybil/current/cgi/shared/show_protein_cluster.cgi?site=Erwinia_dacicola&amp;id=196993
278	Erwinia_dacicola.match.X198937X439751.1 195724	cell division protein FtsW	6	6	8	8	398 aa	0.92	no	no	n/a	n/a	http://driley-lx.igs.umaryland.edu:8080/sybil/current/cgi/shared/show_protein_cluster.cgi?site=Erwinia_dacicola&amp;id=195724
279	Erwinia_dacicola.match.X198948X454651.1 196358	acriflavine resistance protein A	6	6	8	8	397 aa	0.98	no	no	n/a	n/a	http://driley-lx.igs.umaryland.edu:8080/sybil/current/cgi/shared/show_protein_cluster.cgi?site=Erwinia_dacicola&amp;id=196358
280	Erwinia_dacicola.match.X198907X395851.1 198695	short-chain alcohol dehydrogenase family protein	6	6	8	8	396 aa	0.94	yes	no	n/a	n/a	http://driley-lx.igs.umaryland.edu:8080/sybil/current/cgi/shared/show_protein_cluster.cgi?site=Erwinia_dacicola&amp;id=198695
281	Erwinia_dacicola.match.X198972X487451.1 197382	tryptophan synthase, beta subunit	6	6	8	8	396 aa	1	no	no	n/a	n/a	http://driley-lx.igs.umaryland.edu:8080/sybil/current/cgi/shared/show_protein_cluster.cgi?site=Erwinia_dacicola&amp;id=197382
282	Erwinia_dacicola.match.X198913X406001.1 198028	putative SAM-dependent methyltransferase domain protein	6	6	8	8	396 aa	0.22	yes	no	n/a	n/a	http://driley-lx.igs.umaryland.edu:8080/sybil/current/cgi/shared/show_protein_cluster.cgi?site=Erwinia_dacicola&amp;id=198028
283	Erwinia_dacicola.match.X198893X381751.1 202108	aspartate aminotransferase	6	6	8	8	396 aa	1	no	no	n/a	n/a	http://driley-lx.igs.umaryland.edu:8080/sybil/current/cgi/shared/show_protein_cluster.cgi?site=Erwinia_dacicola&amp;id=202108
284	Erwinia_dacicola.match.X198936X433851.1 199328	translation elongation factor Tu	6	6	8	8	394 aa	1	no	no	n/a	n/a	http://driley-lx.igs.umaryland.edu:8080/sybil/current/cgi/shared/show_protein_cluster.cgi?site=Erwinia_dacicola&amp;id=199328
285	Erwinia_dacicola.match.X198941X440851.1 198671	nucleoside permease nupC	6	6	8	8	394 aa	0.99	no	no	n/a	n/a	http://driley-lx.igs.umaryland.edu:8080/sybil/current/cgi/shared/show_protein_cluster.cgi?site=Erwinia_dacicola&amp;id=198671
286	Erwinia_dacicola.match.X198895X381701.1 195096	protein tsgA	6	6	8	8	394 aa	0.99	no	no	n/a	n/a	http://driley-lx.igs.umaryland.edu:8080/sybil/current/cgi/shared/show_protein_cluster.cgi?site=Erwinia_dacicola&amp;id=195096
287	Erwinia_dacicola.match.X198887X372001.1 194397	outer membrane assembly lipoprotein YfgL	6	6	8	8	393 aa	1	no	no	n/a	n/a	http://driley-lx.igs.umaryland.edu:8080/sybil/current/cgi/shared/show_protein_cluster.cgi?site=Erwinia_dacicola&amp;id=194397
288	Erwinia_dacicola.match.X198938X434501.1 195638	translation elongation factor Tu	6	6	8	8	393 aa	0.98	no	yes	n/a	n/a	http://driley-lx.igs.umaryland.edu:8080/sybil/current/cgi/shared/show_protein_cluster.cgi?site=Erwinia_dacicola&amp;id=195638
289	Erwinia_dacicola.match.X198877X358701.1 196455	GTP-binding protein Obg/CgtA	6	6	8	8	392 aa	0.98	no	no	n/a	n/a	http://driley-lx.igs.umaryland.edu:8080/sybil/current/cgi/shared/show_protein_cluster.cgi?site=Erwinia_dacicola&amp;id=196455
290	Erwinia_dacicola.match.X198978X491551.1 202005	2-polyprenyl-6-methoxyphenol 4-hydroxylase	6	6	8	8	391 aa	0.97	yes	no	n/a	n/a	http://driley-lx.igs.umaryland.edu:8080/sybil/current/cgi/shared/show_protein_cluster.cgi?site=Erwinia_dacicola&amp;id=202005
291	Erwinia_dacicola.match.X198938X437651.1 196320	ribosomal RNA large subunit methyltransferase N	6	6	8	8	389 aa	0.99	no	no	n/a	n/a	http://driley-lx.igs.umaryland.edu:8080/sybil/current/cgi/shared/show_protein_cluster.cgi?site=Erwinia_dacicola&amp;id=196320
292	Erwinia_dacicola.match.X199604X529451.1 199185	succinyl-CoA ligase [ADP-forming] subunit beta	6	6	8	8	388 aa	1	no	no	n/a	n/a	http://driley-lx.igs.umaryland.edu:8080/sybil/current/cgi/shared/show_protein_cluster.cgi?site=Erwinia_dacicola&amp;id=199185
293	Erwinia_dacicola.match.X198945X450851.1 198881	phosphoglycerate kinase	6	6	8	8	387 aa	0.99	no	no	n/a	n/a	http://driley-lx.igs.umaryland.edu:8080/sybil/current/cgi/shared/show_protein_cluster.cgi?site=Erwinia_dacicola&amp;id=198881
294	Erwinia_dacicola.match.X198899X394201.1 198809	glutathionylspermidine synthase family protein	6	6	8	8	386 aa	1	no	no	n/a	n/a	http://driley-lx.igs.umaryland.edu:8080/sybil/current/cgi/shared/show_protein_cluster.cgi?site=Erwinia_dacicola&amp;id=198809
295	Erwinia_dacicola.match.X198907X397301.1 201528	P-protein	6	6	8	8	386 aa	1	no	no	n/a	n/a	http://driley-lx.igs.umaryland.edu:8080/sybil/current/cgi/shared/show_protein_cluster.cgi?site=Erwinia_dacicola&amp;id=201528
296	Erwinia_dacicola.match.X198907X399751.1 201590	membrane-bound lytic murein transglycosylase A	6	6	8	8	385 aa	0.92	yes	no	n/a	n/a	http://driley-lx.igs.umaryland.edu:8080/sybil/current/cgi/shared/show_protein_cluster.cgi?site=Erwinia_dacicola&amp;id=201590
297	Erwinia_dacicola.match.X198966X481101.1 201151	methionine adenosyltransferase	6	6	8	8	384 aa	1	no	no	n/a	n/a	http://driley-lx.igs.umaryland.edu:8080/sybil/current/cgi/shared/show_protein_cluster.cgi?site=Erwinia_dacicola&amp;id=201151
298	Erwinia_dacicola.match.X198932X430251.1 200064	O-succinylhomoserine (thiol)-lyase	6	6	8	8	384 aa	0.97	yes	no	n/a	n/a	http://driley-lx.igs.umaryland.edu:8080/sybil/current/cgi/shared/show_protein_cluster.cgi?site=Erwinia_dacicola&amp;id=200064
299	Erwinia_dacicola.match.X198873X382601.1 199820	cell division protein FtsZ	6	6	8	8	384 aa	1	no	no	n/a	n/a	http://driley-lx.igs.umaryland.edu:8080/sybil/current/cgi/shared/show_protein_cluster.cgi?site=Erwinia_dacicola&amp;id=199820
300	Erwinia_dacicola.match.X198940X445601.1 202075	acetylornithine deacetylase	6	6	8	8	383 aa	1	no	no	n/a	n/a	http://driley-lx.igs.umaryland.edu:8080/sybil/current/cgi/shared/show_protein_cluster.cgi?site=Erwinia_dacicola&amp;id=202075
301	Erwinia_dacicola.match.X198957X470351.1 201845	carbamoyl-phosphate synthase small chain	6	6	8	8	383 aa	0.91	yes	yes	n/a	n/a	http://driley-lx.igs.umaryland.edu:8080/sybil/current/cgi/shared/show_protein_cluster.cgi?site=Erwinia_dacicola&amp;id=201845
302	Erwinia_dacicola.match.X198896X377651.1 199515	lipid-A-disaccharide synthase	6	6	8	8	381 aa	1	no	no	n/a	n/a	http://driley-lx.igs.umaryland.edu:8080/sybil/current/cgi/shared/show_protein_cluster.cgi?site=Erwinia_dacicola&amp;id=199515
303	Erwinia_dacicola.match.X198878X360951.1 194925	chaperone protein DnaJ	6	6	8	8	380 aa	0.99	no	no	n/a	n/a	http://driley-lx.igs.umaryland.edu:8080/sybil/current/cgi/shared/show_protein_cluster.cgi?site=Erwinia_dacicola&amp;id=194925
304	Erwinia_dacicola.match.X198870X340401.1 199650	radical SAM superfamily protein	6	6	8	8	379 aa	0.99	no	yes	n/a	n/a	http://driley-lx.igs.umaryland.edu:8080/sybil/current/cgi/shared/show_protein_cluster.cgi?site=Erwinia_dacicola&amp;id=199650
305	Erwinia_dacicola.match.X198934X437601.1 201616	UDP-N-acetylglucosamine 2-epimerase	6	6	8	8	379 aa	0.91	yes	no	n/a	n/a	http://driley-lx.igs.umaryland.edu:8080/sybil/current/cgi/shared/show_protein_cluster.cgi?site=Erwinia_dacicola&amp;id=201616
306	Erwinia_dacicola.match.X198947X444851.1 194485	putative uroporphyrinogen-III C-methyltransferase	6	6	8	8	378 aa	0.99	no	no	n/a	n/a	http://driley-lx.igs.umaryland.edu:8080/sybil/current/cgi/shared/show_protein_cluster.cgi?site=Erwinia_dacicola&amp;id=194485
307	Erwinia_dacicola.match.X198959X469101.1 194642	phosphocarrier, HPr family protein	6	6	8	8	377 aa	1	no	no	n/a	n/a	http://driley-lx.igs.umaryland.edu:8080/sybil/current/cgi/shared/show_protein_cluster.cgi?site=Erwinia_dacicola&amp;id=194642
308	Erwinia_dacicola.match.X198921X409701.1 199776	putative uncharacterized yfjD domain protein	6	6	8	8	376 aa	0.18	yes	yes	n/a	n/a	http://driley-lx.igs.umaryland.edu:8080/sybil/current/cgi/shared/show_protein_cluster.cgi?site=Erwinia_dacicola&amp;id=199776
309	Erwinia_dacicola.match.X198891X372701.1 201660	TDP-4-keto-6-deoxy-D-glucose transaminase family protein	6	6	8	8	376 aa	1	no	no	n/a	n/a	http://driley-lx.igs.umaryland.edu:8080/sybil/current/cgi/shared/show_protein_cluster.cgi?site=Erwinia_dacicola&amp;id=201660
310	Erwinia_dacicola.match.X198940X449551.1 195077	queuine tRNA-ribosyltransferase	6	6	8	8	376 aa	0.99	no	no	n/a	n/a	http://driley-lx.igs.umaryland.edu:8080/sybil/current/cgi/shared/show_protein_cluster.cgi?site=Erwinia_dacicola&amp;id=195077
311	Erwinia_dacicola.match.X198979X495201.1 197348	ATP-dependent Clp protease, ATP-binding subunit ClpX	6	7	8	9	375 aa	0.27	yes	no	n/a	n/a	http://driley-lx.igs.umaryland.edu:8080/sybil/current/cgi/shared/show_protein_cluster.cgi?site=Erwinia_dacicola&amp;id=197348
312	Erwinia_dacicola.match.X198998X528101.1 194913	uncharacterized protein YhcM	6	6	8	8	375 aa	1	no	no	n/a	n/a	http://driley-lx.igs.umaryland.edu:8080/sybil/current/cgi/shared/show_protein_cluster.cgi?site=Erwinia_dacicola&amp;id=194913
313	Erwinia_dacicola.match.X198976X496101.1 200288	succinyl-diaminopimelate desuccinylase	6	6	8	8	375 aa	1	no	no	n/a	n/a	http://driley-lx.igs.umaryland.edu:8080/sybil/current/cgi/shared/show_protein_cluster.cgi?site=Erwinia_dacicola&amp;id=200288
314	Erwinia_dacicola.match.X198999X528701.1 198177	S-(hydroxymethyl)glutathione dehydrogenase/class III alcohol dehydrogenase	6	6	8	8	375 aa	0.99	no	no	n/a	n/a	http://driley-lx.igs.umaryland.edu:8080/sybil/current/cgi/shared/show_protein_cluster.cgi?site=Erwinia_dacicola&amp;id=198177
315	Erwinia_dacicola.match.X198993X516751.1 198693	protein mrp	6	6	8	8	374 aa	0.84	yes	no	n/a	n/a	http://driley-lx.igs.umaryland.edu:8080/sybil/current/cgi/shared/show_protein_cluster.cgi?site=Erwinia_dacicola&amp;id=198693
316	Erwinia_dacicola.match.X198901X386851.1 197886	4-hydroxy-3-methylbut-2-en-1-yl diphosphate synthase	6	6	8	8	373 aa	1	no	no	n/a	n/a	http://driley-lx.igs.umaryland.edu:8080/sybil/current/cgi/shared/show_protein_cluster.cgi?site=Erwinia_dacicola&amp;id=197886
317	Erwinia_dacicola.match.X199615X542801.1 199797	putative aminotransferase domain protein	6	6	8	8	373 aa	0.19	yes	yes	n/a	n/a	http://driley-lx.igs.umaryland.edu:8080/sybil/current/cgi/shared/show_protein_cluster.cgi?site=Erwinia_dacicola&amp;id=199797
318	Erwinia_dacicola.match.X199616X545001.1 201418	putative L,D-transpeptidase YbiS	6	6	8	8	372 aa	0.83	no	yes	n/a	n/a	http://driley-lx.igs.umaryland.edu:8080/sybil/current/cgi/shared/show_protein_cluster.cgi?site=Erwinia_dacicola&amp;id=201418
319	Erwinia_dacicola.match.X198948X455001.1 202121	DNA replication and repair protein recF	6	6	8	8	370 aa	0.91	yes	no	n/a	n/a	http://driley-lx.igs.umaryland.edu:8080/sybil/current/cgi/shared/show_protein_cluster.cgi?site=Erwinia_dacicola&amp;id=202121
320	Erwinia_dacicola.match.X198921X417901.1 196076	rod shape-determining protein RodA	6	6	8	8	370 aa	1	no	no	n/a	n/a	http://driley-lx.igs.umaryland.edu:8080/sybil/current/cgi/shared/show_protein_cluster.cgi?site=Erwinia_dacicola&amp;id=196076
321	Erwinia_dacicola.match.X198920X409401.1 199938	riboflavin biosynthesis protein RibD	6	6	8	8	367 aa	1	no	no	n/a	n/a	http://driley-lx.igs.umaryland.edu:8080/sybil/current/cgi/shared/show_protein_cluster.cgi?site=Erwinia_dacicola&amp;id=199938
322	Erwinia_dacicola.match.X198957X465551.1 202066	aspartate-semialdehyde dehydrogenase	6	6	8	8	367 aa	0.96	yes	no	n/a	n/a	http://driley-lx.igs.umaryland.edu:8080/sybil/current/cgi/shared/show_protein_cluster.cgi?site=Erwinia_dacicola&amp;id=202066
323	Erwinia_dacicola.match.X198867X342901.1 199174	DNA polymerase III, beta subunit	6	6	8	8	366 aa	1	no	no	n/a	n/a	http://driley-lx.igs.umaryland.edu:8080/sybil/current/cgi/shared/show_protein_cluster.cgi?site=Erwinia_dacicola&amp;id=199174
324	Erwinia_dacicola.match.X198906X395601.1 201184	3-deoxy-7-phosphoheptulonate synthase	6	6	8	8	366 aa	0.92	yes	no	n/a	n/a	http://driley-lx.igs.umaryland.edu:8080/sybil/current/cgi/shared/show_protein_cluster.cgi?site=Erwinia_dacicola&amp;id=201184
325	Erwinia_dacicola.match.X198951X462901.1 199801	ribosomal RNA large subunit methyltransferase M	6	6	8	8	365 aa	0.97	no	yes	n/a	n/a	http://driley-lx.igs.umaryland.edu:8080/sybil/current/cgi/shared/show_protein_cluster.cgi?site=Erwinia_dacicola&amp;id=199801
326	Erwinia_dacicola.match.X198898X380851.1 199273	glycine cleavage system T protein	6	6	8	8	365 aa	0.99	no	no	n/a	n/a	http://driley-lx.igs.umaryland.edu:8080/sybil/current/cgi/shared/show_protein_cluster.cgi?site=Erwinia_dacicola&amp;id=199273
327	Erwinia_dacicola.match.X198931X429301.1 195681	ribosomal RNA small subunit methyltransferase C	6	6	8	8	363 aa	0.76	yes	no	n/a	n/a	http://driley-lx.igs.umaryland.edu:8080/sybil/current/cgi/shared/show_protein_cluster.cgi?site=Erwinia_dacicola&amp;id=195681
328	Erwinia_dacicola.match.X198931X432551.1 200852	GTP-dependent nucleic acid-binding protein engD	6	6	8	8	363 aa	1	no	no	n/a	n/a	http://driley-lx.igs.umaryland.edu:8080/sybil/current/cgi/shared/show_protein_cluster.cgi?site=Erwinia_dacicola&amp;id=200852
329	Erwinia_dacicola.match.X198893X374651.1 197825	fructose-bisphosphate aldolase, class II	6	6	8	8	362 aa	0.95	yes	yes	n/a	n/a	http://driley-lx.igs.umaryland.edu:8080/sybil/current/cgi/shared/show_protein_cluster.cgi?site=Erwinia_dacicola&amp;id=197825
330	Erwinia_dacicola.match.X199609X538901.1 200563	histidinol-phosphate aminotransferase	6	6	8	8	362 aa	0.98	no	no	n/a	n/a	http://driley-lx.igs.umaryland.edu:8080/sybil/current/cgi/shared/show_protein_cluster.cgi?site=Erwinia_dacicola&amp;id=200563
331	Erwinia_dacicola.match.X198981X497951.1 200885	3-isopropylmalate dehydrogenase	6	6	8	8	362 aa	1	no	no	n/a	n/a	http://driley-lx.igs.umaryland.edu:8080/sybil/current/cgi/shared/show_protein_cluster.cgi?site=Erwinia_dacicola&amp;id=200885
332	Erwinia_dacicola.match.X198904X388401.1 202409	3-dehydroquinate synthase	6	6	8	8	362 aa	0.99	no	no	n/a	n/a	http://driley-lx.igs.umaryland.edu:8080/sybil/current/cgi/shared/show_protein_cluster.cgi?site=Erwinia_dacicola&amp;id=202409
333	Erwinia_dacicola.match.X198937X437101.1 200267	sulfate ABC transporter, ATP-binding family protein	6	6	8	8	362 aa	1	no	no	n/a	n/a	http://driley-lx.igs.umaryland.edu:8080/sybil/current/cgi/shared/show_protein_cluster.cgi?site=Erwinia_dacicola&amp;id=200267
334	Erwinia_dacicola.match.X198902X387901.1 195273	phospho-N-acetylmuramoyl-pentapeptide-transferas e	6	6	8	8	360 aa	1	no	no	n/a	n/a	http://driley-lx.igs.umaryland.edu:8080/sybil/current/cgi/shared/show_protein_cluster.cgi?site=Erwinia_dacicola&amp;id=195273
335	Erwinia_dacicola.match.X198875X346951.1 201605	peptide chain release factor 1	6	6	8	8	360 aa	0.99	no	no	n/a	n/a	http://driley-lx.igs.umaryland.edu:8080/sybil/current/cgi/shared/show_protein_cluster.cgi?site=Erwinia_dacicola&amp;id=201605
336	Erwinia_dacicola.match.X198870X346151.1 197963	A/G-specific adenine glycosylase	6	6	8	8	359 aa	0.99	no	no	n/a	n/a	http://driley-lx.igs.umaryland.edu:8080/sybil/current/cgi/shared/show_protein_cluster.cgi?site=Erwinia_dacicola&amp;id=197963
337	Erwinia_dacicola.match.X198899X392101.1 198425	N5-carboxyaminoimidazole ribonucleotide synthase	6	6	8	8	359 aa	0.91	no	yes	n/a	n/a	http://driley-lx.igs.umaryland.edu:8080/sybil/current/cgi/shared/show_protein_cluster.cgi?site=Erwinia_dacicola&amp;id=198425
338	Erwinia_dacicola.match.X198970X478351.1 199920	chorismate synthase	6	6	8	8	358 aa	0.93	no	no	n/a	n/a	http://driley-lx.igs.umaryland.edu:8080/sybil/current/cgi/shared/show_protein_cluster.cgi?site=Erwinia_dacicola&amp;id=199920
339	Erwinia_dacicola.match.X198946X446451.1 194461	outer membrane protein A	6	6	8	8	355 aa	0.99	no	no	n/a	n/a	http://driley-lx.igs.umaryland.edu:8080/sybil/current/cgi/shared/show_protein_cluster.cgi?site=Erwinia_dacicola&amp;id=194461
340	Erwinia_dacicola.match.X198969X481901.1 198577	protein RecA	6	6	8	8	355 aa	1	no	no	n/a	n/a	http://driley-lx.igs.umaryland.edu:8080/sybil/current/cgi/shared/show_protein_cluster.cgi?site=Erwinia_dacicola&amp;id=198577
341	Erwinia_dacicola.match.X198969X477851.1 195278	histidine biosynthesis bifunctional protein hisB	6	6	8	8	355 aa	1	no	no	n/a	n/a	http://driley-lx.igs.umaryland.edu:8080/sybil/current/cgi/shared/show_protein_cluster.cgi?site=Erwinia_dacicola&amp;id=195278
342	Erwinia_dacicola.match.X198897X380301.1 196693	uroporphyrinogen decarboxylase	6	6	8	8	355 aa	1	no	no	n/a	n/a	http://driley-lx.igs.umaryland.edu:8080/sybil/current/cgi/shared/show_protein_cluster.cgi?site=Erwinia_dacicola&amp;id=196693
343	Erwinia_dacicola.match.X198907X400101.1 201771	ribosome small subunit-dependent GTPase A	6	6	8	8	353 aa	0.99	no	no	n/a	n/a	http://driley-lx.igs.umaryland.edu:8080/sybil/current/cgi/shared/show_protein_cluster.cgi?site=Erwinia_dacicola&amp;id=201771
344	Erwinia_dacicola.match.X199607X539401.1 201838	electron transport complex, RnfABCDGE type, D subunit	6	6	8	8	351 aa	0.95	yes	no	n/a	n/a	http://driley-lx.igs.umaryland.edu:8080/sybil/current/cgi/shared/show_protein_cluster.cgi?site=Erwinia_dacicola&amp;id=201838
345	Erwinia_dacicola.match.X199604X530901.1 202093	undecaprenyldiphospho-muramoylpentapeptide beta-N-acetylglucosaminyltransferase	6	6	8	8	351 aa	0.99	yes	no	n/a	n/a	http://driley-lx.igs.umaryland.edu:8080/sybil/current/cgi/shared/show_protein_cluster.cgi?site=Erwinia_dacicola&amp;id=202093
346	Erwinia_dacicola.match.X198923X424301.1 201550	ATP-grasp domain protein	6	7	8	9	350 aa	0.18	yes	yes	n/a	n/a	http://driley-lx.igs.umaryland.edu:8080/sybil/current/cgi/shared/show_protein_cluster.cgi?site=Erwinia_dacicola&amp;id=201550
347	Erwinia_dacicola.match.X198987X510151.1 201073	rhodanese-like domain protein	6	6	8	8	350 aa	1	no	no	n/a	n/a	http://driley-lx.igs.umaryland.edu:8080/sybil/current/cgi/shared/show_protein_cluster.cgi?site=Erwinia_dacicola&amp;id=201073
348	Erwinia_dacicola.match.X199602X527801.1 200996	phosphoribosylformylglycinamidine cyclo-ligase	6	6	8	8	349 aa	0.94	yes	no	n/a	n/a	http://driley-lx.igs.umaryland.edu:8080/sybil/current/cgi/shared/show_protein_cluster.cgi?site=Erwinia_dacicola&amp;id=200996
349	Erwinia_dacicola.match.X198928X421651.1 197958	nitrogen regulation protein NR	6	6	8	8	349 aa	1	no	no	n/a	n/a	http://driley-lx.igs.umaryland.edu:8080/sybil/current/cgi/shared/show_protein_cluster.cgi?site=Erwinia_dacicola&amp;id=197958
350	Erwinia_dacicola.match.X198911X406451.1 201153	ribosomal RNA large subunit methyltransferase I domain protein	6	6	8	8	348 aa	0.11	yes	no	n/a	n/a	http://driley-lx.igs.umaryland.edu:8080/sybil/current/cgi/shared/show_protein_cluster.cgi?site=Erwinia_dacicola&amp;id=201153
351	Erwinia_dacicola.match.X198923X420351.1 202229	phosphate ABC transporter, phosphate-binding protein PstS	6	6	8	8	348 aa	0.93	yes	no	n/a	n/a	http://driley-lx.igs.umaryland.edu:8080/sybil/current/cgi/shared/show_protein_cluster.cgi?site=Erwinia_dacicola&amp;id=202229
352	Erwinia_dacicola.match.X198930X423251.1 199791	D-methionine ABC transporter, ATP-binding protein	6	6	8	8	347 aa	0.92	yes	no	n/a	n/a	http://driley-lx.igs.umaryland.edu:8080/sybil/current/cgi/shared/show_protein_cluster.cgi?site=Erwinia_dacicola&amp;id=199791
353	Erwinia_dacicola.match.X198874X340451.1 196109	rod shape-determining protein mreB	6	6	8	8	347 aa	1	no	no	n/a	n/a	http://driley-lx.igs.umaryland.edu:8080/sybil/current/cgi/shared/show_protein_cluster.cgi?site=Erwinia_dacicola&amp;id=196109
354	Erwinia_dacicola.match.X198926X421251.1 197442	cytoskeleton protein rodZ	6	6	8	8	347 aa	0.88	no	no	n/a	n/a	http://driley-lx.igs.umaryland.edu:8080/sybil/current/cgi/shared/show_protein_cluster.cgi?site=Erwinia_dacicola&amp;id=197442
355	Erwinia_dacicola.match.X198998X520901.1 198635	D-erythrose-4-phosphate dehydrogenase	6	6	8	8	346 aa	0.97	no	yes	n/a	n/a	http://driley-lx.igs.umaryland.edu:8080/sybil/current/cgi/shared/show_protein_cluster.cgi?site=Erwinia_dacicola&amp;id=198635
356	Erwinia_dacicola.match.X198934X433451.1 197054	fatty acid/phospholipid synthesis protein PlsX	6	6	8	8	343 aa	0.97	yes	no	n/a	n/a	http://driley-lx.igs.umaryland.edu:8080/sybil/current/cgi/shared/show_protein_cluster.cgi?site=Erwinia_dacicola&amp;id=197054
357	Erwinia_dacicola.match.X199605X531051.1 194434	lipopolysaccharide biosynthesis protein wzzE	6	6	8	8	342 aa	0.99	no	no	n/a	n/a	http://driley-lx.igs.umaryland.edu:8080/sybil/current/cgi/shared/show_protein_cluster.cgi?site=Erwinia_dacicola&amp;id=194434
358	Erwinia_dacicola.match.X198870X341101.1 196364	UDP-3-O-[3-hydroxymyristoyl] glucosamine N-acyltransferase	6	6	8	8	340 aa	0.99	no	no	n/a	n/a	http://driley-lx.igs.umaryland.edu:8080/sybil/current/cgi/shared/show_protein_cluster.cgi?site=Erwinia_dacicola&amp;id=196364
359	Erwinia_dacicola.match.X198968X480701.1 200309	putative membrane protein	6	6	8	8	340 aa	0.99	no	no	n/a	n/a	http://driley-lx.igs.umaryland.edu:8080/sybil/current/cgi/shared/show_protein_cluster.cgi?site=Erwinia_dacicola&amp;id=200309
360	Erwinia_dacicola.match.X198928X428001.1 201488	rod shape-determining protein MreC	6	6	8	8	340 aa	0.96	no	no	n/a	n/a	http://driley-lx.igs.umaryland.edu:8080/sybil/current/cgi/shared/show_protein_cluster.cgi?site=Erwinia_dacicola&amp;id=201488
361	Erwinia_dacicola.match.X198933X437251.1 199209	kamA family protein	6	6	8	8	340 aa	0.96	yes	no	n/a	n/a	http://driley-lx.igs.umaryland.edu:8080/sybil/current/cgi/shared/show_protein_cluster.cgi?site=Erwinia_dacicola&amp;id=199209
362	Erwinia_dacicola.match.X198984X500201.1 198988	thiosulfate-binding protein	6	6	8	8	338 aa	1	no	no	n/a	n/a	http://driley-lx.igs.umaryland.edu:8080/sybil/current/cgi/shared/show_protein_cluster.cgi?site=Erwinia_dacicola&amp;id=198988
363	Erwinia_dacicola.match.X198998X523851.1 200434	metalloendopeptidase, , glycoprotease family protein	6	6	8	8	337 aa	0.99	no	no	n/a	n/a	http://driley-lx.igs.umaryland.edu:8080/sybil/current/cgi/shared/show_protein_cluster.cgi?site=Erwinia_dacicola&amp;id=200434
364	Erwinia_dacicola.match.X198954X460701.1 194982	ornithine carbamoyltransferase	6	6	8	8	336 aa	1	no	no	n/a	n/a	http://driley-lx.igs.umaryland.edu:8080/sybil/current/cgi/shared/show_protein_cluster.cgi?site=Erwinia_dacicola&amp;id=194982
365	Erwinia_dacicola.match.X198937X436851.1 201757	fructose repressor	6	6	8	8	336 aa	1	no	no	n/a	n/a	http://driley-lx.igs.umaryland.edu:8080/sybil/current/cgi/shared/show_protein_cluster.cgi?site=Erwinia_dacicola&amp;id=201757
366	Erwinia_dacicola.match.X198911X403101.1 199225	delta-aminolevulinic acid dehydratase	6	6	8	8	336 aa	0.88	yes	no	n/a	n/a	http://driley-lx.igs.umaryland.edu:8080/sybil/current/cgi/shared/show_protein_cluster.cgi?site=Erwinia_dacicola&amp;id=199225
367	Erwinia_dacicola.match.X198897X383201.1 195981	tryptophanyl-tRNA synthetase	6	6	8	8	334 aa	1	no	no	n/a	n/a	http://driley-lx.igs.umaryland.edu:8080/sybil/current/cgi/shared/show_protein_cluster.cgi?site=Erwinia_dacicola&amp;id=195981
368	Erwinia_dacicola.match.X198998X522151.1 200256	hflC protein	6	6	8	8	334 aa	1	no	no	n/a	n/a	http://driley-lx.igs.umaryland.edu:8080/sybil/current/cgi/shared/show_protein_cluster.cgi?site=Erwinia_dacicola&amp;id=200256
369	Erwinia_dacicola.match.X198938X438751.1 197149	holliday junction DNA helicase RuvB	6	6	8	8	334 aa	0.99	no	no	n/a	n/a	http://driley-lx.igs.umaryland.edu:8080/sybil/current/cgi/shared/show_protein_cluster.cgi?site=Erwinia_dacicola&amp;id=197149
370	Erwinia_dacicola.match.X198908X399701.1 194524	putative membrane protein	6	9	8	11	333 aa	0.11	yes	yes	n/a	n/a	http://driley-lx.igs.umaryland.edu:8080/sybil/current/cgi/shared/show_protein_cluster.cgi?site=Erwinia_dacicola&amp;id=194524
371	Erwinia_dacicola.match.X198908X399301.1 196229	anthranilate synthase component II	6	6	8	8	332 aa	1	no	no	n/a	n/a	http://driley-lx.igs.umaryland.edu:8080/sybil/current/cgi/shared/show_protein_cluster.cgi?site=Erwinia_dacicola&amp;id=196229
372	Erwinia_dacicola.match.X198956X470151.1 197363	glyceraldehyde-3-phosphate dehydrogenase, type I	6	6	8	8	332 aa	0.99	no	no	n/a	n/a	http://driley-lx.igs.umaryland.edu:8080/sybil/current/cgi/shared/show_protein_cluster.cgi?site=Erwinia_dacicola&amp;id=197363
373	Erwinia_dacicola.match.X199615X545051.1 201308	nucleoid-associated protein YejK	6	6	8	8	332 aa	0.96	no	no	n/a	n/a	http://driley-lx.igs.umaryland.edu:8080/sybil/current/cgi/shared/show_protein_cluster.cgi?site=Erwinia_dacicola&amp;id=201308
374	Erwinia_dacicola.match.X199611X541051.1 197137	4-hydroxythreonine-4-phosphate dehydrogenase	6	6	8	8	331 aa	0.99	no	no	n/a	n/a	http://driley-lx.igs.umaryland.edu:8080/sybil/current/cgi/shared/show_protein_cluster.cgi?site=Erwinia_dacicola&amp;id=197137
375	Erwinia_dacicola.match.X199613X540751.1 195560	thioredoxin-disulfide reductase	6	6	8	8	331 aa	0.9	yes	no	n/a	n/a	http://driley-lx.igs.umaryland.edu:8080/sybil/current/cgi/shared/show_protein_cluster.cgi?site=Erwinia_dacicola&amp;id=195560
376	Erwinia_dacicola.match.X198886X370401.1 198749	T-protein	6	7	8	9	330 aa	0.1	yes	yes	n/a	n/a	http://driley-lx.igs.umaryland.edu:8080/sybil/current/cgi/shared/show_protein_cluster.cgi?site=Erwinia_dacicola&amp;id=198749
377	Erwinia_dacicola.match.X198957X465001.1 198219	trifunctional NAD biosynthesis/regulator NadR domain protein	6	7	8	9	329 aa	0.1	yes	yes	n/a	n/a	http://driley-lx.igs.umaryland.edu:8080/sybil/current/cgi/shared/show_protein_cluster.cgi?site=Erwinia_dacicola&amp;id=198219
378	Erwinia_dacicola.match.X198969X479601.1 196935	sulfate-binding protein	6	6	8	8	329 aa	1	no	no	n/a	n/a	http://driley-lx.igs.umaryland.edu:8080/sybil/current/cgi/shared/show_protein_cluster.cgi?site=Erwinia_dacicola&amp;id=196935
379	Erwinia_dacicola.match.X198972X490851.1 201991	DNA-directed RNA polymerase, alpha subunit	6	6	8	8	329 aa	1	no	no	n/a	n/a	http://driley-lx.igs.umaryland.edu:8080/sybil/current/cgi/shared/show_protein_cluster.cgi?site=Erwinia_dacicola&amp;id=201991
380	Erwinia_dacicola.match.X198867X347601.1 198462	thiamin/thiamin pyrophosphate ABC transporter, thiamin/thiamin pyrophospate-binding protein	6	6	8	8	328 aa	1	no	no	n/a	n/a	http://driley-lx.igs.umaryland.edu:8080/sybil/current/cgi/shared/show_protein_cluster.cgi?site=Erwinia_dacicola&amp;id=198462
381	Erwinia_dacicola.match.X198870X346551.1 200054	ribose-phosphate pyrophosphokinase	6	6	8	8	327 aa	0.92	yes	no	n/a	n/a	http://driley-lx.igs.umaryland.edu:8080/sybil/current/cgi/shared/show_protein_cluster.cgi?site=Erwinia_dacicola&amp;id=200054
382	Erwinia_dacicola.match.X198894X373751.1 195051	phosphoserine phosphatase SerB	6	6	8	8	325 aa	1	no	no	n/a	n/a	http://driley-lx.igs.umaryland.edu:8080/sybil/current/cgi/shared/show_protein_cluster.cgi?site=Erwinia_dacicola&amp;id=195051
383	Erwinia_dacicola.match.X198898X380351.1 202020	uncharacterized protein YjeA	6	6	8	8	325 aa	1	no	no	n/a	n/a	http://driley-lx.igs.umaryland.edu:8080/sybil/current/cgi/shared/show_protein_cluster.cgi?site=Erwinia_dacicola&amp;id=202020
384	Erwinia_dacicola.match.X199608X534201.1 201252	NADH-quinone oxidoreductase subunit H	6	6	8	8	325 aa	1	no	no	n/a	n/a	http://driley-lx.igs.umaryland.edu:8080/sybil/current/cgi/shared/show_protein_cluster.cgi?site=Erwinia_dacicola&amp;id=201252
385	Erwinia_dacicola.match.X198878X351301.1 196052	HTH-type transcriptional regulator CysB	6	6	8	8	325 aa	0.98	no	yes	n/a	n/a	http://driley-lx.igs.umaryland.edu:8080/sybil/current/cgi/shared/show_protein_cluster.cgi?site=Erwinia_dacicola&amp;id=196052
386	Erwinia_dacicola.match.X198973X492501.1 202155	thiamine-monophosphate kinase	6	6	8	8	325 aa	1	no	no	n/a	n/a	http://driley-lx.igs.umaryland.edu:8080/sybil/current/cgi/shared/show_protein_cluster.cgi?site=Erwinia_dacicola&amp;id=202155
387	Erwinia_dacicola.match.X199609X532401.1 202230	octaprenyl-diphosphate synthase	6	6	8	8	324 aa	0.99	no	no	n/a	n/a	http://driley-lx.igs.umaryland.edu:8080/sybil/current/cgi/shared/show_protein_cluster.cgi?site=Erwinia_dacicola&amp;id=202230
388	Erwinia_dacicola.match.X198871X344251.1 202464	#NAME?	6	6	8	8	324 aa	0.96	yes	no	n/a	n/a	http://driley-lx.igs.umaryland.edu:8080/sybil/current/cgi/shared/show_protein_cluster.cgi?site=Erwinia_dacicola&amp;id=202464
389	Erwinia_dacicola.match.X198989X508101.1 195011	transglycosylase SLT domain protein	6	6	8	9	323 aa	0.1	yes	yes	n/a	n/a	http://driley-lx.igs.umaryland.edu:8080/sybil/current/cgi/shared/show_protein_cluster.cgi?site=Erwinia_dacicola&amp;id=195011
390	Erwinia_dacicola.match.X199614X543301.1 199969	glycosyl transferase family, helical bundle domain protein	6	6	8	8	323 aa	0.99	no	no	n/a	n/a	http://driley-lx.igs.umaryland.edu:8080/sybil/current/cgi/shared/show_protein_cluster.cgi?site=Erwinia_dacicola&amp;id=199969
391	Erwinia_dacicola.match.X198871X341851.1 195349	lipoic acid synthetase	6	6	8	8	323 aa	0.92	yes	no	n/a	n/a	http://driley-lx.igs.umaryland.edu:8080/sybil/current/cgi/shared/show_protein_cluster.cgi?site=Erwinia_dacicola&amp;id=195349
392	Erwinia_dacicola.match.X198897X382701.1 201307	cysteine synthase A	6	6	8	8	323 aa	1	no	no	n/a	n/a	http://driley-lx.igs.umaryland.edu:8080/sybil/current/cgi/shared/show_protein_cluster.cgi?site=Erwinia_dacicola&amp;id=201307
393	Erwinia_dacicola.match.X198876X358151.1 199748	conserved hypothetical protein	6	6	8	8	321 aa	1	no	no	n/a	n/a	http://driley-lx.igs.umaryland.edu:8080/sybil/current/cgi/shared/show_protein_cluster.cgi?site=Erwinia_dacicola&amp;id=199748
394	Erwinia_dacicola.match.X198974X487901.1 201923	pseudouridine synthase, RluA family protein	6	6	8	8	320 aa	1	no	no	n/a	n/a	http://driley-lx.igs.umaryland.edu:8080/sybil/current/cgi/shared/show_protein_cluster.cgi?site=Erwinia_dacicola&amp;id=201923
395	Erwinia_dacicola.match.X198918X411151.1 196290	phosphate ABC transporter, permease protein PstC	6	6	8	8	320 aa	1	no	no	n/a	n/a	http://driley-lx.igs.umaryland.edu:8080/sybil/current/cgi/shared/show_protein_cluster.cgi?site=Erwinia_dacicola&amp;id=196290
396	Erwinia_dacicola.match.X198933X435351.1 194798	6-phosphofructokinase	6	6	8	8	320 aa	1	no	no	n/a	n/a	http://driley-lx.igs.umaryland.edu:8080/sybil/current/cgi/shared/show_protein_cluster.cgi?site=Erwinia_dacicola&amp;id=194798
397	Erwinia_dacicola.match.X198930X423801.1 197163	acetyl-CoA carboxylase, carboxyl transferase, alpha subunit	6	6	8	8	319 aa	1	no	no	n/a	n/a	http://driley-lx.igs.umaryland.edu:8080/sybil/current/cgi/shared/show_protein_cluster.cgi?site=Erwinia_dacicola&amp;id=197163
398	Erwinia_dacicola.match.X198932X431801.1 197095	ferrochelatase	6	6	8	8	319 aa	1	no	no	n/a	n/a	http://driley-lx.igs.umaryland.edu:8080/sybil/current/cgi/shared/show_protein_cluster.cgi?site=Erwinia_dacicola&amp;id=197095
399	Erwinia_dacicola.match.X198951X461551.1 201354	ribonucleoside-diphosphate reductase 2 subunit beta	6	6	8	8	319 aa	1	no	no	n/a	n/a	http://driley-lx.igs.umaryland.edu:8080/sybil/current/cgi/shared/show_protein_cluster.cgi?site=Erwinia_dacicola&amp;id=201354
400	Erwinia_dacicola.match.X198895X380401.1 201299	putative membrane protein	6	7	8	9	318 aa	0.18	yes	yes	n/a	n/a	http://driley-lx.igs.umaryland.edu:8080/sybil/current/cgi/shared/show_protein_cluster.cgi?site=Erwinia_dacicola&amp;id=201299
401	Erwinia_dacicola.match.X198963X473051.1 202349	putative protein insertion permease FtsX	6	6	8	8	318 aa	0.87	yes	no	n/a	n/a	http://driley-lx.igs.umaryland.edu:8080/sybil/current/cgi/shared/show_protein_cluster.cgi?site=Erwinia_dacicola&amp;id=202349
402	Erwinia_dacicola.match.X198874X339901.1 199877	transaldolase	6	6	8	8	318 aa	0.98	yes	no	n/a	n/a	http://driley-lx.igs.umaryland.edu:8080/sybil/current/cgi/shared/show_protein_cluster.cgi?site=Erwinia_dacicola&amp;id=199877
403	Erwinia_dacicola.match.X198974X489651.1 195883	aspartate-semialdehyde dehydrogenase	6	6	8	8	318 aa	0.57	no	no	n/a	n/a	http://driley-lx.igs.umaryland.edu:8080/sybil/current/cgi/shared/show_protein_cluster.cgi?site=Erwinia_dacicola&amp;id=195883
404	Erwinia_dacicola.match.X198920X409751.1 198491	peptide chain release factor 2	6	6	8	8	318 aa	0.8	yes	no	n/a	n/a	http://driley-lx.igs.umaryland.edu:8080/sybil/current/cgi/shared/show_protein_cluster.cgi?site=Erwinia_dacicola&amp;id=198491
405	Erwinia_dacicola.match.X198915X409251.1 198268	polysaccharide deacetylase family protein	6	6	8	8	318 aa	0.99	no	no	n/a	n/a	http://driley-lx.igs.umaryland.edu:8080/sybil/current/cgi/shared/show_protein_cluster.cgi?site=Erwinia_dacicola&amp;id=198268
406	Erwinia_dacicola.match.X198998X520601.1 195814	3-oxoacyl-[acyl-carrier-protein] synthase 3	6	6	8	8	317 aa	1	no	no	n/a	n/a	http://driley-lx.igs.umaryland.edu:8080/sybil/current/cgi/shared/show_protein_cluster.cgi?site=Erwinia_dacicola&amp;id=195814
407	Erwinia_dacicola.match.X198934X437201.1 195372	porphobilinogen deaminase	6	6	8	8	314 aa	0.99	no	no	n/a	n/a	http://driley-lx.igs.umaryland.edu:8080/sybil/current/cgi/shared/show_protein_cluster.cgi?site=Erwinia_dacicola&amp;id=195372
408	Erwinia_dacicola.match.X198913X401451.1 195450	glutathione synthase	6	6	8	8	314 aa	1	no	no	n/a	n/a	http://driley-lx.igs.umaryland.edu:8080/sybil/current/cgi/shared/show_protein_cluster.cgi?site=Erwinia_dacicola&amp;id=195450
409	Erwinia_dacicola.match.X198909X401351.1 201599	tRNA pseudouridine synthase B	6	6	8	8	314 aa	1	no	no	n/a	n/a	http://driley-lx.igs.umaryland.edu:8080/sybil/current/cgi/shared/show_protein_cluster.cgi?site=Erwinia_dacicola&amp;id=201599
410	Erwinia_dacicola.match.X198943X451951.1 198185	riboflavin biosynthesis protein RibF	6	6	8	8	313 aa	0.99	no	no	n/a	n/a	http://driley-lx.igs.umaryland.edu:8080/sybil/current/cgi/shared/show_protein_cluster.cgi?site=Erwinia_dacicola&amp;id=198185
411	Erwinia_dacicola.match.X198929X429101.1 197826	S-adenosyl-methyltransferase MraW	6	6	8	8	313 aa	0.99	no	no	n/a	n/a	http://driley-lx.igs.umaryland.edu:8080/sybil/current/cgi/shared/show_protein_cluster.cgi?site=Erwinia_dacicola&amp;id=197826
412	Erwinia_dacicola.match.X198949X453701.1 198371	1-phosphofructokinase	6	6	8	8	313 aa	1	no	no	n/a	n/a	http://driley-lx.igs.umaryland.edu:8080/sybil/current/cgi/shared/show_protein_cluster.cgi?site=Erwinia_dacicola&amp;id=198371
413	Erwinia_dacicola.match.X198922X416251.1 198308	4-hydroxy-3-methylbut-2-enyl diphosphate reductase	6	6	8	8	313 aa	0.91	yes	no	n/a	n/a	http://driley-lx.igs.umaryland.edu:8080/sybil/current/cgi/shared/show_protein_cluster.cgi?site=Erwinia_dacicola&amp;id=198308
414	Erwinia_dacicola.match.X198903X387451.1 198388	tRNA delta(2)-isopentenylpyrophosphate transferase	6	6	8	8	312 aa	0.95	yes	no	n/a	n/a	http://driley-lx.igs.umaryland.edu:8080/sybil/current/cgi/shared/show_protein_cluster.cgi?site=Erwinia_dacicola&amp;id=198388
415	Erwinia_dacicola.match.X198987X508901.1 196162	bacterial regulatory helix-turn-helix , lysR family protein	6	6	8	8	312 aa	0.99	no	no	n/a	n/a	http://driley-lx.igs.umaryland.edu:8080/sybil/current/cgi/shared/show_protein_cluster.cgi?site=Erwinia_dacicola&amp;id=196162
416	Erwinia_dacicola.match.X198905X389051.1 200791	aspartate carbamoyltransferase	6	6	8	8	311 aa	0.99	no	no	n/a	n/a	http://driley-lx.igs.umaryland.edu:8080/sybil/current/cgi/shared/show_protein_cluster.cgi?site=Erwinia_dacicola&amp;id=200791
417	Erwinia_dacicola.match.X198881X357301.1 194304	malate dehydrogenase, NAD-dependent	6	6	8	8	311 aa	1	no	no	n/a	n/a	http://driley-lx.igs.umaryland.edu:8080/sybil/current/cgi/shared/show_protein_cluster.cgi?site=Erwinia_dacicola&amp;id=194304
418	Erwinia_dacicola.match.X198995X518751.1 199157	ADP-glyceromanno-heptose 6-epimerase	6	6	8	8	310 aa	1	no	no	n/a	n/a	http://driley-lx.igs.umaryland.edu:8080/sybil/current/cgi/shared/show_protein_cluster.cgi?site=Erwinia_dacicola&amp;id=199157
419	Erwinia_dacicola.match.X199607X532051.1 201677	homoserine O-succinyltransferase	6	6	8	8	309 aa	1	no	no	n/a	n/a	http://driley-lx.igs.umaryland.edu:8080/sybil/current/cgi/shared/show_protein_cluster.cgi?site=Erwinia_dacicola&amp;id=201677
420	Erwinia_dacicola.match.X198986X507101.1 198871	homoserine kinase	6	6	8	8	309 aa	1	no	no	n/a	n/a	http://driley-lx.igs.umaryland.edu:8080/sybil/current/cgi/shared/show_protein_cluster.cgi?site=Erwinia_dacicola&amp;id=198871
421	Erwinia_dacicola.match.X198962X466751.1 198370	bacterial regulatory s, lacI family protein	6	6	8	8	309 aa	0.16	no	no	n/a	n/a	http://driley-lx.igs.umaryland.edu:8080/sybil/current/cgi/shared/show_protein_cluster.cgi?site=Erwinia_dacicola&amp;id=198370
422	Erwinia_dacicola.match.X198955X462601.1 194804	glycyl-tRNA synthetase alpha subunit	6	6	8	8	308 aa	0.96	yes	no	n/a	n/a	http://driley-lx.igs.umaryland.edu:8080/sybil/current/cgi/shared/show_protein_cluster.cgi?site=Erwinia_dacicola&amp;id=194804
423	Erwinia_dacicola.match.X198924X424001.1 194310	branched-chain amino acid aminotransferase	6	6	8	8	308 aa	1	no	no	n/a	n/a	http://driley-lx.igs.umaryland.edu:8080/sybil/current/cgi/shared/show_protein_cluster.cgi?site=Erwinia_dacicola&amp;id=194310
424	Erwinia_dacicola.match.X199602X526901.1 200200	uncharacterized ABC transporter ATP-binding protein YadG	6	6	8	8	308 aa	1	no	no	n/a	n/a	http://driley-lx.igs.umaryland.edu:8080/sybil/current/cgi/shared/show_protein_cluster.cgi?site=Erwinia_dacicola&amp;id=200200
425	Erwinia_dacicola.match.X198978X491201.1 195771	malonyl CoA-acyl carrier protein transacylase	6	6	8	8	307 aa	0.95	yes	no	n/a	n/a	http://driley-lx.igs.umaryland.edu:8080/sybil/current/cgi/shared/show_protein_cluster.cgi?site=Erwinia_dacicola&amp;id=195771
426	Erwinia_dacicola.match.X198958X471301.1 201107	D-alanine--D-alanine ligase B	6	6	8	8	306 aa	1	no	no	n/a	n/a	http://driley-lx.igs.umaryland.edu:8080/sybil/current/cgi/shared/show_protein_cluster.cgi?site=Erwinia_dacicola&amp;id=201107
427	Erwinia_dacicola.match.X198877X353651.1 196163	tRNA-dihydrouridine synthase B	6	6	8	8	306 aa	0.89	yes	no	n/a	n/a	http://driley-lx.igs.umaryland.edu:8080/sybil/current/cgi/shared/show_protein_cluster.cgi?site=Erwinia_dacicola&amp;id=196163
428	Erwinia_dacicola.match.X198987X504201.1 199205	divergent polysaccharide deacetylase family protein	6	6	8	8	306 aa	0.97	yes	yes	n/a	n/a	http://driley-lx.igs.umaryland.edu:8080/sybil/current/cgi/shared/show_protein_cluster.cgi?site=Erwinia_dacicola&amp;id=199205
429	Erwinia_dacicola.match.X198978X492901.1 195534	-(glutamine-N5) methyltransferase, ribosomal protein L3-specific	6	6	8	8	306 aa	0.94	yes	no	n/a	n/a	http://driley-lx.igs.umaryland.edu:8080/sybil/current/cgi/shared/show_protein_cluster.cgi?site=Erwinia_dacicola&amp;id=195534
430	Erwinia_dacicola.match.X198876X355701.1 198029	agmatinase	6	6	8	8	306 aa	0.99	yes	no	n/a	n/a	http://driley-lx.igs.umaryland.edu:8080/sybil/current/cgi/shared/show_protein_cluster.cgi?site=Erwinia_dacicola&amp;id=198029
431	Erwinia_dacicola.match.X198988X508151.1 201119	bacterial regulatory helix-turn-helix , lysR family protein	6	6	8	8	306 aa	1	no	no	n/a	n/a	http://driley-lx.igs.umaryland.edu:8080/sybil/current/cgi/shared/show_protein_cluster.cgi?site=Erwinia_dacicola&amp;id=201119
432	Erwinia_dacicola.match.X198898X384201.1 198987	hydrogen peroxide-inducible genes activator	6	6	8	8	305 aa	0.98	no	yes	n/a	n/a	http://driley-lx.igs.umaryland.edu:8080/sybil/current/cgi/shared/show_protein_cluster.cgi?site=Erwinia_dacicola&amp;id=198987
433	Erwinia_dacicola.match.X198948X460051.1 200337	UDP-3-O-[3-hydroxymyristoyl] N-acetylglucosamine deacetylase	6	6	8	8	305 aa	1	no	no	n/a	n/a	http://driley-lx.igs.umaryland.edu:8080/sybil/current/cgi/shared/show_protein_cluster.cgi?site=Erwinia_dacicola&amp;id=200337
434	Erwinia_dacicola.match.X198879X370101.1 194408	protein QmcA	6	6	8	8	304 aa	1	no	no	n/a	n/a	http://driley-lx.igs.umaryland.edu:8080/sybil/current/cgi/shared/show_protein_cluster.cgi?site=Erwinia_dacicola&amp;id=194408
435	Erwinia_dacicola.match.X198914X398851.1 199107	ubiquinol oxidase, subunit II	6	6	8	8	304 aa	0.82	yes	no	n/a	n/a	http://driley-lx.igs.umaryland.edu:8080/sybil/current/cgi/shared/show_protein_cluster.cgi?site=Erwinia_dacicola&amp;id=199107
436	Erwinia_dacicola.match.X198997X519801.1 199556	recombination-associated protein rdgC	6	6	8	8	303 aa	1	no	no	n/a	n/a	http://driley-lx.igs.umaryland.edu:8080/sybil/current/cgi/shared/show_protein_cluster.cgi?site=Erwinia_dacicola&amp;id=199556
437	Erwinia_dacicola.match.X198983X499651.1 199385	acetyl-CoA carboxylase, carboxyl transferase, beta subunit	6	6	8	8	302 aa	0.99	no	no	n/a	n/a	http://driley-lx.igs.umaryland.edu:8080/sybil/current/cgi/shared/show_protein_cluster.cgi?site=Erwinia_dacicola&amp;id=199385
438	Erwinia_dacicola.match.X198991X517951.1 196462	UTP-glucose-1-phosphate uridylyltransferase	6	6	8	8	302 aa	1	no	no	n/a	n/a	http://driley-lx.igs.umaryland.edu:8080/sybil/current/cgi/shared/show_protein_cluster.cgi?site=Erwinia_dacicola&amp;id=196462
439	Erwinia_dacicola.match.X198955X461351.1 202424	5,10-methylenetetrahydrofolate reductase	6	6	8	8	302 aa	0.99	no	no	n/a	n/a	http://driley-lx.igs.umaryland.edu:8080/sybil/current/cgi/shared/show_protein_cluster.cgi?site=Erwinia_dacicola&amp;id=202424
440	Erwinia_dacicola.match.X198960X471701.1 198852	alcohol dehydrogenase GroES-like domain protein	6	6	8	8	302 aa	0.42	yes	yes	n/a	n/a	http://driley-lx.igs.umaryland.edu:8080/sybil/current/cgi/shared/show_protein_cluster.cgi?site=Erwinia_dacicola&amp;id=198852
441	Erwinia_dacicola.match.X198933X430601.1 202149	tyrosine recombinase XerC	6	6	8	8	302 aa	1	no	no	n/a	n/a	http://driley-lx.igs.umaryland.edu:8080/sybil/current/cgi/shared/show_protein_cluster.cgi?site=Erwinia_dacicola&amp;id=202149
442	Erwinia_dacicola.match.X198925X424651.1 195097	sulfate adenylyltransferase, small subunit	6	6	8	8	302 aa	1	no	no	n/a	n/a	http://driley-lx.igs.umaryland.edu:8080/sybil/current/cgi/shared/show_protein_cluster.cgi?site=Erwinia_dacicola&amp;id=195097
443	Erwinia_dacicola.match.X198951X461051.1 199057	GTP-binding protein Era	6	6	8	8	301 aa	1	no	no	n/a	n/a	http://driley-lx.igs.umaryland.edu:8080/sybil/current/cgi/shared/show_protein_cluster.cgi?site=Erwinia_dacicola&amp;id=199057
444	Erwinia_dacicola.match.X198922X414201.1 197165	tyrosine recombinase XerD	6	6	8	8	301 aa	0.94	yes	no	n/a	n/a	http://driley-lx.igs.umaryland.edu:8080/sybil/current/cgi/shared/show_protein_cluster.cgi?site=Erwinia_dacicola&amp;id=197165
445	Erwinia_dacicola.match.X198878X361301.1 200590	RNA polymerase sigma factor RpoS	6	6	8	8	299 aa	0.41	yes	no	n/a	n/a	http://driley-lx.igs.umaryland.edu:8080/sybil/current/cgi/shared/show_protein_cluster.cgi?site=Erwinia_dacicola&amp;id=200590
446	Erwinia_dacicola.match.X198954X459501.1 202223	conserved hypothetical protein	6	6	8	8	299 aa	0.94	no	yes	n/a	n/a	http://driley-lx.igs.umaryland.edu:8080/sybil/current/cgi/shared/show_protein_cluster.cgi?site=Erwinia_dacicola&amp;id=202223
447	Erwinia_dacicola.match.X198944X446751.1 202330	chromosome initiation inhibitor	6	6	8	8	299 aa	0.99	no	no	n/a	n/a	http://driley-lx.igs.umaryland.edu:8080/sybil/current/cgi/shared/show_protein_cluster.cgi?site=Erwinia_dacicola&amp;id=202330
448	Erwinia_dacicola.match.X198908X401601.1 196710	phosphatidylserine decarboxylase	6	6	8	8	299 aa	1	no	no	n/a	n/a	http://driley-lx.igs.umaryland.edu:8080/sybil/current/cgi/shared/show_protein_cluster.cgi?site=Erwinia_dacicola&amp;id=196710
449	Erwinia_dacicola.match.X198954X462651.1 200912	phenylalanyl-tRNA synthetase, alpha subunit	6	6	8	9	296 aa	0.13	yes	yes	n/a	n/a	http://driley-lx.igs.umaryland.edu:8080/sybil/current/cgi/shared/show_protein_cluster.cgi?site=Erwinia_dacicola&amp;id=200912
450	Erwinia_dacicola.match.X198916X408451.1 200405	phosphate ABC transporter, permease protein PstA	6	6	8	8	295 aa	1	no	no	n/a	n/a	http://driley-lx.igs.umaryland.edu:8080/sybil/current/cgi/shared/show_protein_cluster.cgi?site=Erwinia_dacicola&amp;id=200405
451	Erwinia_dacicola.match.X198981X502851.1 194428	farnesyl diphosphate synthase	6	6	8	8	295 aa	0.88	yes	no	n/a	n/a	http://driley-lx.igs.umaryland.edu:8080/sybil/current/cgi/shared/show_protein_cluster.cgi?site=Erwinia_dacicola&amp;id=194428
452	Erwinia_dacicola.match.X198996X524151.1 197406	ATP phosphoribosyltransferase	6	6	8	8	295 aa	0.92	yes	no	n/a	n/a	http://driley-lx.igs.umaryland.edu:8080/sybil/current/cgi/shared/show_protein_cluster.cgi?site=Erwinia_dacicola&amp;id=197406
453	Erwinia_dacicola.match.X199605X534151.1 194563	protoheme IX farnesyltransferase	6	6	8	8	295 aa	1	no	no	n/a	n/a	http://driley-lx.igs.umaryland.edu:8080/sybil/current/cgi/shared/show_protein_cluster.cgi?site=Erwinia_dacicola&amp;id=194563
454	Erwinia_dacicola.match.X198895X383851.1 199246	lipoprotein nlpI	6	6	8	8	294 aa	1	no	no	n/a	n/a	http://driley-lx.igs.umaryland.edu:8080/sybil/current/cgi/shared/show_protein_cluster.cgi?site=Erwinia_dacicola&amp;id=199246
455	Erwinia_dacicola.match.X199603X528051.1 197839	bacterial regulatory helix-turn-helix , lysR family protein	6	6	8	8	293 aa	1	no	no	n/a	n/a	http://driley-lx.igs.umaryland.edu:8080/sybil/current/cgi/shared/show_protein_cluster.cgi?site=Erwinia_dacicola&amp;id=197839
456	Erwinia_dacicola.match.X198901X392901.1 200109	ribosomal protein L11 methyltransferase	6	6	8	8	293 aa	1	no	no	n/a	n/a	http://driley-lx.igs.umaryland.edu:8080/sybil/current/cgi/shared/show_protein_cluster.cgi?site=Erwinia_dacicola&amp;id=200109
457	Erwinia_dacicola.match.X198984X507151.1 200498	ATP-NAD kinase family protein	6	6	8	8	292 aa	1	no	no	n/a	n/a	http://driley-lx.igs.umaryland.edu:8080/sybil/current/cgi/shared/show_protein_cluster.cgi?site=Erwinia_dacicola&amp;id=200498
458	Erwinia_dacicola.match.X198952X454601.1 195338	prolipoprotein diacylglyceryl transferase	6	6	8	8	292 aa	1	no	no	n/a	n/a	http://driley-lx.igs.umaryland.edu:8080/sybil/current/cgi/shared/show_protein_cluster.cgi?site=Erwinia_dacicola&amp;id=195338
459	Erwinia_dacicola.match.X198908X397251.1 195377	magnesium and cobalt efflux protein CorC	6	6	8	8	292 aa	1	no	no	n/a	n/a	http://driley-lx.igs.umaryland.edu:8080/sybil/current/cgi/shared/show_protein_cluster.cgi?site=Erwinia_dacicola&amp;id=195377
460	Erwinia_dacicola.match.X198992X516351.1 195884	protease HtpX	6	6	8	8	292 aa	0.99	no	no	n/a	n/a	http://driley-lx.igs.umaryland.edu:8080/sybil/current/cgi/shared/show_protein_cluster.cgi?site=Erwinia_dacicola&amp;id=195884
461	Erwinia_dacicola.match.X198944X450651.1 194822	sulfate ABC transporter, permease protein CysW	6	6	8	8	291 aa	1	no	no	n/a	n/a	http://driley-lx.igs.umaryland.edu:8080/sybil/current/cgi/shared/show_protein_cluster.cgi?site=Erwinia_dacicola&amp;id=194822
462	Erwinia_dacicola.match.X198887X369601.1 198292	succinyl-CoA ligase [ADP-forming] subunit alpha	6	6	8	8	291 aa	0.98	no	yes	n/a	n/a	http://driley-lx.igs.umaryland.edu:8080/sybil/current/cgi/shared/show_protein_cluster.cgi?site=Erwinia_dacicola&amp;id=198292
463	Erwinia_dacicola.match.X198924X419901.1 195637	dihydrodipicolinate synthase	6	6	8	8	291 aa	0.95	yes	no	n/a	n/a	http://driley-lx.igs.umaryland.edu:8080/sybil/current/cgi/shared/show_protein_cluster.cgi?site=Erwinia_dacicola&amp;id=195637
464	Erwinia_dacicola.match.X199603X530951.1 201389	bifunctional protein FolD	6	6	8	8	290 aa	0.95	no	no	n/a	n/a	http://driley-lx.igs.umaryland.edu:8080/sybil/current/cgi/shared/show_protein_cluster.cgi?site=Erwinia_dacicola&amp;id=201389
465	Erwinia_dacicola.match.X198903X394751.1 195935	ATP synthase F1, gamma subunit	6	6	8	8	289 aa	1	no	no	n/a	n/a	http://driley-lx.igs.umaryland.edu:8080/sybil/current/cgi/shared/show_protein_cluster.cgi?site=Erwinia_dacicola&amp;id=195935
466	Erwinia_dacicola.match.X198916X412451.1 200630	ribosomal RNA small subunit methyltransferase I	6	6	8	8	287 aa	0.99	no	no	n/a	n/a	http://driley-lx.igs.umaryland.edu:8080/sybil/current/cgi/shared/show_protein_cluster.cgi?site=Erwinia_dacicola&amp;id=200630
467	Erwinia_dacicola.match.X198960X473101.1 201691	UPF0701 protein yicC	6	6	8	8	287 aa	0.99	no	no	n/a	n/a	http://driley-lx.igs.umaryland.edu:8080/sybil/current/cgi/shared/show_protein_cluster.cgi?site=Erwinia_dacicola&amp;id=201691
468	Erwinia_dacicola.match.X198911X399101.1 199142	spermidine synthase	6	6	8	8	286 aa	0.99	no	yes	n/a	n/a	http://driley-lx.igs.umaryland.edu:8080/sybil/current/cgi/shared/show_protein_cluster.cgi?site=Erwinia_dacicola&amp;id=199142
469	Erwinia_dacicola.match.X198931X430901.1 196705	4-hydroxybenzoate polyprenyl transferase	6	6	8	8	286 aa	0.92	yes	yes	n/a	n/a	http://driley-lx.igs.umaryland.edu:8080/sybil/current/cgi/shared/show_protein_cluster.cgi?site=Erwinia_dacicola&amp;id=196705
470	Erwinia_dacicola.match.X198953X464051.1 201944	translation elongation factor Ts	6	6	8	9	285 aa	0.96	yes	yes	n/a	n/a	http://driley-lx.igs.umaryland.edu:8080/sybil/current/cgi/shared/show_protein_cluster.cgi?site=Erwinia_dacicola&amp;id=201944
471	Erwinia_dacicola.match.X198980X498051.1 202399	phosphatidate cytidylyltransferase	6	6	8	8	285 aa	1	no	no	n/a	n/a	http://driley-lx.igs.umaryland.edu:8080/sybil/current/cgi/shared/show_protein_cluster.cgi?site=Erwinia_dacicola&amp;id=202399
472	Erwinia_dacicola.match.X198961X467351.1 194624	3-deoxy-8-phosphooctulonate synthase	6	6	8	8	284 aa	1	no	no	n/a	n/a	http://driley-lx.igs.umaryland.edu:8080/sybil/current/cgi/shared/show_protein_cluster.cgi?site=Erwinia_dacicola&amp;id=194624
473	Erwinia_dacicola.match.X198968X482751.1 194732	pantoate--beta-alanine ligase	6	6	8	8	284 aa	1	no	no	n/a	n/a	http://driley-lx.igs.umaryland.edu:8080/sybil/current/cgi/shared/show_protein_cluster.cgi?site=Erwinia_dacicola&amp;id=194732
474	Erwinia_dacicola.match.X198950X462051.1 196867	alternative sigma factor RpoH	6	6	8	8	284 aa	1	no	no	n/a	n/a	http://driley-lx.igs.umaryland.edu:8080/sybil/current/cgi/shared/show_protein_cluster.cgi?site=Erwinia_dacicola&amp;id=196867
475	Erwinia_dacicola.match.X198972X487401.1 197226	phospholipase A1 family protein	6	6	8	8	283 aa	0.75	no	no	n/a	n/a	http://driley-lx.igs.umaryland.edu:8080/sybil/current/cgi/shared/show_protein_cluster.cgi?site=Erwinia_dacicola&amp;id=197226
476	Erwinia_dacicola.match.X198918X412851.1 199857	cell division protein FtsN	6	6	8	8	283 aa	0.87	yes	no	n/a	n/a	http://driley-lx.igs.umaryland.edu:8080/sybil/current/cgi/shared/show_protein_cluster.cgi?site=Erwinia_dacicola&amp;id=199857
477	Erwinia_dacicola.match.X198928X427301.1 197667	pyrroline-5-carboxylate reductase	6	6	8	8	281 aa	0.82	yes	no	n/a	n/a	http://driley-lx.igs.umaryland.edu:8080/sybil/current/cgi/shared/show_protein_cluster.cgi?site=Erwinia_dacicola&amp;id=197667
478	Erwinia_dacicola.match.X198942X441901.1 199755	S-formylglutathione hydrolase	6	6	8	8	280 aa	1	no	no	n/a	n/a	http://driley-lx.igs.umaryland.edu:8080/sybil/current/cgi/shared/show_protein_cluster.cgi?site=Erwinia_dacicola&amp;id=199755
479	Erwinia_dacicola.match.X198895X378351.1 198049	putative uncharacterized domain protein	6	7	8	9	279 aa	0.26	yes	yes	n/a	n/a	http://driley-lx.igs.umaryland.edu:8080/sybil/current/cgi/shared/show_protein_cluster.cgi?site=Erwinia_dacicola&amp;id=198049
480	Erwinia_dacicola.match.X198964X479101.1 199060	NAD-dependent deacetylase domain protein	6	6	8	8	278 aa	0.38	no	yes	n/a	n/a	http://driley-lx.igs.umaryland.edu:8080/sybil/current/cgi/shared/show_protein_cluster.cgi?site=Erwinia_dacicola&amp;id=199060
481	Erwinia_dacicola.match.X198911X404801.1 200502	cell division protein FtsQ	6	6	8	8	278 aa	0.97	no	yes	n/a	n/a	http://driley-lx.igs.umaryland.edu:8080/sybil/current/cgi/shared/show_protein_cluster.cgi?site=Erwinia_dacicola&amp;id=200502
482	Erwinia_dacicola.match.X198963X479151.1 200680	sulfate ABC transporter, permease protein CysT	6	6	8	8	277 aa	1	no	no	n/a	n/a	http://driley-lx.igs.umaryland.edu:8080/sybil/current/cgi/shared/show_protein_cluster.cgi?site=Erwinia_dacicola&amp;id=200680
483	Erwinia_dacicola.match.X198931X434401.1 195877	dimethyladenosine transferase	6	6	8	8	276 aa	0.98	no	yes	n/a	n/a	http://driley-lx.igs.umaryland.edu:8080/sybil/current/cgi/shared/show_protein_cluster.cgi?site=Erwinia_dacicola&amp;id=195877
484	Erwinia_dacicola.match.X198867X342001.1 199703	diaminopimelate epimerase	6	6	8	8	275 aa	0.97	yes	no	n/a	n/a	http://driley-lx.igs.umaryland.edu:8080/sybil/current/cgi/shared/show_protein_cluster.cgi?site=Erwinia_dacicola&amp;id=199703
485	Erwinia_dacicola.match.X198868X342951.1 200685	bacterial regulatory helix-turn-helix , lysR family protein	6	6	8	8	275 aa	1	no	no	n/a	n/a	http://driley-lx.igs.umaryland.edu:8080/sybil/current/cgi/shared/show_protein_cluster.cgi?site=Erwinia_dacicola&amp;id=200685
486	Erwinia_dacicola.match.X198916X414901.1 197737	2,3,4,5-tetrahydropyridine-2,6-dicarboxylate N-succinyltransferase	6	6	8	8	274 aa	1	no	no	n/a	n/a	http://driley-lx.igs.umaryland.edu:8080/sybil/current/cgi/shared/show_protein_cluster.cgi?site=Erwinia_dacicola&amp;id=197737
487	Erwinia_dacicola.match.X198989X509001.1 197973	inositol-1-monophosphatase	6	6	8	8	274 aa	0.84	yes	no	n/a	n/a	http://driley-lx.igs.umaryland.edu:8080/sybil/current/cgi/shared/show_protein_cluster.cgi?site=Erwinia_dacicola&amp;id=197973
488	Erwinia_dacicola.match.X198912X399401.1 198676	dnaJ-like protein djlA	6	6	8	8	274 aa	0.98	no	no	n/a	n/a	http://driley-lx.igs.umaryland.edu:8080/sybil/current/cgi/shared/show_protein_cluster.cgi?site=Erwinia_dacicola&amp;id=198676
489	Erwinia_dacicola.match.X199000X527901.1 201577	dihydrodipicolinate reductase	6	6	8	8	273 aa	1	no	no	n/a	n/a	http://driley-lx.igs.umaryland.edu:8080/sybil/current/cgi/shared/show_protein_cluster.cgi?site=Erwinia_dacicola&amp;id=201577
490	Erwinia_dacicola.match.X198993X515901.1 194326	undecaprenyl-diphosphatase UppP	6	6	8	8	273 aa	0.99	no	no	n/a	n/a	http://driley-lx.igs.umaryland.edu:8080/sybil/current/cgi/shared/show_protein_cluster.cgi?site=Erwinia_dacicola&amp;id=194326
491	Erwinia_dacicola.match.X198948X456901.1 194920	ribosomal protein L2	6	6	8	8	273 aa	1	no	no	n/a	n/a	http://driley-lx.igs.umaryland.edu:8080/sybil/current/cgi/shared/show_protein_cluster.cgi?site=Erwinia_dacicola&amp;id=194920
492	Erwinia_dacicola.match.X198953X466801.1 202175	ATP synthase F0, A subunit	6	6	8	8	272 aa	0.99	no	no	n/a	n/a	http://driley-lx.igs.umaryland.edu:8080/sybil/current/cgi/shared/show_protein_cluster.cgi?site=Erwinia_dacicola&amp;id=202175
493	Erwinia_dacicola.match.X198932X437301.1 195261	D-methionine-binding lipoprotein metQ	6	6	8	8	271 aa	1	no	no	n/a	n/a	http://driley-lx.igs.umaryland.edu:8080/sybil/current/cgi/shared/show_protein_cluster.cgi?site=Erwinia_dacicola&amp;id=195261
494	Erwinia_dacicola.match.X198970X479251.1 201458	calcineurin-like phosphoesterase family protein	6	6	8	8	271 aa	0.88	yes	no	n/a	n/a	http://driley-lx.igs.umaryland.edu:8080/sybil/current/cgi/shared/show_protein_cluster.cgi?site=Erwinia_dacicola&amp;id=201458
495	Erwinia_dacicola.match.X198960X468501.1 196102	tRNA pseudouridine synthase A	6	6	8	8	271 aa	1	no	no	n/a	n/a	http://driley-lx.igs.umaryland.edu:8080/sybil/current/cgi/shared/show_protein_cluster.cgi?site=Erwinia_dacicola&amp;id=196102
496	Erwinia_dacicola.match.X198906X395151.1 199704	SIS domain protein	6	6	8	8	271 aa	0.77	no	no	n/a	n/a	http://driley-lx.igs.umaryland.edu:8080/sybil/current/cgi/shared/show_protein_cluster.cgi?site=Erwinia_dacicola&amp;id=199704
497	Erwinia_dacicola.match.X198976X492251.1 195479	septum site-determining protein MinD	6	6	8	8	270 aa	1	no	no	n/a	n/a	http://driley-lx.igs.umaryland.edu:8080/sybil/current/cgi/shared/show_protein_cluster.cgi?site=Erwinia_dacicola&amp;id=195479
498	Erwinia_dacicola.match.X198871X340951.1 200250	putative phospholipid import ATP-binding protein MlaF	6	6	8	8	270 aa	1	no	no	n/a	n/a	http://driley-lx.igs.umaryland.edu:8080/sybil/current/cgi/shared/show_protein_cluster.cgi?site=Erwinia_dacicola&amp;id=200250
499	Erwinia_dacicola.match.X198952X455051.1 196974	tryptophan synthase, alpha subunit	6	6	8	8	268 aa	1	no	no	n/a	n/a	http://driley-lx.igs.umaryland.edu:8080/sybil/current/cgi/shared/show_protein_cluster.cgi?site=Erwinia_dacicola&amp;id=196974
500	Erwinia_dacicola.match.X198966X479201.1 197199	S-adenosylmethionine decarboxylase proenzyme	6	6	8	8	268 aa	0.99	no	yes	n/a	n/a	http://driley-lx.igs.umaryland.edu:8080/sybil/current/cgi/shared/show_protein_cluster.cgi?site=Erwinia_dacicola&amp;id=197199
501	Erwinia_dacicola.match.X198918X410851.1 196416	conserved protein, phosphatase-like domain	6	6	8	8	268 aa	0.95	yes	no	n/a	n/a	http://driley-lx.igs.umaryland.edu:8080/sybil/current/cgi/shared/show_protein_cluster.cgi?site=Erwinia_dacicola&amp;id=196416
502	Erwinia_dacicola.match.X198934X432901.1 198536	3-methyl-2-oxobutanoate hydroxymethyltransferase	6	6	8	8	267 aa	0.93	yes	no	n/a	n/a	http://driley-lx.igs.umaryland.edu:8080/sybil/current/cgi/shared/show_protein_cluster.cgi?site=Erwinia_dacicola&amp;id=198536
503	Erwinia_dacicola.match.X198981X501901.1 201261	thymidylate synthase	6	6	8	8	266 aa	0.95	yes	no	n/a	n/a	http://driley-lx.igs.umaryland.edu:8080/sybil/current/cgi/shared/show_protein_cluster.cgi?site=Erwinia_dacicola&amp;id=201261
504	Erwinia_dacicola.match.X198940X447301.1 198319	inner membrane protein ypjD	6	6	8	8	266 aa	0.92	yes	no	n/a	n/a	http://driley-lx.igs.umaryland.edu:8080/sybil/current/cgi/shared/show_protein_cluster.cgi?site=Erwinia_dacicola&amp;id=198319
505	Erwinia_dacicola.match.X198885X363201.1 196397	thiF family protein	6	6	8	8	266 aa	1	no	no	n/a	n/a	http://driley-lx.igs.umaryland.edu:8080/sybil/current/cgi/shared/show_protein_cluster.cgi?site=Erwinia_dacicola&amp;id=196397
506	Erwinia_dacicola.match.X199606X533651.1 195212	glucosamine-6-phosphate isomerase	6	6	8	8	266 aa	1	no	no	n/a	n/a	http://driley-lx.igs.umaryland.edu:8080/sybil/current/cgi/shared/show_protein_cluster.cgi?site=Erwinia_dacicola&amp;id=195212
507	Erwinia_dacicola.match.X198958X468051.1 198937	methionine aminopeptidase, type I	6	6	8	8	264 aa	1	no	no	n/a	n/a	http://driley-lx.igs.umaryland.edu:8080/sybil/current/cgi/shared/show_protein_cluster.cgi?site=Erwinia_dacicola&amp;id=198937
508	Erwinia_dacicola.match.X199602X523251.1 199862	uncharacterized deoxyribonuclease ycfH	6	6	8	8	264 aa	1	no	no	n/a	n/a	http://driley-lx.igs.umaryland.edu:8080/sybil/current/cgi/shared/show_protein_cluster.cgi?site=Erwinia_dacicola&amp;id=199862
509	Erwinia_dacicola.match.X199615X547001.1 195989	acyl-[acyl-carrier-protein]-UDP-N- acetylglucosamine O-acyltransferase	6	6	8	8	262 aa	1	no	no	n/a	n/a	http://driley-lx.igs.umaryland.edu:8080/sybil/current/cgi/shared/show_protein_cluster.cgi?site=Erwinia_dacicola&amp;id=195989
510	Erwinia_dacicola.match.X198867X344951.1 199644	high-affinity zinc uptake system membrane protein znuB	6	6	8	8	261 aa	1	no	no	n/a	n/a	http://driley-lx.igs.umaryland.edu:8080/sybil/current/cgi/shared/show_protein_cluster.cgi?site=Erwinia_dacicola&amp;id=199644
511	Erwinia_dacicola.match.X198952X458501.1 202587	deoxyribose-phosphate aldolase	6	6	8	8	260 aa	0.95	yes	no	n/a	n/a	http://driley-lx.igs.umaryland.edu:8080/sybil/current/cgi/shared/show_protein_cluster.cgi?site=Erwinia_dacicola&amp;id=202587
512	Erwinia_dacicola.match.X198882X356501.1 197617	phosphate ABC transporter, ATP-binding protein	6	6	8	8	259 aa	0.96	yes	no	n/a	n/a	http://driley-lx.igs.umaryland.edu:8080/sybil/current/cgi/shared/show_protein_cluster.cgi?site=Erwinia_dacicola&amp;id=197617
513	Erwinia_dacicola.match.X198992X512201.1 201998	putative uncharacterized protein	6	6	8	8	259 aa	1	no	no	n/a	n/a	http://driley-lx.igs.umaryland.edu:8080/sybil/current/cgi/shared/show_protein_cluster.cgi?site=Erwinia_dacicola&amp;id=201998
514	Erwinia_dacicola.match.X198889X369001.1 194956	glycosyl transferase 2 family protein	6	6	8	8	259 aa	0.98	no	no	n/a	n/a	http://driley-lx.igs.umaryland.edu:8080/sybil/current/cgi/shared/show_protein_cluster.cgi?site=Erwinia_dacicola&amp;id=194956
515	Erwinia_dacicola.match.X199603X524451.1 196634	acetylglutamate kinase	6	6	8	8	258 aa	1	no	no	n/a	n/a	http://driley-lx.igs.umaryland.edu:8080/sybil/current/cgi/shared/show_protein_cluster.cgi?site=Erwinia_dacicola&amp;id=196634
516	Erwinia_dacicola.match.X198952X457251.1 200330	putative phospholipid ABC transporter permease protein mlaE	6	6	8	8	257 aa	0.9	yes	no	n/a	n/a	http://driley-lx.igs.umaryland.edu:8080/sybil/current/cgi/shared/show_protein_cluster.cgi?site=Erwinia_dacicola&amp;id=200330
517	Erwinia_dacicola.match.X198979X497301.1 195888	tRNA (guanine-N1)-methyltransferase	6	6	8	8	256 aa	0.93	yes	yes	n/a	n/a	http://driley-lx.igs.umaryland.edu:8080/sybil/current/cgi/shared/show_protein_cluster.cgi?site=Erwinia_dacicola&amp;id=195888
518	Erwinia_dacicola.match.X198902X386751.1 194622	conserved hypothetical protein	6	6	8	8	256 aa	0.91	yes	no	n/a	n/a	http://driley-lx.igs.umaryland.edu:8080/sybil/current/cgi/shared/show_protein_cluster.cgi?site=Erwinia_dacicola&amp;id=194622
519	Erwinia_dacicola.match.X198910X400601.1 202197	inner membrane transport permease yadH	6	6	8	8	256 aa	1	no	no	n/a	n/a	http://driley-lx.igs.umaryland.edu:8080/sybil/current/cgi/shared/show_protein_cluster.cgi?site=Erwinia_dacicola&amp;id=202197
520	Erwinia_dacicola.match.X198876X350951.1 195251	triose-phosphate isomerase	6	6	8	8	256 aa	0.98	no	yes	n/a	n/a	http://driley-lx.igs.umaryland.edu:8080/sybil/current/cgi/shared/show_protein_cluster.cgi?site=Erwinia_dacicola&amp;id=195251
521	Erwinia_dacicola.match.X198867X347851.1 197893	glutamine amidotransferases class-II family protein	6	6	8	8	255 aa	1	no	no	n/a	n/a	http://driley-lx.igs.umaryland.edu:8080/sybil/current/cgi/shared/show_protein_cluster.cgi?site=Erwinia_dacicola&amp;id=197893
522	Erwinia_dacicola.match.X198997X521651.1 198583	pyruvate dehydrogenase complex repressor	6	6	8	8	254 aa	1	no	no	n/a	n/a	http://driley-lx.igs.umaryland.edu:8080/sybil/current/cgi/shared/show_protein_cluster.cgi?site=Erwinia_dacicola&amp;id=198583
523	Erwinia_dacicola.match.X198946X450201.1 200597	uridine phosphorylase	6	6	8	8	254 aa	1	no	no	n/a	n/a	http://driley-lx.igs.umaryland.edu:8080/sybil/current/cgi/shared/show_protein_cluster.cgi?site=Erwinia_dacicola&amp;id=200597
524	Erwinia_dacicola.match.X199602X527501.1 200749	putative phospholipid-binding lipoprotein mlaA	6	6	8	8	253 aa	1	no	no	n/a	n/a	http://driley-lx.igs.umaryland.edu:8080/sybil/current/cgi/shared/show_protein_cluster.cgi?site=Erwinia_dacicola&amp;id=200749
525	Erwinia_dacicola.match.X198915X412151.1 195572	imidazole glycerol phosphate synthase subunit hisF	6	6	8	8	253 aa	0.93	yes	no	n/a	n/a	http://driley-lx.igs.umaryland.edu:8080/sybil/current/cgi/shared/show_protein_cluster.cgi?site=Erwinia_dacicola&amp;id=195572
526	Erwinia_dacicola.match.X198978X491751.1 199905	uncharacterized yhiR domain protein	6	6	8	8	252 aa	0.2	yes	no	n/a	n/a	http://driley-lx.igs.umaryland.edu:8080/sybil/current/cgi/shared/show_protein_cluster.cgi?site=Erwinia_dacicola&amp;id=199905
527	Erwinia_dacicola.match.X198967X485201.1 201708	methyltransferase domain protein	6	6	8	8	252 aa	0.92	yes	no	n/a	n/a	http://driley-lx.igs.umaryland.edu:8080/sybil/current/cgi/shared/show_protein_cluster.cgi?site=Erwinia_dacicola&amp;id=201708
528	Erwinia_dacicola.match.X199612X540651.1 201233	zinc import ATP-binding protein ZnuC	6	6	8	8	252 aa	0.99	no	no	n/a	n/a	http://driley-lx.igs.umaryland.edu:8080/sybil/current/cgi/shared/show_protein_cluster.cgi?site=Erwinia_dacicola&amp;id=201233
529	Erwinia_dacicola.match.X198884X357351.1 196706	ubiquinone/menaquinone biosynthesis methyltransferase ubiE	6	6	8	8	251 aa	1	no	no	n/a	n/a	http://driley-lx.igs.umaryland.edu:8080/sybil/current/cgi/shared/show_protein_cluster.cgi?site=Erwinia_dacicola&amp;id=196706
530	Erwinia_dacicola.match.X198903X387051.1 197445	twin arginine-targeting protein translocase TatC	6	6	8	8	251 aa	0.96	no	no	n/a	n/a	http://driley-lx.igs.umaryland.edu:8080/sybil/current/cgi/shared/show_protein_cluster.cgi?site=Erwinia_dacicola&amp;id=197445
531	Erwinia_dacicola.match.X198980X502751.1 196254	2,3-bisphosphoglycerate-dependent phosphoglycerate mutase	6	6	8	8	250 aa	1	no	no	n/a	n/a	http://driley-lx.igs.umaryland.edu:8080/sybil/current/cgi/shared/show_protein_cluster.cgi?site=Erwinia_dacicola&amp;id=196254
532	Erwinia_dacicola.match.X198986X508201.1 201793	tonB-system energizer ExbB	6	6	8	8	250 aa	0.61	yes	yes	n/a	n/a	http://driley-lx.igs.umaryland.edu:8080/sybil/current/cgi/shared/show_protein_cluster.cgi?site=Erwinia_dacicola&amp;id=201793
533	Erwinia_dacicola.match.X198963X474151.1 200990	di-trans,poly-cis-decaprenylcistransferase	6	6	8	8	250 aa	0.98	no	no	n/a	n/a	http://driley-lx.igs.umaryland.edu:8080/sybil/current/cgi/shared/show_protein_cluster.cgi?site=Erwinia_dacicola&amp;id=200990
534	Erwinia_dacicola.match.X198960X467051.1 200752	DNA polymerase III, epsilon subunit	6	6	8	8	250 aa	0.97	no	no	n/a	n/a	http://driley-lx.igs.umaryland.edu:8080/sybil/current/cgi/shared/show_protein_cluster.cgi?site=Erwinia_dacicola&amp;id=200752
535	Erwinia_dacicola.match.X198980X497551.1 198262	ferredoxin-NADP reductase	6	6	8	8	248 aa	1	no	no	n/a	n/a	http://driley-lx.igs.umaryland.edu:8080/sybil/current/cgi/shared/show_protein_cluster.cgi?site=Erwinia_dacicola&amp;id=198262
536	Erwinia_dacicola.match.X198883X361251.1 198927	feS assembly ATPase SufC	6	6	8	8	248 aa	1	no	no	n/a	n/a	http://driley-lx.igs.umaryland.edu:8080/sybil/current/cgi/shared/show_protein_cluster.cgi?site=Erwinia_dacicola&amp;id=198927
537	Erwinia_dacicola.match.X198935X439301.1 196590	UPF0082 protein yebC	6	6	8	8	247 aa	1	no	no	n/a	n/a	http://driley-lx.igs.umaryland.edu:8080/sybil/current/cgi/shared/show_protein_cluster.cgi?site=Erwinia_dacicola&amp;id=196590
538	Erwinia_dacicola.match.X198903X392201.1 202283	DNA repair protein RecO	6	6	8	8	245 aa	0.99	no	no	n/a	n/a	http://driley-lx.igs.umaryland.edu:8080/sybil/current/cgi/shared/show_protein_cluster.cgi?site=Erwinia_dacicola&amp;id=202283
539	Erwinia_dacicola.match.X198954X456601.1 201853	phosphoribosylformimino-5-aminoimidazole carboxamide ribotide isomerase	6	6	8	8	245 aa	1	no	no	n/a	n/a	http://driley-lx.igs.umaryland.edu:8080/sybil/current/cgi/shared/show_protein_cluster.cgi?site=Erwinia_dacicola&amp;id=201853
540	Erwinia_dacicola.match.X198966X482101.1 198419	phosphate transport system regulatory protein PhoU	6	6	8	8	244 aa	0.98	no	no	n/a	n/a	http://driley-lx.igs.umaryland.edu:8080/sybil/current/cgi/shared/show_protein_cluster.cgi?site=Erwinia_dacicola&amp;id=198419
541	Erwinia_dacicola.match.X198883X357401.1 200931	3-oxoacyl-(acyl-carrier-protein) reductase	6	6	8	8	244 aa	1	no	no	n/a	n/a	http://driley-lx.igs.umaryland.edu:8080/sybil/current/cgi/shared/show_protein_cluster.cgi?site=Erwinia_dacicola&amp;id=200931
542	Erwinia_dacicola.match.X199601X526151.1 198343	ABC transporter arginine-binding protein 1	6	6	8	8	244 aa	0.98	yes	no	n/a	n/a	http://driley-lx.igs.umaryland.edu:8080/sybil/current/cgi/shared/show_protein_cluster.cgi?site=Erwinia_dacicola&amp;id=198343
543	Erwinia_dacicola.match.X198887X368051.1 198359	3-demethylubiquinone-9 3-O-methyltransferase	6	6	8	8	243 aa	1	no	no	n/a	n/a	http://driley-lx.igs.umaryland.edu:8080/sybil/current/cgi/shared/show_protein_cluster.cgi?site=Erwinia_dacicola&amp;id=198359
544	Erwinia_dacicola.match.X198933X436151.1 201606	conserved hypothetical protein	6	6	8	8	243 aa	0.82	no	yes	n/a	n/a	http://driley-lx.igs.umaryland.edu:8080/sybil/current/cgi/shared/show_protein_cluster.cgi?site=Erwinia_dacicola&amp;id=201606
545	Erwinia_dacicola.match.X198913X406601.1 201104	phosphoadenosine phosphosulfate reductase	6	6	8	8	243 aa	1	no	no	n/a	n/a	http://driley-lx.igs.umaryland.edu:8080/sybil/current/cgi/shared/show_protein_cluster.cgi?site=Erwinia_dacicola&amp;id=201104
546	Erwinia_dacicola.match.X199608X536501.1 194355	lipopolysaccharide export system ATP-binding protein LptB	6	6	8	8	241 aa	1	no	no	n/a	n/a	http://driley-lx.igs.umaryland.edu:8080/sybil/current/cgi/shared/show_protein_cluster.cgi?site=Erwinia_dacicola&amp;id=194355
547	Erwinia_dacicola.match.X198884X360601.1 198846	uncharacterized protein yggN	6	6	8	8	241 aa	0.91	yes	no	n/a	n/a	http://driley-lx.igs.umaryland.edu:8080/sybil/current/cgi/shared/show_protein_cluster.cgi?site=Erwinia_dacicola&amp;id=198846
548	Erwinia_dacicola.match.X198933X437701.1 202092	ribosomal protein S2	6	6	8	8	241 aa	0.97	yes	no	n/a	n/a	http://driley-lx.igs.umaryland.edu:8080/sybil/current/cgi/shared/show_protein_cluster.cgi?site=Erwinia_dacicola&amp;id=202092
549	Erwinia_dacicola.match.X198947X450551.1 198115	tRNA (cytidine/uridine-2'-O-)-methyltransferase TrmJ	6	6	8	8	241 aa	1	no	no	n/a	n/a	http://driley-lx.igs.umaryland.edu:8080/sybil/current/cgi/shared/show_protein_cluster.cgi?site=Erwinia_dacicola&amp;id=198115
550	Erwinia_dacicola.match.X198897X384101.1 200986	UMP kinase	6	6	8	8	241 aa	1	no	no	n/a	n/a	http://driley-lx.igs.umaryland.edu:8080/sybil/current/cgi/shared/show_protein_cluster.cgi?site=Erwinia_dacicola&amp;id=200986
551	Erwinia_dacicola.match.X198974X488951.1 197237	transcriptional regulatory protein ompR	6	6	8	8	239 aa	1	no	no	n/a	n/a	http://driley-lx.igs.umaryland.edu:8080/sybil/current/cgi/shared/show_protein_cluster.cgi?site=Erwinia_dacicola&amp;id=197237
552	Erwinia_dacicola.match.X199603X529901.1 195364	purine nucleoside phosphorylase	6	6	8	8	239 aa	1	no	no	n/a	n/a	http://driley-lx.igs.umaryland.edu:8080/sybil/current/cgi/shared/show_protein_cluster.cgi?site=Erwinia_dacicola&amp;id=195364
553	Erwinia_dacicola.match.X198875X344501.1 202378	tRNA (guanine-N(7)-)-methyltransferase	6	6	8	8	239 aa	1	no	no	n/a	n/a	http://driley-lx.igs.umaryland.edu:8080/sybil/current/cgi/shared/show_protein_cluster.cgi?site=Erwinia_dacicola&amp;id=202378
554	Erwinia_dacicola.match.X198946X445551.1 195768	HAD-superhydrolase, subIA, variant 3 family protein	6	6	8	8	238 aa	1	no	no	n/a	n/a	http://driley-lx.igs.umaryland.edu:8080/sybil/current/cgi/shared/show_protein_cluster.cgi?site=Erwinia_dacicola&amp;id=195768
555	Erwinia_dacicola.match.X198973X487851.1 196595	succinate dehydrogenase iron-sulfur subunit	6	6	8	8	238 aa	1	no	no	n/a	n/a	http://driley-lx.igs.umaryland.edu:8080/sybil/current/cgi/shared/show_protein_cluster.cgi?site=Erwinia_dacicola&amp;id=196595
556	Erwinia_dacicola.match.X198975X493201.1 201269	response regulator	6	6	8	8	238 aa	1	no	no	n/a	n/a	http://driley-lx.igs.umaryland.edu:8080/sybil/current/cgi/shared/show_protein_cluster.cgi?site=Erwinia_dacicola&amp;id=201269
557	Erwinia_dacicola.match.X198910X402851.1 202476	arginine transport ATP-binding protein ArtP	6	6	8	8	238 aa	0.86	yes	no	n/a	n/a	http://driley-lx.igs.umaryland.edu:8080/sybil/current/cgi/shared/show_protein_cluster.cgi?site=Erwinia_dacicola&amp;id=202476
558	Erwinia_dacicola.match.X198894X377701.1 202341	UDP-2,3-diacylglucosamine hydrolase	6	6	8	8	238 aa	0.99	no	no	n/a	n/a	http://driley-lx.igs.umaryland.edu:8080/sybil/current/cgi/shared/show_protein_cluster.cgi?site=Erwinia_dacicola&amp;id=202341
559	Erwinia_dacicola.match.X198979X495501.1 198953	UPF0053 inner membrane protein ygdQ	6	6	8	8	237 aa	0.96	no	yes	n/a	n/a	http://driley-lx.igs.umaryland.edu:8080/sybil/current/cgi/shared/show_protein_cluster.cgi?site=Erwinia_dacicola&amp;id=198953
560	Erwinia_dacicola.match.X198965X479751.1 201526	phosphoribosylaminoimidazole-succinocarboxamide synthase	6	6	8	8	237 aa	1	no	no	n/a	n/a	http://driley-lx.igs.umaryland.edu:8080/sybil/current/cgi/shared/show_protein_cluster.cgi?site=Erwinia_dacicola&amp;id=201526
561	Erwinia_dacicola.match.X198950X454201.1 200564	glycine cleavage system transcriptional activator domain protein	6	8	8	10	236 aa	0.14	yes	yes	n/a	n/a	http://driley-lx.igs.umaryland.edu:8080/sybil/current/cgi/shared/show_protein_cluster.cgi?site=Erwinia_dacicola&amp;id=200564
562	Erwinia_dacicola.match.X198999X523351.1 197032	chromosome partition protein mukE	6	6	8	8	236 aa	0.92	yes	no	n/a	n/a	http://driley-lx.igs.umaryland.edu:8080/sybil/current/cgi/shared/show_protein_cluster.cgi?site=Erwinia_dacicola&amp;id=197032
563	Erwinia_dacicola.match.X199603X528751.1 200284	conserved hypothetical protein	6	6	8	8	236 aa	0.99	no	no	n/a	n/a	http://driley-lx.igs.umaryland.edu:8080/sybil/current/cgi/shared/show_protein_cluster.cgi?site=Erwinia_dacicola&amp;id=200284
564	Erwinia_dacicola.match.X198950X461251.1 194480	MTA/SAH nucleosidase	6	6	8	8	235 aa	0.95	yes	no	n/a	n/a	http://driley-lx.igs.umaryland.edu:8080/sybil/current/cgi/shared/show_protein_cluster.cgi?site=Erwinia_dacicola&amp;id=194480
565	Erwinia_dacicola.match.X198932X436301.1 198260	dnaA regulatory inactivator Hda	6	6	8	8	235 aa	1	no	no	n/a	n/a	http://driley-lx.igs.umaryland.edu:8080/sybil/current/cgi/shared/show_protein_cluster.cgi?site=Erwinia_dacicola&amp;id=198260
566	Erwinia_dacicola.match.X198959X464801.1 195421	thiol:disulfide interchange protein DsbC	6	6	8	8	234 aa	0.99	no	no	n/a	n/a	http://driley-lx.igs.umaryland.edu:8080/sybil/current/cgi/shared/show_protein_cluster.cgi?site=Erwinia_dacicola&amp;id=195421
567	Erwinia_dacicola.match.X198952X456851.1 198129	liporeleasing system, ATP-binding protein	6	6	8	8	234 aa	1	no	no	n/a	n/a	http://driley-lx.igs.umaryland.edu:8080/sybil/current/cgi/shared/show_protein_cluster.cgi?site=Erwinia_dacicola&amp;id=198129
568	Erwinia_dacicola.match.X199609X539351.1 195537	7-carboxy-7-deazaguanine synthase homolog	6	6	8	8	234 aa	0.81	yes	no	n/a	n/a	http://driley-lx.igs.umaryland.edu:8080/sybil/current/cgi/shared/show_protein_cluster.cgi?site=Erwinia_dacicola&amp;id=195537
569	Erwinia_dacicola.match.X198896X378501.1 194708	ribosomal protein L1	6	6	8	8	234 aa	0.99	no	no	n/a	n/a	http://driley-lx.igs.umaryland.edu:8080/sybil/current/cgi/shared/show_protein_cluster.cgi?site=Erwinia_dacicola&amp;id=194708
570	Erwinia_dacicola.match.X198962X471401.1 197666	NAD(P)H-flavin reductase	6	6	8	8	233 aa	1	no	no	n/a	n/a	http://driley-lx.igs.umaryland.edu:8080/sybil/current/cgi/shared/show_protein_cluster.cgi?site=Erwinia_dacicola&amp;id=197666
571	Erwinia_dacicola.match.X198938X435551.1 195308	electron transport complex, RnfABCDGE type, E subunit	6	6	8	8	233 aa	1	no	no	n/a	n/a	http://driley-lx.igs.umaryland.edu:8080/sybil/current/cgi/shared/show_protein_cluster.cgi?site=Erwinia_dacicola&amp;id=195308
572	Erwinia_dacicola.match.X199615X544451.1 196669	transcriptional regulatory protein CpxR	6	6	8	8	233 aa	1	no	no	n/a	n/a	http://driley-lx.igs.umaryland.edu:8080/sybil/current/cgi/shared/show_protein_cluster.cgi?site=Erwinia_dacicola&amp;id=196669
573	Erwinia_dacicola.match.X198980X497901.1 199757	ribulose-phosphate 3-epimerase	6	6	8	8	232 aa	0.88	yes	no	n/a	n/a	http://driley-lx.igs.umaryland.edu:8080/sybil/current/cgi/shared/show_protein_cluster.cgi?site=Erwinia_dacicola&amp;id=199757
574	Erwinia_dacicola.match.X198872X342401.1 200225	ribosomal protein S3	6	6	8	8	232 aa	1	no	no	n/a	n/a	http://driley-lx.igs.umaryland.edu:8080/sybil/current/cgi/shared/show_protein_cluster.cgi?site=Erwinia_dacicola&amp;id=200225
575	Erwinia_dacicola.match.X198954X460901.1 195853	phosphoglycolate phosphatase, bacterial	6	6	8	8	232 aa	0.88	yes	yes	n/a	n/a	http://driley-lx.igs.umaryland.edu:8080/sybil/current/cgi/shared/show_protein_cluster.cgi?site=Erwinia_dacicola&amp;id=195853
576	Erwinia_dacicola.match.X198987X506251.1 200850	septum site-determining protein MinC	6	6	8	8	231 aa	0.97	no	no	n/a	n/a	http://driley-lx.igs.umaryland.edu:8080/sybil/current/cgi/shared/show_protein_cluster.cgi?site=Erwinia_dacicola&amp;id=200850
577	Erwinia_dacicola.match.X198941X447351.1 201371	tRNA guanosine-2'-O-methyltransferase	6	6	8	8	231 aa	1	no	no	n/a	n/a	http://driley-lx.igs.umaryland.edu:8080/sybil/current/cgi/shared/show_protein_cluster.cgi?site=Erwinia_dacicola&amp;id=201371
578	Erwinia_dacicola.match.X198871X344651.1 195964	binding--dependent transport system inner membrane component family protein	6	6	8	8	230 aa	0.75	no	no	n/a	n/a	http://driley-lx.igs.umaryland.edu:8080/sybil/current/cgi/shared/show_protein_cluster.cgi?site=Erwinia_dacicola&amp;id=195964
579	Erwinia_dacicola.match.X199615X543551.1 198810	proP effector	6	6	8	8	230 aa	1	no	no	n/a	n/a	http://driley-lx.igs.umaryland.edu:8080/sybil/current/cgi/shared/show_protein_cluster.cgi?site=Erwinia_dacicola&amp;id=198810
580	Erwinia_dacicola.match.X198971X484501.1 200056	fliY	6	7	8	9	229 aa	0.25	yes	yes	n/a	n/a	http://driley-lx.igs.umaryland.edu:8080/sybil/current/cgi/shared/show_protein_cluster.cgi?site=Erwinia_dacicola&amp;id=200056
581	Erwinia_dacicola.match.X198931X434101.1 198410	phosphate regulon transcriptional regulatory protein PhoB	6	6	8	8	229 aa	1	no	no	n/a	n/a	http://driley-lx.igs.umaryland.edu:8080/sybil/current/cgi/shared/show_protein_cluster.cgi?site=Erwinia_dacicola&amp;id=198410
582	Erwinia_dacicola.match.X198993X512451.1 198921	hybrid peroxiredoxin hyPrx5 domain protein	6	6	8	8	228 aa	0.39	yes	yes	n/a	n/a	http://driley-lx.igs.umaryland.edu:8080/sybil/current/cgi/shared/show_protein_cluster.cgi?site=Erwinia_dacicola&amp;id=198921
583	Erwinia_dacicola.match.X198987X507751.1 200914	cytidylate kinase	6	6	8	8	227 aa	1	no	no	n/a	n/a	http://driley-lx.igs.umaryland.edu:8080/sybil/current/cgi/shared/show_protein_cluster.cgi?site=Erwinia_dacicola&amp;id=200914
584	Erwinia_dacicola.match.X198903X385151.1 198062	ribonuclease III	6	6	8	8	226 aa	1	no	no	n/a	n/a	http://driley-lx.igs.umaryland.edu:8080/sybil/current/cgi/shared/show_protein_cluster.cgi?site=Erwinia_dacicola&amp;id=198062
585	Erwinia_dacicola.match.X198956X463451.1 194774	protein TolQ	6	6	8	8	226 aa	0.99	no	no	n/a	n/a	http://driley-lx.igs.umaryland.edu:8080/sybil/current/cgi/shared/show_protein_cluster.cgi?site=Erwinia_dacicola&amp;id=194774
586	Erwinia_dacicola.match.X198920X412551.1 198202	conserved hypothetical protein	6	7	8	9	225 aa	0.18	yes	yes	n/a	n/a	http://driley-lx.igs.umaryland.edu:8080/sybil/current/cgi/shared/show_protein_cluster.cgi?site=Erwinia_dacicola&amp;id=198202
587	Erwinia_dacicola.match.X198876X353701.1 201884	NADH-quinone oxidoreductase subunit B	6	6	8	8	224 aa	1	no	no	n/a	n/a	http://driley-lx.igs.umaryland.edu:8080/sybil/current/cgi/shared/show_protein_cluster.cgi?site=Erwinia_dacicola&amp;id=201884
588	Erwinia_dacicola.match.X198899X394351.1 194369	UPF0441 protein EAIL5_0429	6	6	8	8	224 aa	0.97	no	no	n/a	n/a	http://driley-lx.igs.umaryland.edu:8080/sybil/current/cgi/shared/show_protein_cluster.cgi?site=Erwinia_dacicola&amp;id=194369
589	Erwinia_dacicola.match.X198907X398151.1 195639	amino ABC transporter, permease , 3-TM region, His/Glu/Gln/Arg/opine family domain protein	6	6	8	8	223 aa	1	no	no	n/a	n/a	http://driley-lx.igs.umaryland.edu:8080/sybil/current/cgi/shared/show_protein_cluster.cgi?site=Erwinia_dacicola&amp;id=195639
590	Erwinia_dacicola.match.X198930X423601.1 194769	transcriptional regulatory protein phoP	6	6	8	8	222 aa	1	no	no	n/a	n/a	http://driley-lx.igs.umaryland.edu:8080/sybil/current/cgi/shared/show_protein_cluster.cgi?site=Erwinia_dacicola&amp;id=194769
591	Erwinia_dacicola.match.X198967X484601.1 200664	cell division ATP-binding protein FtsE	6	6	8	8	222 aa	0.99	no	no	n/a	n/a	http://driley-lx.igs.umaryland.edu:8080/sybil/current/cgi/shared/show_protein_cluster.cgi?site=Erwinia_dacicola&amp;id=200664
592	Erwinia_dacicola.match.X198947X443701.1 195493	GTP cyclohydrolase I	6	6	8	8	221 aa	1	no	no	n/a	n/a	http://driley-lx.igs.umaryland.edu:8080/sybil/current/cgi/shared/show_protein_cluster.cgi?site=Erwinia_dacicola&amp;id=195493
593	Erwinia_dacicola.match.X198889X366951.1 194703	adenylate kinase	6	6	8	8	221 aa	0.89	yes	no	n/a	n/a	http://driley-lx.igs.umaryland.edu:8080/sybil/current/cgi/shared/show_protein_cluster.cgi?site=Erwinia_dacicola&amp;id=194703
594	Erwinia_dacicola.match.X198955X458301.1 195055	riboflavin synthase, alpha subunit	6	6	8	8	220 aa	0.98	no	yes	n/a	n/a	http://driley-lx.igs.umaryland.edu:8080/sybil/current/cgi/shared/show_protein_cluster.cgi?site=Erwinia_dacicola&amp;id=195055
595	Erwinia_dacicola.match.X198925X424251.1 197559	ribonuclease T	6	6	8	8	220 aa	0.95	no	yes	n/a	n/a	http://driley-lx.igs.umaryland.edu:8080/sybil/current/cgi/shared/show_protein_cluster.cgi?site=Erwinia_dacicola&amp;id=197559
596	Erwinia_dacicola.match.X198985X504951.1 200414	protein dedA	6	6	8	8	219 aa	1	no	no	n/a	n/a	http://driley-lx.igs.umaryland.edu:8080/sybil/current/cgi/shared/show_protein_cluster.cgi?site=Erwinia_dacicola&amp;id=200414
597	Erwinia_dacicola.match.X198885X363601.1 199724	response regulator	6	6	8	8	219 aa	1	no	no	n/a	n/a	http://driley-lx.igs.umaryland.edu:8080/sybil/current/cgi/shared/show_protein_cluster.cgi?site=Erwinia_dacicola&amp;id=199724
598	Erwinia_dacicola.match.X198964X474901.1 197217	pyridoxamine 5'-phosphate oxidase	6	6	8	8	218 aa	1	no	no	n/a	n/a	http://driley-lx.igs.umaryland.edu:8080/sybil/current/cgi/shared/show_protein_cluster.cgi?site=Erwinia_dacicola&amp;id=197217
599	Erwinia_dacicola.match.X198876X355301.1 195438	3,4-dihydroxy-2-butanone 4-phosphate synthase	6	6	8	8	218 aa	1	no	no	n/a	n/a	http://driley-lx.igs.umaryland.edu:8080/sybil/current/cgi/shared/show_protein_cluster.cgi?site=Erwinia_dacicola&amp;id=195438
600	Erwinia_dacicola.match.X198992X512801.1 199773	sigma-E factor negative regulatory protein	6	6	8	8	218 aa	0.99	no	no	n/a	n/a	http://driley-lx.igs.umaryland.edu:8080/sybil/current/cgi/shared/show_protein_cluster.cgi?site=Erwinia_dacicola&amp;id=199773
601	Erwinia_dacicola.match.X198992X517351.1 197259	HTH-type transcriptional repressor fabR	6	6	8	8	217 aa	0.98	no	yes	n/a	n/a	http://driley-lx.igs.umaryland.edu:8080/sybil/current/cgi/shared/show_protein_cluster.cgi?site=Erwinia_dacicola&amp;id=197259
602	Erwinia_dacicola.match.X198937X440001.1 202002	rcsB protein	6	6	8	8	215 aa	1	no	no	n/a	n/a	http://driley-lx.igs.umaryland.edu:8080/sybil/current/cgi/shared/show_protein_cluster.cgi?site=Erwinia_dacicola&amp;id=202002
603	Erwinia_dacicola.match.X198878X354101.1 199932	D-methionine transport system permease protein metI	6	6	8	8	215 aa	0.92	yes	no	n/a	n/a	http://driley-lx.igs.umaryland.edu:8080/sybil/current/cgi/shared/show_protein_cluster.cgi?site=Erwinia_dacicola&amp;id=199932
604	Erwinia_dacicola.match.X198899X393401.1 201128	orotate phosphoribosyltransferase	6	6	8	8	213 aa	1	no	no	n/a	n/a	http://driley-lx.igs.umaryland.edu:8080/sybil/current/cgi/shared/show_protein_cluster.cgi?site=Erwinia_dacicola&amp;id=201128
605	Erwinia_dacicola.match.X198985X501001.1 201414	putative stringent starvation protein A	6	6	8	8	213 aa	1	no	no	n/a	n/a	http://driley-lx.igs.umaryland.edu:8080/sybil/current/cgi/shared/show_protein_cluster.cgi?site=Erwinia_dacicola&amp;id=201414
606	Erwinia_dacicola.match.X198971X485151.1 194909	uridine kinase	6	6	8	8	213 aa	1	no	no	n/a	n/a	http://driley-lx.igs.umaryland.edu:8080/sybil/current/cgi/shared/show_protein_cluster.cgi?site=Erwinia_dacicola&amp;id=194909
607	Erwinia_dacicola.match.X198946X449051.1 198273	guanylate kinase	6	6	8	8	213 aa	0.9	yes	no	n/a	n/a	http://driley-lx.igs.umaryland.edu:8080/sybil/current/cgi/shared/show_protein_cluster.cgi?site=Erwinia_dacicola&amp;id=198273
608	Erwinia_dacicola.match.X198938X432701.1 201228	50S ribosomal protein L3	6	6	8	9	212 aa	0.9	no	no	n/a	n/a	http://driley-lx.igs.umaryland.edu:8080/sybil/current/cgi/shared/show_protein_cluster.cgi?site=Erwinia_dacicola&amp;id=201228
609	Erwinia_dacicola.match.X198962X473701.1 195659	phosphoribosylglycinamide formyltransferase	6	6	8	8	212 aa	0.98	yes	no	n/a	n/a	http://driley-lx.igs.umaryland.edu:8080/sybil/current/cgi/shared/show_protein_cluster.cgi?site=Erwinia_dacicola&amp;id=195659
610	Erwinia_dacicola.match.X198998X522501.1 202190	putative GTP-binding protein EngB	6	6	8	8	212 aa	0.96	yes	no	n/a	n/a	http://driley-lx.igs.umaryland.edu:8080/sybil/current/cgi/shared/show_protein_cluster.cgi?site=Erwinia_dacicola&amp;id=202190
611	Erwinia_dacicola.match.X198904X390901.1 199839	uncharacterized protein yafK	6	7	8	9	211 aa	0.37	yes	yes	n/a	n/a	http://driley-lx.igs.umaryland.edu:8080/sybil/current/cgi/shared/show_protein_cluster.cgi?site=Erwinia_dacicola&amp;id=199839
612	Erwinia_dacicola.match.X199611X541951.1 195741	endonuclease III	6	6	8	8	211 aa	1	no	no	n/a	n/a	http://driley-lx.igs.umaryland.edu:8080/sybil/current/cgi/shared/show_protein_cluster.cgi?site=Erwinia_dacicola&amp;id=195741
613	Erwinia_dacicola.match.X198877X351001.1 196823	putative transcriptional regulator	6	8	8	10	210 aa	0.2	yes	yes	n/a	n/a	http://driley-lx.igs.umaryland.edu:8080/sybil/current/cgi/shared/show_protein_cluster.cgi?site=Erwinia_dacicola&amp;id=196823
614	Erwinia_dacicola.match.X198943X452201.1 201198	electron transport complex, RnfABCDGE type, G subunit	6	6	8	8	210 aa	0.99	no	no	n/a	n/a	http://driley-lx.igs.umaryland.edu:8080/sybil/current/cgi/shared/show_protein_cluster.cgi?site=Erwinia_dacicola&amp;id=201198
615	Erwinia_dacicola.match.X198877X354051.1 195543	ABC transporter	6	6	8	8	210 aa	0.36	yes	yes	n/a	n/a	http://driley-lx.igs.umaryland.edu:8080/sybil/current/cgi/shared/show_protein_cluster.cgi?site=Erwinia_dacicola&amp;id=195543
616	Erwinia_dacicola.match.X198962X472901.1 195405	cyclic AMP receptor-like protein	6	6	8	8	210 aa	1	no	no	n/a	n/a	http://driley-lx.igs.umaryland.edu:8080/sybil/current/cgi/shared/show_protein_cluster.cgi?site=Erwinia_dacicola&amp;id=195405
617	Erwinia_dacicola.match.X198991X518651.1 195745	ATP-dependent Clp protease, proteolytic subunit ClpP	6	6	8	8	210 aa	0.95	yes	no	n/a	n/a	http://driley-lx.igs.umaryland.edu:8080/sybil/current/cgi/shared/show_protein_cluster.cgi?site=Erwinia_dacicola&amp;id=195745
618	Erwinia_dacicola.match.X199610X538301.1 202184	ribosomal RNA large subunit methyltransferase J	6	6	8	8	209 aa	1	no	no	n/a	n/a	http://driley-lx.igs.umaryland.edu:8080/sybil/current/cgi/shared/show_protein_cluster.cgi?site=Erwinia_dacicola&amp;id=202184
619	Erwinia_dacicola.match.X198951X453551.1 194629	ribonuclease HII	6	6	8	8	208 aa	0.98	no	no	n/a	n/a	http://driley-lx.igs.umaryland.edu:8080/sybil/current/cgi/shared/show_protein_cluster.cgi?site=Erwinia_dacicola&amp;id=194629
620	Erwinia_dacicola.match.X198968X483551.1 194963	outer membrane lipocarrier protein LolA	6	7	8	9	206 aa	0.9	no	yes	n/a	n/a	http://driley-lx.igs.umaryland.edu:8080/sybil/current/cgi/shared/show_protein_cluster.cgi?site=Erwinia_dacicola&amp;id=194963
621	Erwinia_dacicola.match.X198927X422901.1 199211	superoxide dismutase [Mn]	6	6	8	8	206 aa	0.99	no	no	n/a	n/a	http://driley-lx.igs.umaryland.edu:8080/sybil/current/cgi/shared/show_protein_cluster.cgi?site=Erwinia_dacicola&amp;id=199211
622	Erwinia_dacicola.match.X199610X534451.1 201929	UPF0070 protein 1057	6	6	8	8	206 aa	1	no	no	n/a	n/a	http://driley-lx.igs.umaryland.edu:8080/sybil/current/cgi/shared/show_protein_cluster.cgi?site=Erwinia_dacicola&amp;id=201929
623	Erwinia_dacicola.match.X198875X341501.1 200363	ribosomal protein S4	6	6	8	8	206 aa	0.98	no	no	n/a	n/a	http://driley-lx.igs.umaryland.edu:8080/sybil/current/cgi/shared/show_protein_cluster.cgi?site=Erwinia_dacicola&amp;id=200363
624	Erwinia_dacicola.match.X199607X534701.1 201871	adenylyl-sulfate kinase	6	6	8	8	206 aa	0.91	yes	no	n/a	n/a	http://driley-lx.igs.umaryland.edu:8080/sybil/current/cgi/shared/show_protein_cluster.cgi?site=Erwinia_dacicola&amp;id=201871
625	Erwinia_dacicola.match.X198914X406551.1 200136	osmotically-inducible protein Y	6	6	8	8	204 aa	1	no	no	n/a	n/a	http://driley-lx.igs.umaryland.edu:8080/sybil/current/cgi/shared/show_protein_cluster.cgi?site=Erwinia_dacicola&amp;id=200136
626	Erwinia_dacicola.match.X198962X472251.1 200939	cytochrome o ubiquinol oxidase, subunit III	6	6	8	8	203 aa	0.96	no	no	n/a	n/a	http://driley-lx.igs.umaryland.edu:8080/sybil/current/cgi/shared/show_protein_cluster.cgi?site=Erwinia_dacicola&amp;id=200939
627	Erwinia_dacicola.match.X198884X354501.1 199136	putative glycerol-3-phosphate acyltransferase	6	6	8	8	203 aa	0.95	yes	no	n/a	n/a	http://driley-lx.igs.umaryland.edu:8080/sybil/current/cgi/shared/show_protein_cluster.cgi?site=Erwinia_dacicola&amp;id=199136
628	Erwinia_dacicola.match.X199616X544251.1 195885	phosphoribosyl-ATP diphosphatase	6	6	8	8	203 aa	1	no	no	n/a	n/a	http://driley-lx.igs.umaryland.edu:8080/sybil/current/cgi/shared/show_protein_cluster.cgi?site=Erwinia_dacicola&amp;id=195885
629	Erwinia_dacicola.match.X198892X373301.1 197751	phosphatase yihX	6	6	8	8	202 aa	0.98	no	no	n/a	n/a	http://driley-lx.igs.umaryland.edu:8080/sybil/current/cgi/shared/show_protein_cluster.cgi?site=Erwinia_dacicola&amp;id=197751
630	Erwinia_dacicola.match.X198933X429601.1 194590	holliday junction DNA helicase RuvA	6	6	8	8	202 aa	0.92	yes	no	n/a	n/a	http://driley-lx.igs.umaryland.edu:8080/sybil/current/cgi/shared/show_protein_cluster.cgi?site=Erwinia_dacicola&amp;id=194590
631	Erwinia_dacicola.match.X198922X413801.1 201651	lexA repressor	6	6	8	8	202 aa	1	no	no	n/a	n/a	http://driley-lx.igs.umaryland.edu:8080/sybil/current/cgi/shared/show_protein_cluster.cgi?site=Erwinia_dacicola&amp;id=201651
632	Erwinia_dacicola.match.X198912X401151.1 194894	recombination protein RecR	6	6	8	8	201 aa	1	no	no	n/a	n/a	http://driley-lx.igs.umaryland.edu:8080/sybil/current/cgi/shared/show_protein_cluster.cgi?site=Erwinia_dacicola&amp;id=194894
633	Erwinia_dacicola.match.X198978X494651.1 194528	uncharacterized protein yigP	6	6	8	8	201 aa	1	no	no	n/a	n/a	http://driley-lx.igs.umaryland.edu:8080/sybil/current/cgi/shared/show_protein_cluster.cgi?site=Erwinia_dacicola&amp;id=194528
634	Erwinia_dacicola.match.X198869X345001.1 200451	3-isopropylmalate dehydratase small subunit	6	6	8	8	201 aa	1	no	no	n/a	n/a	http://driley-lx.igs.umaryland.edu:8080/sybil/current/cgi/shared/show_protein_cluster.cgi?site=Erwinia_dacicola&amp;id=200451
635	Erwinia_dacicola.match.X198966X480751.1 195955	allantoate transport ATPase domain protein	6	7	8	9	200 aa	0.2	yes	no	n/a	n/a	http://driley-lx.igs.umaryland.edu:8080/sybil/current/cgi/shared/show_protein_cluster.cgi?site=Erwinia_dacicola&amp;id=195955
636	Erwinia_dacicola.match.X198886X367001.1 197264	electron transport complex, RnfABCDGE type, A subunit	6	6	8	8	200 aa	0.86	yes	no	n/a	n/a	http://driley-lx.igs.umaryland.edu:8080/sybil/current/cgi/shared/show_protein_cluster.cgi?site=Erwinia_dacicola&amp;id=197264
637	Erwinia_dacicola.match.X198936X438551.1 197143	ahpC/TSA family protein	6	6	8	8	200 aa	1	no	no	n/a	n/a	http://driley-lx.igs.umaryland.edu:8080/sybil/current/cgi/shared/show_protein_cluster.cgi?site=Erwinia_dacicola&amp;id=197143
638	Erwinia_dacicola.match.X198903X393201.1 202427	phosphoheptose isomerase	6	6	8	8	199 aa	0.91	yes	no	n/a	n/a	http://driley-lx.igs.umaryland.edu:8080/sybil/current/cgi/shared/show_protein_cluster.cgi?site=Erwinia_dacicola&amp;id=202427
639	Erwinia_dacicola.match.X198893X377201.1 200951	HTH-type protein slmA	6	6	8	8	198 aa	0.99	no	no	n/a	n/a	http://driley-lx.igs.umaryland.edu:8080/sybil/current/cgi/shared/show_protein_cluster.cgi?site=Erwinia_dacicola&amp;id=200951
640	Erwinia_dacicola.match.X198981X497601.1 194779	FKBP-type 22 kDa peptidyl-prolyl cis-trans isomerase domain protein	6	6	8	8	196 aa	0.22	yes	yes	n/a	n/a	http://driley-lx.igs.umaryland.edu:8080/sybil/current/cgi/shared/show_protein_cluster.cgi?site=Erwinia_dacicola&amp;id=194779
641	Erwinia_dacicola.match.X198947X444451.1 202104	imidazole glycerol phosphate synthase, glutamine amidotransferase subunit	6	6	8	8	196 aa	0.99	no	no	n/a	n/a	http://driley-lx.igs.umaryland.edu:8080/sybil/current/cgi/shared/show_protein_cluster.cgi?site=Erwinia_dacicola&amp;id=202104
642	Erwinia_dacicola.match.X198881X355501.1 197533	uncharacterized protein HI_0431	6	6	8	8	196 aa	0.99	no	no	n/a	n/a	http://driley-lx.igs.umaryland.edu:8080/sybil/current/cgi/shared/show_protein_cluster.cgi?site=Erwinia_dacicola&amp;id=197533
643	Erwinia_dacicola.match.X199614X546201.1 200881	HTH-type transcriptional regulator AcrR	6	6	8	8	194 aa	0.33	yes	yes	n/a	n/a	http://driley-lx.igs.umaryland.edu:8080/sybil/current/cgi/shared/show_protein_cluster.cgi?site=Erwinia_dacicola&amp;id=200881
644	Erwinia_dacicola.match.X198868X344851.1 200268	anthranilate synthase component II	6	6	8	8	193 aa	0.97	no	yes	n/a	n/a	http://driley-lx.igs.umaryland.edu:8080/sybil/current/cgi/shared/show_protein_cluster.cgi?site=Erwinia_dacicola&amp;id=200268
645	Erwinia_dacicola.match.X199609X539651.1 198142	para-aminobenzoate synthase glutamine amidotransferase component II	6	6	8	8	192 aa	0.99	no	no	n/a	n/a	http://driley-lx.igs.umaryland.edu:8080/sybil/current/cgi/shared/show_protein_cluster.cgi?site=Erwinia_dacicola&amp;id=198142
646	Erwinia_dacicola.match.X198980X503151.1 194437	grpE family protein	6	6	8	8	192 aa	0.91	yes	no	n/a	n/a	http://driley-lx.igs.umaryland.edu:8080/sybil/current/cgi/shared/show_protein_cluster.cgi?site=Erwinia_dacicola&amp;id=194437
647	Erwinia_dacicola.match.X198910X401751.1 201483	electron transport complex, RnfABCDGE type, B subunit	6	6	8	8	191 aa	0.99	no	no	n/a	n/a	http://driley-lx.igs.umaryland.edu:8080/sybil/current/cgi/shared/show_protein_cluster.cgi?site=Erwinia_dacicola&amp;id=201483
648	Erwinia_dacicola.match.X198926X418351.1 200493	RNA polymerase sigma factor RpoE	6	6	8	8	191 aa	0.99	no	no	n/a	n/a	http://driley-lx.igs.umaryland.edu:8080/sybil/current/cgi/shared/show_protein_cluster.cgi?site=Erwinia_dacicola&amp;id=200493
649	Erwinia_dacicola.match.X198979X498951.1 196314	fe/S biogenesis protein nfuA	6	6	8	8	191 aa	0.99	no	no	n/a	n/a	http://driley-lx.igs.umaryland.edu:8080/sybil/current/cgi/shared/show_protein_cluster.cgi?site=Erwinia_dacicola&amp;id=196314
650	Erwinia_dacicola.match.X198943X451901.1 200754	peptidyl-prolyl cis-trans isomerase A	6	6	8	8	190 aa	0.98	no	no	n/a	n/a	http://driley-lx.igs.umaryland.edu:8080/sybil/current/cgi/shared/show_protein_cluster.cgi?site=Erwinia_dacicola&amp;id=200754
651	Erwinia_dacicola.match.X198945X450351.1 194961	putative phospholipid-binding domain protein	6	6	8	8	190 aa	0.99	no	no	n/a	n/a	http://driley-lx.igs.umaryland.edu:8080/sybil/current/cgi/shared/show_protein_cluster.cgi?site=Erwinia_dacicola&amp;id=194961
652	Erwinia_dacicola.match.X198951X462551.1 194401	50S ribosomal protein L4	6	6	8	8	189 aa	0.5	yes	no	n/a	n/a	http://driley-lx.igs.umaryland.edu:8080/sybil/current/cgi/shared/show_protein_cluster.cgi?site=Erwinia_dacicola&amp;id=194401
653	Erwinia_dacicola.match.X198907X400851.1 197231	lipopolysaccharide export system protein lptC	6	6	8	8	188 aa	0.9	yes	no	n/a	n/a	http://driley-lx.igs.umaryland.edu:8080/sybil/current/cgi/shared/show_protein_cluster.cgi?site=Erwinia_dacicola&amp;id=197231
654	Erwinia_dacicola.match.X198974X493001.1 197890	oligoribonuclease	6	6	8	8	188 aa	0.94	yes	yes	n/a	n/a	http://driley-lx.igs.umaryland.edu:8080/sybil/current/cgi/shared/show_protein_cluster.cgi?site=Erwinia_dacicola&amp;id=197890
655	Erwinia_dacicola.match.X198954X458151.1 200228	UPF0301 protein yqgE	6	6	8	8	187 aa	0.99	no	no	n/a	n/a	http://driley-lx.igs.umaryland.edu:8080/sybil/current/cgi/shared/show_protein_cluster.cgi?site=Erwinia_dacicola&amp;id=200228
656	Erwinia_dacicola.match.X198915X406851.1 202313	ribosome recycling factor	6	6	8	8	186 aa	0.95	yes	no	n/a	n/a	http://driley-lx.igs.umaryland.edu:8080/sybil/current/cgi/shared/show_protein_cluster.cgi?site=Erwinia_dacicola&amp;id=202313
657	Erwinia_dacicola.match.X198973X486951.1 195758	D,D-heptose 1,7-bisphosphate phosphatase	6	6	8	8	186 aa	0.99	no	no	n/a	n/a	http://driley-lx.igs.umaryland.edu:8080/sybil/current/cgi/shared/show_protein_cluster.cgi?site=Erwinia_dacicola&amp;id=195758
658	Erwinia_dacicola.match.X198920X414951.1 196690	arylesterase	6	7	8	9	185 aa	0.34	yes	yes	n/a	n/a	http://driley-lx.igs.umaryland.edu:8080/sybil/current/cgi/shared/show_protein_cluster.cgi?site=Erwinia_dacicola&amp;id=196690
659	Erwinia_dacicola.match.X198939X445351.1 196602	NADH-quinone oxidoreductase subunit J	6	6	8	8	184 aa	0.99	no	no	n/a	n/a	http://driley-lx.igs.umaryland.edu:8080/sybil/current/cgi/shared/show_protein_cluster.cgi?site=Erwinia_dacicola&amp;id=196602
660	Erwinia_dacicola.match.X198897X381651.1 196636	16S rRNA processing protein RimM	6	6	8	8	184 aa	0.98	no	no	n/a	n/a	http://driley-lx.igs.umaryland.edu:8080/sybil/current/cgi/shared/show_protein_cluster.cgi?site=Erwinia_dacicola&amp;id=196636
661	Erwinia_dacicola.match.X198988X508851.1 202389	translation elongation factor P	6	6	8	8	184 aa	0.92	yes	no	n/a	n/a	http://driley-lx.igs.umaryland.edu:8080/sybil/current/cgi/shared/show_protein_cluster.cgi?site=Erwinia_dacicola&amp;id=202389
662	Erwinia_dacicola.match.X199605X533851.1 201977	twin arginine-targeting protein translocase TatB	6	6	8	8	184 aa	0.83	no	yes	n/a	n/a	http://driley-lx.igs.umaryland.edu:8080/sybil/current/cgi/shared/show_protein_cluster.cgi?site=Erwinia_dacicola&amp;id=201977
663	Erwinia_dacicola.match.X198894X382901.1 199245	adenine phosphoribosyltransferase	6	6	8	8	183 aa	0.99	no	no	n/a	n/a	http://driley-lx.igs.umaryland.edu:8080/sybil/current/cgi/shared/show_protein_cluster.cgi?site=Erwinia_dacicola&amp;id=199245
664	Erwinia_dacicola.match.X198930X427951.1 202351	CDP-diacylglycerol--glycerol-3-phosphate 3-phosphatidyltransferase	6	6	8	8	183 aa	0.95	yes	no	n/a	n/a	http://driley-lx.igs.umaryland.edu:8080/sybil/current/cgi/shared/show_protein_cluster.cgi?site=Erwinia_dacicola&amp;id=202351
665	Erwinia_dacicola.match.X198921X410451.1 201773	flavodoxin-like fold family protein	6	6	8	8	183 aa	0.99	no	no	n/a	n/a	http://driley-lx.igs.umaryland.edu:8080/sybil/current/cgi/shared/show_protein_cluster.cgi?site=Erwinia_dacicola&amp;id=201773
666	Erwinia_dacicola.match.X198956X464601.1 201552	flavodoxin	6	6	8	8	183 aa	0.83	yes	no	n/a	n/a	http://driley-lx.igs.umaryland.edu:8080/sybil/current/cgi/shared/show_protein_cluster.cgi?site=Erwinia_dacicola&amp;id=201552
667	Erwinia_dacicola.match.X198959X464301.1 200336	single-stranded DNA-binding protein	6	6	8	8	182 aa	0.99	no	no	n/a	n/a	http://driley-lx.igs.umaryland.edu:8080/sybil/current/cgi/shared/show_protein_cluster.cgi?site=Erwinia_dacicola&amp;id=200336
668	Erwinia_dacicola.match.X198947X445251.1 201230	lipopolysaccharide transport periplasmic protein LptA	6	6	8	8	181 aa	0.98	yes	no	n/a	n/a	http://driley-lx.igs.umaryland.edu:8080/sybil/current/cgi/shared/show_protein_cluster.cgi?site=Erwinia_dacicola&amp;id=201230
669	Erwinia_dacicola.match.X199607X537651.1 201280	transcription termination/antitermination factor NusG	6	6	8	8	181 aa	0.99	no	no	n/a	n/a	http://driley-lx.igs.umaryland.edu:8080/sybil/current/cgi/shared/show_protein_cluster.cgi?site=Erwinia_dacicola&amp;id=201280
670	Erwinia_dacicola.match.X198902X391401.1 202213	NADH-quinone oxidoreductase subunit I	6	6	8	8	180 aa	0.99	no	no	n/a	n/a	http://driley-lx.igs.umaryland.edu:8080/sybil/current/cgi/shared/show_protein_cluster.cgi?site=Erwinia_dacicola&amp;id=202213
671	Erwinia_dacicola.match.X198991X512401.1 198282	UPF0307 protein yjgA	6	6	8	8	180 aa	0.99	no	no	n/a	n/a	http://driley-lx.igs.umaryland.edu:8080/sybil/current/cgi/shared/show_protein_cluster.cgi?site=Erwinia_dacicola&amp;id=198282
672	Erwinia_dacicola.match.X198959X473151.1 195921	non-canonical purine NTP pyrophosphatase, rdgB/HAM1 family	6	7	8	9	177 aa	0.21	yes	yes	n/a	n/a	http://driley-lx.igs.umaryland.edu:8080/sybil/current/cgi/shared/show_protein_cluster.cgi?site=Erwinia_dacicola&amp;id=195921
673	Erwinia_dacicola.match.X198937X438701.1 197066	hypoxanthine phosphoribosyltransferase	6	6	8	8	177 aa	0.96	yes	no	n/a	n/a	http://driley-lx.igs.umaryland.edu:8080/sybil/current/cgi/shared/show_protein_cluster.cgi?site=Erwinia_dacicola&amp;id=197066
674	Erwinia_dacicola.match.X198869X343451.1 194927	ATP synthase F1, delta subunit	6	6	8	8	177 aa	0.99	no	no	n/a	n/a	http://driley-lx.igs.umaryland.edu:8080/sybil/current/cgi/shared/show_protein_cluster.cgi?site=Erwinia_dacicola&amp;id=194927
675	Erwinia_dacicola.match.X198926X421801.1 199569	50S ribosomal protein L6	6	6	8	8	177 aa	0.99	no	no	n/a	n/a	http://driley-lx.igs.umaryland.edu:8080/sybil/current/cgi/shared/show_protein_cluster.cgi?site=Erwinia_dacicola&amp;id=199569
676	Erwinia_dacicola.match.X198984X503801.1 198489	protein seqA	6	6	8	8	176 aa	0.93	no	no	n/a	n/a	http://driley-lx.igs.umaryland.edu:8080/sybil/current/cgi/shared/show_protein_cluster.cgi?site=Erwinia_dacicola&amp;id=198489
677	Erwinia_dacicola.match.X198988X509601.1 195187	ATP-dependent protease subunit HslV	6	6	8	8	176 aa	0.98	no	no	n/a	n/a	http://driley-lx.igs.umaryland.edu:8080/sybil/current/cgi/shared/show_protein_cluster.cgi?site=Erwinia_dacicola&amp;id=195187
678	Erwinia_dacicola.match.X198945X450101.1 195060	lipoprotein spr	6	6	8	8	176 aa	0.69	yes	no	n/a	n/a	http://driley-lx.igs.umaryland.edu:8080/sybil/current/cgi/shared/show_protein_cluster.cgi?site=Erwinia_dacicola&amp;id=195060
679	Erwinia_dacicola.match.X198950X455701.1 201722	inorganic pyrophosphatase	6	6	8	8	176 aa	0.99	no	no	n/a	n/a	http://driley-lx.igs.umaryland.edu:8080/sybil/current/cgi/shared/show_protein_cluster.cgi?site=Erwinia_dacicola&amp;id=201722
680	Erwinia_dacicola.match.X198974X490051.1 200436	glycine cleavage system transcriptional repressor domain protein	6	6	8	8	175 aa	0.52	yes	yes	n/a	n/a	http://driley-lx.igs.umaryland.edu:8080/sybil/current/cgi/shared/show_protein_cluster.cgi?site=Erwinia_dacicola&amp;id=200436
681	Erwinia_dacicola.match.X198972X489201.1 196340	RNA pyrophosphohydrolase	6	6	8	8	175 aa	0.99	no	no	n/a	n/a	http://driley-lx.igs.umaryland.edu:8080/sybil/current/cgi/shared/show_protein_cluster.cgi?site=Erwinia_dacicola&amp;id=196340
682	Erwinia_dacicola.match.X198965X480101.1 200355	shikimate kinase 1	6	6	8	8	175 aa	0.92	yes	no	n/a	n/a	http://driley-lx.igs.umaryland.edu:8080/sybil/current/cgi/shared/show_protein_cluster.cgi?site=Erwinia_dacicola&amp;id=200355
683	Erwinia_dacicola.match.X198898X376001.1 195904	esterase yqiA domain protein	6	6	8	8	174 aa	0.22	no	no	n/a	n/a	http://driley-lx.igs.umaryland.edu:8080/sybil/current/cgi/shared/show_protein_cluster.cgi?site=Erwinia_dacicola&amp;id=195904
684	Erwinia_dacicola.match.X198917X408401.1 194852	FKBP-type peptidyl-prolyl cis-trans isomerase slyD	6	6	8	8	174 aa	0.72	no	yes	n/a	n/a	http://driley-lx.igs.umaryland.edu:8080/sybil/current/cgi/shared/show_protein_cluster.cgi?site=Erwinia_dacicola&amp;id=194852
685	Erwinia_dacicola.match.X199614X547351.1 194989	50S ribosomal protein L5	6	6	8	8	174 aa	0.79	yes	no	n/a	n/a	http://driley-lx.igs.umaryland.edu:8080/sybil/current/cgi/shared/show_protein_cluster.cgi?site=Erwinia_dacicola&amp;id=194989
686	Erwinia_dacicola.match.X198916X412901.1 202222	conserved hypothetical protein	6	6	8	8	173 aa	0.99	no	no	n/a	n/a	http://driley-lx.igs.umaryland.edu:8080/sybil/current/cgi/shared/show_protein_cluster.cgi?site=Erwinia_dacicola&amp;id=202222
687	Erwinia_dacicola.match.X198928X424201.1 198877	crossover junction endodeoxyribonuclease RuvC	6	6	8	8	173 aa	0.99	no	no	n/a	n/a	http://driley-lx.igs.umaryland.edu:8080/sybil/current/cgi/shared/show_protein_cluster.cgi?site=Erwinia_dacicola&amp;id=198877
688	Erwinia_dacicola.match.X198919X415351.1 197654	outer membrane protein X	6	6	8	8	172 aa	0.9	yes	no	n/a	n/a	http://driley-lx.igs.umaryland.edu:8080/sybil/current/cgi/shared/show_protein_cluster.cgi?site=Erwinia_dacicola&amp;id=197654
689	Erwinia_dacicola.match.X198942X449151.1 195252	beta-hydroxyacyl-(acyl-carrier-protein) dehydratase FabA	6	6	8	8	172 aa	0.99	no	no	n/a	n/a	http://driley-lx.igs.umaryland.edu:8080/sybil/current/cgi/shared/show_protein_cluster.cgi?site=Erwinia_dacicola&amp;id=195252
690	Erwinia_dacicola.match.X198980X500901.1 201195	flavodoxin	6	6	8	8	172 aa	0.99	no	no	n/a	n/a	http://driley-lx.igs.umaryland.edu:8080/sybil/current/cgi/shared/show_protein_cluster.cgi?site=Erwinia_dacicola&amp;id=201195
691	Erwinia_dacicola.match.X198869X342701.1 200115	peptidoglycan-associated lipoprotein	6	6	8	8	172 aa	0.99	no	no	n/a	n/a	http://driley-lx.igs.umaryland.edu:8080/sybil/current/cgi/shared/show_protein_cluster.cgi?site=Erwinia_dacicola&amp;id=200115
692	Erwinia_dacicola.match.X198945X451301.1 202202	NADH-quinone oxidoreductase subunit E	6	6	8	8	171 aa	0.99	no	no	n/a	n/a	http://driley-lx.igs.umaryland.edu:8080/sybil/current/cgi/shared/show_protein_cluster.cgi?site=Erwinia_dacicola&amp;id=202202
693	Erwinia_dacicola.match.X198941X442301.1 198008	ferritin-1	6	6	8	8	171 aa	0.95	yes	no	n/a	n/a	http://driley-lx.igs.umaryland.edu:8080/sybil/current/cgi/shared/show_protein_cluster.cgi?site=Erwinia_dacicola&amp;id=198008
694	Erwinia_dacicola.match.X199608X540951.1 195634	putative uncharacterized protein Y3619	6	6	8	8	171 aa	0.99	no	no	n/a	n/a	http://driley-lx.igs.umaryland.edu:8080/sybil/current/cgi/shared/show_protein_cluster.cgi?site=Erwinia_dacicola&amp;id=195634
695	Erwinia_dacicola.match.X198920X417101.1 201111	S-ribosylhomocysteine lyase	6	6	8	8	171 aa	0.99	no	no	n/a	n/a	http://driley-lx.igs.umaryland.edu:8080/sybil/current/cgi/shared/show_protein_cluster.cgi?site=Erwinia_dacicola&amp;id=201111
696	Erwinia_dacicola.match.X198890X370001.1 199362	peptide deformylase	6	6	8	8	170 aa	0.97	no	yes	n/a	n/a	http://driley-lx.igs.umaryland.edu:8080/sybil/current/cgi/shared/show_protein_cluster.cgi?site=Erwinia_dacicola&amp;id=199362
697	Erwinia_dacicola.match.X198912X397701.1 202584	UPF0149 protein HI_0817	6	7	8	9	169 aa	0.22	yes	yes	n/a	n/a	http://driley-lx.igs.umaryland.edu:8080/sybil/current/cgi/shared/show_protein_cluster.cgi?site=Erwinia_dacicola&amp;id=202584
698	Erwinia_dacicola.match.X198995X514001.1 196631	phosphoribosylaminoimidazole carboxylase catalytic subunit PurE	6	6	8	8	169 aa	0.99	no	no	n/a	n/a	http://driley-lx.igs.umaryland.edu:8080/sybil/current/cgi/shared/show_protein_cluster.cgi?site=Erwinia_dacicola&amp;id=196631
699	Erwinia_dacicola.match.X199608X537701.1 196503	signal peptidase II	6	6	8	8	168 aa	0.98	no	no	n/a	n/a	http://driley-lx.igs.umaryland.edu:8080/sybil/current/cgi/shared/show_protein_cluster.cgi?site=Erwinia_dacicola&amp;id=196503
700	Erwinia_dacicola.match.X198911X399551.1 195589	DNA protection during starvation protein	6	6	8	8	168 aa	0.99	no	no	n/a	n/a	http://driley-lx.igs.umaryland.edu:8080/sybil/current/cgi/shared/show_protein_cluster.cgi?site=Erwinia_dacicola&amp;id=195589
701	Erwinia_dacicola.match.X198871X347251.1 197243	peptidyl-prolyl cis-trans isomerase B	6	6	8	9	167 aa	0.85	yes	yes	n/a	n/a	http://driley-lx.igs.umaryland.edu:8080/sybil/current/cgi/shared/show_protein_cluster.cgi?site=Erwinia_dacicola&amp;id=197243
702	Erwinia_dacicola.match.X198885X362901.1 195041	chaperone protein skp	6	6	8	8	167 aa	0.96	yes	no	n/a	n/a	http://driley-lx.igs.umaryland.edu:8080/sybil/current/cgi/shared/show_protein_cluster.cgi?site=Erwinia_dacicola&amp;id=195041
703	Erwinia_dacicola.match.X198959X473601.1 194992	50S ribosomal protein L10	6	6	8	8	167 aa	0.99	no	no	n/a	n/a	http://driley-lx.igs.umaryland.edu:8080/sybil/current/cgi/shared/show_protein_cluster.cgi?site=Erwinia_dacicola&amp;id=194992
704	Erwinia_dacicola.match.X198927X428701.1 195654	glucose-specific phosphotransferase enzyme IIA component	6	6	8	8	167 aa	0.99	no	no	n/a	n/a	http://driley-lx.igs.umaryland.edu:8080/sybil/current/cgi/shared/show_protein_cluster.cgi?site=Erwinia_dacicola&amp;id=195654
705	Erwinia_dacicola.match.X198869X341951.1 196008	ribosomal protein S5	6	6	8	8	166 aa	0.99	no	no	n/a	n/a	http://driley-lx.igs.umaryland.edu:8080/sybil/current/cgi/shared/show_protein_cluster.cgi?site=Erwinia_dacicola&amp;id=196008
706	Erwinia_dacicola.match.X198993X510801.1 200472	stringent starvation protein B	6	6	8	8	165 aa	0.98	no	no	n/a	n/a	http://driley-lx.igs.umaryland.edu:8080/sybil/current/cgi/shared/show_protein_cluster.cgi?site=Erwinia_dacicola&amp;id=200472
707	Erwinia_dacicola.match.X198990X510901.1 196506	leucine-responsive regulatory protein	6	6	8	8	164 aa	0.99	no	no	n/a	n/a	http://driley-lx.igs.umaryland.edu:8080/sybil/current/cgi/shared/show_protein_cluster.cgi?site=Erwinia_dacicola&amp;id=196506
708	Erwinia_dacicola.match.X199603X529701.1 199338	ssrA-binding protein	6	6	8	8	163 aa	0.92	yes	no	n/a	n/a	http://driley-lx.igs.umaryland.edu:8080/sybil/current/cgi/shared/show_protein_cluster.cgi?site=Erwinia_dacicola&amp;id=199338
709	Erwinia_dacicola.match.X198934X433901.1 196930	acetolactate synthase, small subunit	6	6	8	8	163 aa	0.99	no	no	n/a	n/a	http://driley-lx.igs.umaryland.edu:8080/sybil/current/cgi/shared/show_protein_cluster.cgi?site=Erwinia_dacicola&amp;id=196930
710	Erwinia_dacicola.match.X198885X362701.1 199530	ribosome maturation factor rimP	6	6	8	8	162 aa	0.77	yes	no	n/a	n/a	http://driley-lx.igs.umaryland.edu:8080/sybil/current/cgi/shared/show_protein_cluster.cgi?site=Erwinia_dacicola&amp;id=199530
711	Erwinia_dacicola.match.X198951X459851.1 199439	colicin V production protein	6	6	8	8	162 aa	0.99	no	no	n/a	n/a	http://driley-lx.igs.umaryland.edu:8080/sybil/current/cgi/shared/show_protein_cluster.cgi?site=Erwinia_dacicola&amp;id=199439
712	Erwinia_dacicola.match.X198943X452101.1 194791	HTH-type transcriptional regulator iscR	6	6	8	8	162 aa	0.85	yes	no	n/a	n/a	http://driley-lx.igs.umaryland.edu:8080/sybil/current/cgi/shared/show_protein_cluster.cgi?site=Erwinia_dacicola&amp;id=194791
713	Erwinia_dacicola.match.X198963X473801.1 198206	phosphatidylglycerophosphatase A	6	6	8	8	160 aa	0.92	yes	no	n/a	n/a	http://driley-lx.igs.umaryland.edu:8080/sybil/current/cgi/shared/show_protein_cluster.cgi?site=Erwinia_dacicola&amp;id=198206
714	Erwinia_dacicola.match.X198889X370601.1 199677	transcription elongation factor greA	6	6	8	8	160 aa	0.98	no	no	n/a	n/a	http://driley-lx.igs.umaryland.edu:8080/sybil/current/cgi/shared/show_protein_cluster.cgi?site=Erwinia_dacicola&amp;id=199677
715	Erwinia_dacicola.match.X198988X510251.1 198521	2-amino-4-hydroxy-6- hydroxymethyldihydropteridine pyrophosphokinase	6	6	8	8	159 aa	0.99	no	no	n/a	n/a	http://driley-lx.igs.umaryland.edu:8080/sybil/current/cgi/shared/show_protein_cluster.cgi?site=Erwinia_dacicola&amp;id=198521
716	Erwinia_dacicola.match.X198971X489051.1 202505	aspartate carbamoyltransferase regulatory chain	6	6	8	8	159 aa	0.74	no	yes	n/a	n/a	http://driley-lx.igs.umaryland.edu:8080/sybil/current/cgi/shared/show_protein_cluster.cgi?site=Erwinia_dacicola&amp;id=202505
717	Erwinia_dacicola.match.X198892X373851.1 197761	pantetheine-phosphate adenylyltransferase	6	6	8	8	158 aa	0.99	no	no	n/a	n/a	http://driley-lx.igs.umaryland.edu:8080/sybil/current/cgi/shared/show_protein_cluster.cgi?site=Erwinia_dacicola&amp;id=197761
718	Erwinia_dacicola.match.X198870X341801.1 198320	6,7-dimethyl-8-ribityllumazine synthase	6	6	8	8	158 aa	0.9	yes	no	n/a	n/a	http://driley-lx.igs.umaryland.edu:8080/sybil/current/cgi/shared/show_protein_cluster.cgi?site=Erwinia_dacicola&amp;id=198320
719	Erwinia_dacicola.match.X199615X544051.1 196418	2C-methyl-D-erythritol 2,4-cyclodiphosphate synthase	6	6	8	8	157 aa	0.99	no	no	n/a	n/a	http://driley-lx.igs.umaryland.edu:8080/sybil/current/cgi/shared/show_protein_cluster.cgi?site=Erwinia_dacicola&amp;id=196418
720	Erwinia_dacicola.match.X198935X440151.1 197633	ribosomal protein S7	6	6	8	8	156 aa	0.99	no	no	n/a	n/a	http://driley-lx.igs.umaryland.edu:8080/sybil/current/cgi/shared/show_protein_cluster.cgi?site=Erwinia_dacicola&amp;id=197633
721	Erwinia_dacicola.match.X198995X514901.1 194486	ribosomal RNA large subunit methyltransferase H	6	6	8	8	156 aa	0.99	no	no	n/a	n/a	http://driley-lx.igs.umaryland.edu:8080/sybil/current/cgi/shared/show_protein_cluster.cgi?site=Erwinia_dacicola&amp;id=194486
722	Erwinia_dacicola.match.X198927X423301.1 198622	FKBP-type 16 kDa peptidyl-prolyl cis-trans isomerase	6	6	8	8	156 aa	0.99	no	no	n/a	n/a	http://driley-lx.igs.umaryland.edu:8080/sybil/current/cgi/shared/show_protein_cluster.cgi?site=Erwinia_dacicola&amp;id=198622
723	Erwinia_dacicola.match.X198900X390201.1 201161	ATP synthase F0, B subunit	6	6	8	8	156 aa	0.99	no	no	n/a	n/a	http://driley-lx.igs.umaryland.edu:8080/sybil/current/cgi/shared/show_protein_cluster.cgi?site=Erwinia_dacicola&amp;id=201161
724	Erwinia_dacicola.match.X198895X383701.1 198103	acetyl-CoA carboxylase, biotin carboxyl carrier protein	6	6	8	8	155 aa	0.95	no	no	n/a	n/a	http://driley-lx.igs.umaryland.edu:8080/sybil/current/cgi/shared/show_protein_cluster.cgi?site=Erwinia_dacicola&amp;id=198103
725	Erwinia_dacicola.match.X198963X478251.1 198022	putative peroxiredoxin bcp	6	6	8	8	155 aa	0.99	no	no	n/a	n/a	http://driley-lx.igs.umaryland.edu:8080/sybil/current/cgi/shared/show_protein_cluster.cgi?site=Erwinia_dacicola&amp;id=198022
726	Erwinia_dacicola.match.X198934X431951.1 201851	phosphohistidine phosphatase SixA	6	6	8	8	155 aa	0.8	yes	no	n/a	n/a	http://driley-lx.igs.umaryland.edu:8080/sybil/current/cgi/shared/show_protein_cluster.cgi?site=Erwinia_dacicola&amp;id=201851
727	Erwinia_dacicola.match.X198990X516551.1 202278	redox-sensitive transcriptional activator SoxR	6	6	8	8	154 aa	0.98	no	no	n/a	n/a	http://driley-lx.igs.umaryland.edu:8080/sybil/current/cgi/shared/show_protein_cluster.cgi?site=Erwinia_dacicola&amp;id=202278
728	Erwinia_dacicola.match.X198869X346051.1 196315	protein-export chaperone SecB	6	6	8	8	154 aa	0.97	no	no	n/a	n/a	http://driley-lx.igs.umaryland.edu:8080/sybil/current/cgi/shared/show_protein_cluster.cgi?site=Erwinia_dacicola&amp;id=196315
729	Erwinia_dacicola.match.X198990X517601.1 202545	conserved hypothetical protein	6	6	8	8	153 aa	0.88	yes	no	n/a	n/a	http://driley-lx.igs.umaryland.edu:8080/sybil/current/cgi/shared/show_protein_cluster.cgi?site=Erwinia_dacicola&amp;id=202545
730	Erwinia_dacicola.match.X199603X523401.1 200863	transcriptional regulator NrdR	6	6	8	8	152 aa	0.89	yes	no	n/a	n/a	http://driley-lx.igs.umaryland.edu:8080/sybil/current/cgi/shared/show_protein_cluster.cgi?site=Erwinia_dacicola&amp;id=200863
731	Erwinia_dacicola.match.X198955X459651.1 201870	conserved hypothetical protein	6	6	8	8	152 aa	0.9	yes	no	n/a	n/a	http://driley-lx.igs.umaryland.edu:8080/sybil/current/cgi/shared/show_protein_cluster.cgi?site=Erwinia_dacicola&amp;id=201870
732	Erwinia_dacicola.match.X198934X436101.1 199957	deoxyuridine 5'-triphosphate nucleotidohydrolase	6	6	8	8	151 aa	0.92	yes	no	n/a	n/a	http://driley-lx.igs.umaryland.edu:8080/sybil/current/cgi/shared/show_protein_cluster.cgi?site=Erwinia_dacicola&amp;id=199957
733	Erwinia_dacicola.match.X198998X521201.1 196121	beta-hydroxyacyl-(acyl-carrier-protein) dehydratase FabZ	6	6	8	8	151 aa	0.99	no	no	n/a	n/a	http://driley-lx.igs.umaryland.edu:8080/sybil/current/cgi/shared/show_protein_cluster.cgi?site=Erwinia_dacicola&amp;id=196121
734	Erwinia_dacicola.match.X198948X453901.1 200993	RNA polymerase-binding protein DksA	6	6	8	8	151 aa	0.99	no	no	n/a	n/a	http://driley-lx.igs.umaryland.edu:8080/sybil/current/cgi/shared/show_protein_cluster.cgi?site=Erwinia_dacicola&amp;id=200993
735	Erwinia_dacicola.match.X198919X414151.1 198335	transcriptional regulator mntR	6	6	8	8	150 aa	0.99	no	no	n/a	n/a	http://driley-lx.igs.umaryland.edu:8080/sybil/current/cgi/shared/show_protein_cluster.cgi?site=Erwinia_dacicola&amp;id=198335
736	Erwinia_dacicola.match.X198909X402601.1 200706	3-dehydroquinate dehydratase, type II	6	6	8	8	150 aa	0.99	no	no	n/a	n/a	http://driley-lx.igs.umaryland.edu:8080/sybil/current/cgi/shared/show_protein_cluster.cgi?site=Erwinia_dacicola&amp;id=200706
737	Erwinia_dacicola.match.X199602X528551.1 196691	ribosomal protein L9	6	6	8	8	150 aa	0.99	no	no	n/a	n/a	http://driley-lx.igs.umaryland.edu:8080/sybil/current/cgi/shared/show_protein_cluster.cgi?site=Erwinia_dacicola&amp;id=196691
738	Erwinia_dacicola.match.X198974X493701.1 201102	UPF0067 yebR domain protein	6	6	8	8	150 aa	0.25	yes	yes	n/a	n/a	http://driley-lx.igs.umaryland.edu:8080/sybil/current/cgi/shared/show_protein_cluster.cgi?site=Erwinia_dacicola&amp;id=201102
739	Erwinia_dacicola.match.X198975X495101.1 196650	uncharacterized protein ybeL	6	6	8	8	148 aa	0.27	yes	yes	n/a	n/a	http://driley-lx.igs.umaryland.edu:8080/sybil/current/cgi/shared/show_protein_cluster.cgi?site=Erwinia_dacicola&amp;id=196650
740	Erwinia_dacicola.match.X198919X415901.1 196456	prokaryotic transcription elongation factor, GreA/GreB, N-terminal domain protein	6	7	8	9	147 aa	0.24	yes	yes	n/a	n/a	http://driley-lx.igs.umaryland.edu:8080/sybil/current/cgi/shared/show_protein_cluster.cgi?site=Erwinia_dacicola&amp;id=196456
741	Erwinia_dacicola.match.X198930X428551.1 196891	ferric uptake regulation protein	6	6	8	8	147 aa	0.99	no	no	n/a	n/a	http://driley-lx.igs.umaryland.edu:8080/sybil/current/cgi/shared/show_protein_cluster.cgi?site=Erwinia_dacicola&amp;id=196891
742	Erwinia_dacicola.match.X198957X467801.1 200082	putative toxin YfjG	6	6	8	8	145 aa	0.97	yes	no	n/a	n/a	http://driley-lx.igs.umaryland.edu:8080/sybil/current/cgi/shared/show_protein_cluster.cgi?site=Erwinia_dacicola&amp;id=200082
743	Erwinia_dacicola.match.X198937X437951.1 195569	NADH-ubiquinone/plastoquinone oxidoreductase, chain 3 family protein	6	6	8	8	145 aa	0.99	no	no	n/a	n/a	http://driley-lx.igs.umaryland.edu:8080/sybil/current/cgi/shared/show_protein_cluster.cgi?site=Erwinia_dacicola&amp;id=195569
744	Erwinia_dacicola.match.X198953X466601.1 196830	ribosomal protein L15	6	6	8	8	144 aa	0.99	no	no	n/a	n/a	http://driley-lx.igs.umaryland.edu:8080/sybil/current/cgi/shared/show_protein_cluster.cgi?site=Erwinia_dacicola&amp;id=196830
745	Erwinia_dacicola.match.X198872X348451.1 197894	rhodanese-like domain protein	6	6	8	8	143 aa	0.99	no	no	n/a	n/a	http://driley-lx.igs.umaryland.edu:8080/sybil/current/cgi/shared/show_protein_cluster.cgi?site=Erwinia_dacicola&amp;id=197894
746	Erwinia_dacicola.match.X198897X380801.1 201362	ribosomal-protein-alanine acetyltransferase	6	6	8	8	143 aa	0.6	yes	no	n/a	n/a	http://driley-lx.igs.umaryland.edu:8080/sybil/current/cgi/shared/show_protein_cluster.cgi?site=Erwinia_dacicola&amp;id=201362
747	Erwinia_dacicola.match.X198993X510201.1 202159	mraZ family protein	6	6	8	8	143 aa	0.43	yes	no	n/a	n/a	http://driley-lx.igs.umaryland.edu:8080/sybil/current/cgi/shared/show_protein_cluster.cgi?site=Erwinia_dacicola&amp;id=202159
748	Erwinia_dacicola.match.X198909X403801.1 197651	nucleoside diphosphate kinase	6	6	8	8	143 aa	0.99	no	no	n/a	n/a	http://driley-lx.igs.umaryland.edu:8080/sybil/current/cgi/shared/show_protein_cluster.cgi?site=Erwinia_dacicola&amp;id=197651
749	Erwinia_dacicola.match.X198985X499301.1 201072	protein TolR	6	6	8	8	142 aa	0.99	no	no	n/a	n/a	http://driley-lx.igs.umaryland.edu:8080/sybil/current/cgi/shared/show_protein_cluster.cgi?site=Erwinia_dacicola&amp;id=201072
750	Erwinia_dacicola.match.X198999X526051.1 197506	ribosomal protein L13	6	6	8	8	142 aa	0.99	no	no	n/a	n/a	http://driley-lx.igs.umaryland.edu:8080/sybil/current/cgi/shared/show_protein_cluster.cgi?site=Erwinia_dacicola&amp;id=197506
751	Erwinia_dacicola.match.X198874X344901.1 196509	dihydroneopterin triphosphate pyrophosphatase	6	6	8	8	141 aa	0.84	yes	no	n/a	n/a	http://driley-lx.igs.umaryland.edu:8080/sybil/current/cgi/shared/show_protein_cluster.cgi?site=Erwinia_dacicola&amp;id=196509
752	Erwinia_dacicola.match.X198921X417301.1 195540	translation initiation factor IF-3	6	6	8	8	140 aa	0.63	yes	no	n/a	n/a	http://driley-lx.igs.umaryland.edu:8080/sybil/current/cgi/shared/show_protein_cluster.cgi?site=Erwinia_dacicola&amp;id=195540
753	Erwinia_dacicola.match.X198915X415301.1 198058	putative Holliday junction resolvase	6	6	8	8	140 aa	0.99	no	no	n/a	n/a	http://driley-lx.igs.umaryland.edu:8080/sybil/current/cgi/shared/show_protein_cluster.cgi?site=Erwinia_dacicola&amp;id=198058
754	Erwinia_dacicola.match.X198987X505151.1 196512	regulator of ribonuclease activity B	6	6	8	8	140 aa	0.97	no	yes	n/a	n/a	http://driley-lx.igs.umaryland.edu:8080/sybil/current/cgi/shared/show_protein_cluster.cgi?site=Erwinia_dacicola&amp;id=196512
755	Erwinia_dacicola.match.X199601X521951.1 200902	transcription antitermination factor NusB	6	6	8	8	139 aa	0.99	no	no	n/a	n/a	http://driley-lx.igs.umaryland.edu:8080/sybil/current/cgi/shared/show_protein_cluster.cgi?site=Erwinia_dacicola&amp;id=200902
756	Erwinia_dacicola.match.X198954X461801.1 195727	ATP synthase F1, epsilon subunit	6	6	8	8	139 aa	0.99	no	no	n/a	n/a	http://driley-lx.igs.umaryland.edu:8080/sybil/current/cgi/shared/show_protein_cluster.cgi?site=Erwinia_dacicola&amp;id=195727
757	Erwinia_dacicola.match.X198908X395951.1 198589	ribosomal protein L11	6	6	8	8	138 aa	0.75	yes	no	n/a	n/a	http://driley-lx.igs.umaryland.edu:8080/sybil/current/cgi/shared/show_protein_cluster.cgi?site=Erwinia_dacicola&amp;id=198589
758	Erwinia_dacicola.match.X198942X444051.1 196633	ribosome-binding factor A	6	6	8	8	137 aa	0.99	no	no	n/a	n/a	http://driley-lx.igs.umaryland.edu:8080/sybil/current/cgi/shared/show_protein_cluster.cgi?site=Erwinia_dacicola&amp;id=196633
759	Erwinia_dacicola.match.X198988X507701.1 197756	heat shock protein 15	6	6	8	8	136 aa	0.84	yes	no	n/a	n/a	http://driley-lx.igs.umaryland.edu:8080/sybil/current/cgi/shared/show_protein_cluster.cgi?site=Erwinia_dacicola&amp;id=197756
760	Erwinia_dacicola.match.X198982X500601.1 201877	ribosomal protein L16	6	6	8	8	136 aa	0.99	no	no	n/a	n/a	http://driley-lx.igs.umaryland.edu:8080/sybil/current/cgi/shared/show_protein_cluster.cgi?site=Erwinia_dacicola&amp;id=201877
761	Erwinia_dacicola.match.X198891X371101.1 201893	regulatory protein soxS	6	6	8	8	136 aa	0.92	no	yes	n/a	n/a	http://driley-lx.igs.umaryland.edu:8080/sybil/current/cgi/shared/show_protein_cluster.cgi?site=Erwinia_dacicola&amp;id=201893
762	Erwinia_dacicola.match.X198954X462351.1 197006	tol-pal system-associated acyl-CoA thioesterase	6	6	8	8	134 aa	0.99	no	no	n/a	n/a	http://driley-lx.igs.umaryland.edu:8080/sybil/current/cgi/shared/show_protein_cluster.cgi?site=Erwinia_dacicola&amp;id=197006
763	Erwinia_dacicola.match.X198887X369251.1 194993	UPF0382 inner membrane protein ygdD	6	6	8	8	134 aa	0.85	yes	no	n/a	n/a	http://driley-lx.igs.umaryland.edu:8080/sybil/current/cgi/shared/show_protein_cluster.cgi?site=Erwinia_dacicola&amp;id=194993
764	Erwinia_dacicola.match.X198992X514401.1 199923	ribosomal protein S6	6	6	8	8	131 aa	0.99	no	no	n/a	n/a	http://driley-lx.igs.umaryland.edu:8080/sybil/current/cgi/shared/show_protein_cluster.cgi?site=Erwinia_dacicola&amp;id=199923
765	Erwinia_dacicola.match.X198870X343351.1 194870	putative cytochrome d ubiquinol oxidase subunit 3	6	6	8	8	130 aa	0.85	yes	no	n/a	n/a	http://driley-lx.igs.umaryland.edu:8080/sybil/current/cgi/shared/show_protein_cluster.cgi?site=Erwinia_dacicola&amp;id=194870
766	Erwinia_dacicola.match.X198968X480001.1 200708	30S ribosomal protein S9	6	6	8	8	130 aa	0.99	no	no	n/a	n/a	http://driley-lx.igs.umaryland.edu:8080/sybil/current/cgi/shared/show_protein_cluster.cgi?site=Erwinia_dacicola&amp;id=200708
767	Erwinia_dacicola.match.X198941X444401.1 200774	30S ribosomal protein S8	6	6	8	8	130 aa	0.99	no	no	n/a	n/a	http://driley-lx.igs.umaryland.edu:8080/sybil/current/cgi/shared/show_protein_cluster.cgi?site=Erwinia_dacicola&amp;id=200774
768	Erwinia_dacicola.match.X198954X455251.1 198856	glycine cleavage system H protein	6	6	8	8	129 aa	0.95	yes	no	n/a	n/a	http://driley-lx.igs.umaryland.edu:8080/sybil/current/cgi/shared/show_protein_cluster.cgi?site=Erwinia_dacicola&amp;id=198856
769	Erwinia_dacicola.match.X198930X420251.1 199694	preprotein translocase, SecE subunit	6	6	8	8	128 aa	0.96	yes	no	n/a	n/a	http://driley-lx.igs.umaryland.edu:8080/sybil/current/cgi/shared/show_protein_cluster.cgi?site=Erwinia_dacicola&amp;id=199694
770	Erwinia_dacicola.match.X198968X482401.1 195296	ribosomal protein L17	6	6	8	8	128 aa	0.99	no	no	n/a	n/a	http://driley-lx.igs.umaryland.edu:8080/sybil/current/cgi/shared/show_protein_cluster.cgi?site=Erwinia_dacicola&amp;id=195296
771	Erwinia_dacicola.match.X198945X451051.1 198140	lactoylglutathione lyase	6	7	8	9	122 aa	0.38	yes	yes	n/a	n/a	http://driley-lx.igs.umaryland.edu:8080/sybil/current/cgi/shared/show_protein_cluster.cgi?site=Erwinia_dacicola&amp;id=198140
772	Erwinia_dacicola.match.X198983X502701.1 200076	ribosomal protein L14	6	6	8	8	122 aa	0.94	yes	no	n/a	n/a	http://driley-lx.igs.umaryland.edu:8080/sybil/current/cgi/shared/show_protein_cluster.cgi?site=Erwinia_dacicola&amp;id=200076
773	Erwinia_dacicola.match.X198886X366251.1 196374	succinate dehydrogenase, cytochrome b556 subunit	6	6	8	8	120 aa	0.71	yes	no	n/a	n/a	http://driley-lx.igs.umaryland.edu:8080/sybil/current/cgi/shared/show_protein_cluster.cgi?site=Erwinia_dacicola&amp;id=196374
774	Erwinia_dacicola.match.X198968X484401.1 199922	ribosomal protein L7/L12	6	6	8	8	119 aa	0.88	yes	no	n/a	n/a	http://driley-lx.igs.umaryland.edu:8080/sybil/current/cgi/shared/show_protein_cluster.cgi?site=Erwinia_dacicola&amp;id=199922
775	Erwinia_dacicola.match.X198906X395301.1 198557	30S ribosomal protein S13	6	6	8	8	118 aa	0.99	no	no	n/a	n/a	http://driley-lx.igs.umaryland.edu:8080/sybil/current/cgi/shared/show_protein_cluster.cgi?site=Erwinia_dacicola&amp;id=198557
776	Erwinia_dacicola.match.X198911X406751.1 196911	ribosomal protein L20	6	6	8	8	118 aa	0.99	no	no	n/a	n/a	http://driley-lx.igs.umaryland.edu:8080/sybil/current/cgi/shared/show_protein_cluster.cgi?site=Erwinia_dacicola&amp;id=196911
777	Erwinia_dacicola.match.X198882X358651.1 196404	ribosomal protein L18	6	6	8	8	117 aa	0.99	no	no	n/a	n/a	http://driley-lx.igs.umaryland.edu:8080/sybil/current/cgi/shared/show_protein_cluster.cgi?site=Erwinia_dacicola&amp;id=196404
778	Erwinia_dacicola.match.X198945X443501.1 199017	small protein A	6	6	8	8	117 aa	0.91	no	yes	n/a	n/a	http://driley-lx.igs.umaryland.edu:8080/sybil/current/cgi/shared/show_protein_cluster.cgi?site=Erwinia_dacicola&amp;id=199017
779	Erwinia_dacicola.match.X198973X486601.1 198775	uncharacterized protein yacC	6	6	8	8	116 aa	0.97	yes	no	n/a	n/a	http://driley-lx.igs.umaryland.edu:8080/sybil/current/cgi/shared/show_protein_cluster.cgi?site=Erwinia_dacicola&amp;id=198775
780	Erwinia_dacicola.match.X198983X504501.1 196128	ribosomal protein L19	6	6	8	8	116 aa	0.95	no	yes	n/a	n/a	http://driley-lx.igs.umaryland.edu:8080/sybil/current/cgi/shared/show_protein_cluster.cgi?site=Erwinia_dacicola&amp;id=196128
781	Erwinia_dacicola.match.X198932X436951.1 200271	hypothetical protein	6	6	8	8	116 aa	0.33	yes	yes	n/a	n/a	http://driley-lx.igs.umaryland.edu:8080/sybil/current/cgi/shared/show_protein_cluster.cgi?site=Erwinia_dacicola&amp;id=200271
782	Erwinia_dacicola.match.X198987X509251.1 196156	succinate dehydrogenase, hydrophobic membrane anchor protein	6	6	8	8	115 aa	0.99	no	no	n/a	n/a	http://driley-lx.igs.umaryland.edu:8080/sybil/current/cgi/shared/show_protein_cluster.cgi?site=Erwinia_dacicola&amp;id=196156
783	Erwinia_dacicola.match.X198977X491501.1 196940	AIG2-like family protein	6	6	8	8	114 aa	0.84	yes	no	n/a	n/a	http://driley-lx.igs.umaryland.edu:8080/sybil/current/cgi/shared/show_protein_cluster.cgi?site=Erwinia_dacicola&amp;id=196940
784	Erwinia_dacicola.match.X198867X345251.1 202084	protein that modulates Hha toxicity	6	7	8	9	112 aa	0.33	yes	yes	n/a	n/a	http://driley-lx.igs.umaryland.edu:8080/sybil/current/cgi/shared/show_protein_cluster.cgi?site=Erwinia_dacicola&amp;id=202084
785	Erwinia_dacicola.match.X198884X356651.1 200924	cell division protein ZapA	6	6	8	8	112 aa	0.9	yes	no	n/a	n/a	http://driley-lx.igs.umaryland.edu:8080/sybil/current/cgi/shared/show_protein_cluster.cgi?site=Erwinia_dacicola&amp;id=200924
786	Erwinia_dacicola.match.X198868X348601.1 197002	UPF0438 protein yifE	6	6	8	8	112 aa	0.99	no	no	n/a	n/a	http://driley-lx.igs.umaryland.edu:8080/sybil/current/cgi/shared/show_protein_cluster.cgi?site=Erwinia_dacicola&amp;id=197002
787	Erwinia_dacicola.match.X198971X487601.1 202506	feS assembly scaffold SufA	6	7	8	9	110 aa	0.32	yes	yes	n/a	n/a	http://driley-lx.igs.umaryland.edu:8080/sybil/current/cgi/shared/show_protein_cluster.cgi?site=Erwinia_dacicola&amp;id=202506
788	Erwinia_dacicola.match.X198939X443751.1 198636	ribosomal protein L22	6	6	8	8	110 aa	0.99	no	no	n/a	n/a	http://driley-lx.igs.umaryland.edu:8080/sybil/current/cgi/shared/show_protein_cluster.cgi?site=Erwinia_dacicola&amp;id=198636
789	Erwinia_dacicola.match.X198871X349601.1 199413	preprotein translocase, SecG subunit	6	6	8	8	109 aa	0.92	yes	yes	n/a	n/a	http://driley-lx.igs.umaryland.edu:8080/sybil/current/cgi/shared/show_protein_cluster.cgi?site=Erwinia_dacicola&amp;id=199413
790	Erwinia_dacicola.match.X198989X508701.1 195796	UPF0133 protein ybaB	6	6	8	8	109 aa	0.99	no	no	n/a	n/a	http://driley-lx.igs.umaryland.edu:8080/sybil/current/cgi/shared/show_protein_cluster.cgi?site=Erwinia_dacicola&amp;id=195796
791	Erwinia_dacicola.match.X198965X481801.1 202504	thioredoxin	6	6	8	8	109 aa	0.99	no	no	n/a	n/a	http://driley-lx.igs.umaryland.edu:8080/sybil/current/cgi/shared/show_protein_cluster.cgi?site=Erwinia_dacicola&amp;id=202504
792	Erwinia_dacicola.match.X198891X365151.1 200525	uncharacterized protein HI_0341	6	6	8	8	108 aa	0.99	no	no	n/a	n/a	http://driley-lx.igs.umaryland.edu:8080/sybil/current/cgi/shared/show_protein_cluster.cgi?site=Erwinia_dacicola&amp;id=200525
793	Erwinia_dacicola.match.X198974X490501.1 198518	cell division protein FtsL	6	6	8	8	108 aa	0.9	no	yes	n/a	n/a	http://driley-lx.igs.umaryland.edu:8080/sybil/current/cgi/shared/show_protein_cluster.cgi?site=Erwinia_dacicola&amp;id=198518
794	Erwinia_dacicola.match.X198871X346501.1 197503	cytochrome o ubiquinol oxidase subunit IV	6	6	8	8	107 aa	0.84	yes	no	n/a	n/a	http://driley-lx.igs.umaryland.edu:8080/sybil/current/cgi/shared/show_protein_cluster.cgi?site=Erwinia_dacicola&amp;id=197503
795	Erwinia_dacicola.match.X198982X506501.1 199575	ATP-dependent Clp protease adaptor ClpS family protein	6	6	8	8	106 aa	0.99	no	no	n/a	n/a	http://driley-lx.igs.umaryland.edu:8080/sybil/current/cgi/shared/show_protein_cluster.cgi?site=Erwinia_dacicola&amp;id=199575
796	Erwinia_dacicola.match.X198978X489251.1 195451	cell division protein ftsB	6	6	8	8	106 aa	0.95	no	yes	n/a	n/a	http://driley-lx.igs.umaryland.edu:8080/sybil/current/cgi/shared/show_protein_cluster.cgi?site=Erwinia_dacicola&amp;id=195451
797	Erwinia_dacicola.match.X198981X497801.1 198954	preprotein translocase, YajC subunit	6	6	8	8	106 aa	0.77	yes	no	n/a	n/a	http://driley-lx.igs.umaryland.edu:8080/sybil/current/cgi/shared/show_protein_cluster.cgi?site=Erwinia_dacicola&amp;id=198954
798	Erwinia_dacicola.match.X199608X532251.1 198346	met Apo-repressor, MetJ family protein	6	6	8	8	105 aa	0.99	no	no	n/a	n/a	http://driley-lx.igs.umaryland.edu:8080/sybil/current/cgi/shared/show_protein_cluster.cgi?site=Erwinia_dacicola&amp;id=198346
799	Erwinia_dacicola.match.X198949X455901.1 199869	UPF0265 protein HI_1168	6	6	8	8	105 aa	0.99	no	no	n/a	n/a	http://driley-lx.igs.umaryland.edu:8080/sybil/current/cgi/shared/show_protein_cluster.cgi?site=Erwinia_dacicola&amp;id=199869
800	Erwinia_dacicola.match.X198911X405551.1 198187	ribosomal protein L24	6	6	8	8	104 aa	0.99	no	no	n/a	n/a	http://driley-lx.igs.umaryland.edu:8080/sybil/current/cgi/shared/show_protein_cluster.cgi?site=Erwinia_dacicola&amp;id=198187
801	Erwinia_dacicola.match.X198962X474001.1 198203	nitrogen regulatory protein P-II 2	6	6	8	8	103 aa	0.34	yes	no	n/a	n/a	http://driley-lx.igs.umaryland.edu:8080/sybil/current/cgi/shared/show_protein_cluster.cgi?site=Erwinia_dacicola&amp;id=198203
802	Erwinia_dacicola.match.X198881X353401.1 194394	ribosomal protein S10	6	6	8	8	103 aa	0.99	no	no	n/a	n/a	http://driley-lx.igs.umaryland.edu:8080/sybil/current/cgi/shared/show_protein_cluster.cgi?site=Erwinia_dacicola&amp;id=194394
803	Erwinia_dacicola.match.X198902X385351.1 198549	RNA chaperone Hfq	6	6	8	8	102 aa	0.95	yes	no	n/a	n/a	http://driley-lx.igs.umaryland.edu:8080/sybil/current/cgi/shared/show_protein_cluster.cgi?site=Erwinia_dacicola&amp;id=198549
804	Erwinia_dacicola.match.X198938X431551.1 198990	ribosomal protein L21	6	6	8	8	100 aa	0.79	yes	no	n/a	n/a	http://driley-lx.igs.umaryland.edu:8080/sybil/current/cgi/shared/show_protein_cluster.cgi?site=Erwinia_dacicola&amp;id=198990
805	Erwinia_dacicola.match.X198900X389801.1 199375	NADH-quinone oxidoreductase subunit K	6	6	8	8	100 aa	0.99	no	no	n/a	n/a	http://driley-lx.igs.umaryland.edu:8080/sybil/current/cgi/shared/show_protein_cluster.cgi?site=Erwinia_dacicola&amp;id=199375
806	Erwinia_dacicola.match.X198887X363951.1 198173	50S ribosomal protein L23	6	6	8	8	100 aa	0.99	no	no	n/a	n/a	http://driley-lx.igs.umaryland.edu:8080/sybil/current/cgi/shared/show_protein_cluster.cgi?site=Erwinia_dacicola&amp;id=198173
807	Erwinia_dacicola.match.X198995X515301.1 198713	integration host factor, alpha subunit	6	6	8	8	99 aa	0.99	no	no	n/a	n/a	http://driley-lx.igs.umaryland.edu:8080/sybil/current/cgi/shared/show_protein_cluster.cgi?site=Erwinia_dacicola&amp;id=198713
808	Erwinia_dacicola.match.X198989X511501.1 195053	DNA-binding protein fis	6	6	8	8	98 aa	0.99	no	no	n/a	n/a	http://driley-lx.igs.umaryland.edu:8080/sybil/current/cgi/shared/show_protein_cluster.cgi?site=Erwinia_dacicola&amp;id=195053
809	Erwinia_dacicola.match.X198895X384151.1 202220	10 kDa chaperonin	6	6	8	8	97 aa	0.99	no	no	n/a	n/a	http://driley-lx.igs.umaryland.edu:8080/sybil/current/cgi/shared/show_protein_cluster.cgi?site=Erwinia_dacicola&amp;id=202220
810	Erwinia_dacicola.match.X198890X371051.1 198930	sulfur relay protein TusB/DsrH	6	6	8	8	95 aa	0.99	no	no	n/a	n/a	http://driley-lx.igs.umaryland.edu:8080/sybil/current/cgi/shared/show_protein_cluster.cgi?site=Erwinia_dacicola&amp;id=198930
811	Erwinia_dacicola.match.X198935X439851.1 202241	integration host factor, beta subunit	6	6	8	8	95 aa	0.98	no	no	n/a	n/a	http://driley-lx.igs.umaryland.edu:8080/sybil/current/cgi/shared/show_protein_cluster.cgi?site=Erwinia_dacicola&amp;id=202241
812	Erwinia_dacicola.match.X198903X385501.1 199640	50S ribosomal protein L25	6	6	8	8	94 aa	0.99	no	no	n/a	n/a	http://driley-lx.igs.umaryland.edu:8080/sybil/current/cgi/shared/show_protein_cluster.cgi?site=Erwinia_dacicola&amp;id=199640
813	Erwinia_dacicola.match.X198888X371251.1 198625	ribbon-helix-helix , copG family protein	6	6	8	8	93 aa	0.99	no	no	n/a	n/a	http://driley-lx.igs.umaryland.edu:8080/sybil/current/cgi/shared/show_protein_cluster.cgi?site=Erwinia_dacicola&amp;id=198625
814	Erwinia_dacicola.match.X198878X357651.1 197923	DNA-directed RNA polymerase, omega subunit	6	6	8	8	91 aa	0.99	no	no	n/a	n/a	http://driley-lx.igs.umaryland.edu:8080/sybil/current/cgi/shared/show_protein_cluster.cgi?site=Erwinia_dacicola&amp;id=197923
815	Erwinia_dacicola.match.X198983X501601.1 201584	DNA-binding protein HU-alpha	6	6	8	8	90 aa	0.99	no	no	n/a	n/a	http://driley-lx.igs.umaryland.edu:8080/sybil/current/cgi/shared/show_protein_cluster.cgi?site=Erwinia_dacicola&amp;id=201584
816	Erwinia_dacicola.match.X198904X389951.1 199838	putative Fe(2+)-trafficking protein	6	6	8	8	90 aa	0.99	no	no	n/a	n/a	http://driley-lx.igs.umaryland.edu:8080/sybil/current/cgi/shared/show_protein_cluster.cgi?site=Erwinia_dacicola&amp;id=199838
817	Erwinia_dacicola.match.X198968X477901.1 195423	putative uncharacterized protein	6	8	8	10	89 aa	0.32	yes	no	n/a	n/a	http://driley-lx.igs.umaryland.edu:8080/sybil/current/cgi/shared/show_protein_cluster.cgi?site=Erwinia_dacicola&amp;id=195423
818	Erwinia_dacicola.match.X198897X384251.1 194391	ribosomal protein S15	6	6	8	8	89 aa	0.99	no	no	n/a	n/a	http://driley-lx.igs.umaryland.edu:8080/sybil/current/cgi/shared/show_protein_cluster.cgi?site=Erwinia_dacicola&amp;id=194391
819	Erwinia_dacicola.match.X198875X343751.1 202576	ribosomal protein S20	6	6	8	8	88 aa	0.86	yes	no	n/a	n/a	http://driley-lx.igs.umaryland.edu:8080/sybil/current/cgi/shared/show_protein_cluster.cgi?site=Erwinia_dacicola&amp;id=202576
820	Erwinia_dacicola.match.X198961X471201.1 198146	ribosomal protein S19	6	6	8	8	87 aa	0.53	yes	no	n/a	n/a	http://driley-lx.igs.umaryland.edu:8080/sybil/current/cgi/shared/show_protein_cluster.cgi?site=Erwinia_dacicola&amp;id=198146
821	Erwinia_dacicola.match.X198944X443951.1 195350	ribosomal protein L27	6	6	8	8	85 aa	0.99	no	no	n/a	n/a	http://driley-lx.igs.umaryland.edu:8080/sybil/current/cgi/shared/show_protein_cluster.cgi?site=Erwinia_dacicola&amp;id=195350
822	Erwinia_dacicola.match.X198968X479001.1 200655	putative sigma(54) modulation protein	6	7	8	9	84 aa	0.43	no	yes	n/a	n/a	http://driley-lx.igs.umaryland.edu:8080/sybil/current/cgi/shared/show_protein_cluster.cgi?site=Erwinia_dacicola&amp;id=200655
823	Erwinia_dacicola.match.X198907X396701.1 195017	30S ribosomal protein S17	6	6	8	8	84 aa	0.99	no	no	n/a	n/a	http://driley-lx.igs.umaryland.edu:8080/sybil/current/cgi/shared/show_protein_cluster.cgi?site=Erwinia_dacicola&amp;id=195017
824	Erwinia_dacicola.match.X198872X343401.1 196977	uncharacterized protein HI_1082	6	6	8	8	84 aa	0.99	no	no	n/a	n/a	http://driley-lx.igs.umaryland.edu:8080/sybil/current/cgi/shared/show_protein_cluster.cgi?site=Erwinia_dacicola&amp;id=196977
825	Erwinia_dacicola.match.X199605X531501.1 198137	twin arginine-targeting translocase, TatA/E family protein	6	6	8	8	84 aa	0.95	no	no	n/a	n/a	http://driley-lx.igs.umaryland.edu:8080/sybil/current/cgi/shared/show_protein_cluster.cgi?site=Erwinia_dacicola&amp;id=198137
826	Erwinia_dacicola.match.X199616X547501.1 199576	ribosomal protein S16	6	6	8	8	82 aa	0.99	no	no	n/a	n/a	http://driley-lx.igs.umaryland.edu:8080/sybil/current/cgi/shared/show_protein_cluster.cgi?site=Erwinia_dacicola&amp;id=199576
827	Erwinia_dacicola.match.X198971X485451.1 195919	sulfurtransferase tusA	6	6	8	8	81 aa	0.99	no	no	n/a	n/a	http://driley-lx.igs.umaryland.edu:8080/sybil/current/cgi/shared/show_protein_cluster.cgi?site=Erwinia_dacicola&amp;id=195919
828	Erwinia_dacicola.match.X198959X468451.1 199172	biofilm regulator	6	6	8	8	81 aa	0.7	no	no	n/a	n/a	http://driley-lx.igs.umaryland.edu:8080/sybil/current/cgi/shared/show_protein_cluster.cgi?site=Erwinia_dacicola&amp;id=199172
829	Erwinia_dacicola.match.X198975X496251.1 201715	UPF0745 protein EPYR_01737	6	7	8	9	80 aa	0.43	yes	yes	n/a	n/a	http://driley-lx.igs.umaryland.edu:8080/sybil/current/cgi/shared/show_protein_cluster.cgi?site=Erwinia_dacicola&amp;id=201715
830	Erwinia_dacicola.match.X198914X405801.1 197404	glutaredoxin-like protein nrdH	6	6	8	8	80 aa	0.99	no	no	n/a	n/a	http://driley-lx.igs.umaryland.edu:8080/sybil/current/cgi/shared/show_protein_cluster.cgi?site=Erwinia_dacicola&amp;id=197404
831	Erwinia_dacicola.match.X198931X430051.1 201291	conserved hypothetical protein	6	6	8	8	80 aa	0.95	no	no	n/a	n/a	http://driley-lx.igs.umaryland.edu:8080/sybil/current/cgi/shared/show_protein_cluster.cgi?site=Erwinia_dacicola&amp;id=201291
832	Erwinia_dacicola.match.X198915X407701.1 197983	exodeoxyribonuclease VII, small subunit	6	6	8	8	80 aa	0.99	no	no	n/a	n/a	http://driley-lx.igs.umaryland.edu:8080/sybil/current/cgi/shared/show_protein_cluster.cgi?site=Erwinia_dacicola&amp;id=197983
833	Erwinia_dacicola.match.X198875X344151.1 199139	ATP synthase F0, C subunit	6	6	8	8	80 aa	0.99	no	no	n/a	n/a	http://driley-lx.igs.umaryland.edu:8080/sybil/current/cgi/shared/show_protein_cluster.cgi?site=Erwinia_dacicola&amp;id=199139
834	Erwinia_dacicola.match.X198957X466201.1 197653	acyl carrier protein	6	7	8	9	79 aa	0.31	yes	yes	n/a	n/a	http://driley-lx.igs.umaryland.edu:8080/sybil/current/cgi/shared/show_protein_cluster.cgi?site=Erwinia_dacicola&amp;id=197653
835	Erwinia_dacicola.match.X198895X376901.1 200987	cell division protein ZapB	6	6	8	8	79 aa	0.99	no	no	n/a	n/a	http://driley-lx.igs.umaryland.edu:8080/sybil/current/cgi/shared/show_protein_cluster.cgi?site=Erwinia_dacicola&amp;id=200987
836	Erwinia_dacicola.match.X198918X407451.1 201016	cell division topological specificity factor	6	6	8	8	79 aa	0.49	yes	no	n/a	n/a	http://driley-lx.igs.umaryland.edu:8080/sybil/current/cgi/shared/show_protein_cluster.cgi?site=Erwinia_dacicola&amp;id=201016
837	Erwinia_dacicola.match.X198924X422001.1 202252	major outer membrane lipoprotein Lpp	6	6	8	8	78 aa	0.99	no	no	n/a	n/a	http://driley-lx.igs.umaryland.edu:8080/sybil/current/cgi/shared/show_protein_cluster.cgi?site=Erwinia_dacicola&amp;id=202252
838	Erwinia_dacicola.match.X199601X523501.1 196088	ribosomal protein L28	6	6	8	8	76 aa	0.7	yes	no	n/a	n/a	http://driley-lx.igs.umaryland.edu:8080/sybil/current/cgi/shared/show_protein_cluster.cgi?site=Erwinia_dacicola&amp;id=196088
839	Erwinia_dacicola.match.X198904X391801.1 198158	ribosomal protein S18	6	6	8	8	75 aa	0.99	no	no	n/a	n/a	http://driley-lx.igs.umaryland.edu:8080/sybil/current/cgi/shared/show_protein_cluster.cgi?site=Erwinia_dacicola&amp;id=198158
840	Erwinia_dacicola.match.X198960X470951.1 196357	UPF0352 protein yejL	6	6	8	8	74 aa	0.89	yes	no	n/a	n/a	http://driley-lx.igs.umaryland.edu:8080/sybil/current/cgi/shared/show_protein_cluster.cgi?site=Erwinia_dacicola&amp;id=196357
841	Erwinia_dacicola.match.X198923X418751.1 202072	uncharacterized ybcJ domain protein	6	6	8	8	74 aa	0.69	no	yes	n/a	n/a	http://driley-lx.igs.umaryland.edu:8080/sybil/current/cgi/shared/show_protein_cluster.cgi?site=Erwinia_dacicola&amp;id=202072
842	Erwinia_dacicola.match.X198935X431051.1 200694	uncharacterized lipoprotein ygdR	6	6	8	8	71 aa	0.67	yes	no	n/a	n/a	http://driley-lx.igs.umaryland.edu:8080/sybil/current/cgi/shared/show_protein_cluster.cgi?site=Erwinia_dacicola&amp;id=200694
843	Erwinia_dacicola.match.X199603X531101.1 200051	ribosomal protein S21	6	6	8	8	71 aa	0.99	no	no	n/a	n/a	http://driley-lx.igs.umaryland.edu:8080/sybil/current/cgi/shared/show_protein_cluster.cgi?site=Erwinia_dacicola&amp;id=200051
844	Erwinia_dacicola.match.X198977X492601.1 199382	ribosomal protein L31	6	6	8	8	70 aa	0.99	no	no	n/a	n/a	http://driley-lx.igs.umaryland.edu:8080/sybil/current/cgi/shared/show_protein_cluster.cgi?site=Erwinia_dacicola&amp;id=199382
845	Erwinia_dacicola.match.X199602X525701.1 201110	uncharacterized protein ypeB	6	6	8	8	70 aa	0.82	yes	no	n/a	n/a	http://driley-lx.igs.umaryland.edu:8080/sybil/current/cgi/shared/show_protein_cluster.cgi?site=Erwinia_dacicola&amp;id=201110
846	Erwinia_dacicola.match.X198919X409651.1 195368	RNA chaperone, negative regulator of cspA transcription	6	6	8	8	70 aa	0.87	yes	no	n/a	n/a	http://driley-lx.igs.umaryland.edu:8080/sybil/current/cgi/shared/show_protein_cluster.cgi?site=Erwinia_dacicola&amp;id=195368
847	Erwinia_dacicola.match.X198965X476051.1 197159	cold shock-like protein CspC	6	6	8	8	69 aa	0.99	no	no	n/a	n/a	http://driley-lx.igs.umaryland.edu:8080/sybil/current/cgi/shared/show_protein_cluster.cgi?site=Erwinia_dacicola&amp;id=197159
848	Erwinia_dacicola.match.X199000X527601.1 194776	hemolysin expression-modulating protein	6	6	8	8	69 aa	0.63	yes	no	n/a	n/a	http://driley-lx.igs.umaryland.edu:8080/sybil/current/cgi/shared/show_protein_cluster.cgi?site=Erwinia_dacicola&amp;id=194776
849	Erwinia_dacicola.match.X198871X349851.1 195650	ribosomal protein L35	6	6	8	8	68 aa	0.76	yes	no	n/a	n/a	http://driley-lx.igs.umaryland.edu:8080/sybil/current/cgi/shared/show_protein_cluster.cgi?site=Erwinia_dacicola&amp;id=195650
850	Erwinia_dacicola.match.X198983X506151.1 195006	putative metal-binding family protein	6	6	8	8	65 aa	0.89	no	yes	n/a	n/a	http://driley-lx.igs.umaryland.edu:8080/sybil/current/cgi/shared/show_protein_cluster.cgi?site=Erwinia_dacicola&amp;id=195006
851	Erwinia_dacicola.match.X198892X377351.1 200684	ribosomal protein L29	6	6	8	8	63 aa	0.98	no	no	n/a	n/a	http://driley-lx.igs.umaryland.edu:8080/sybil/current/cgi/shared/show_protein_cluster.cgi?site=Erwinia_dacicola&amp;id=200684
852	Erwinia_dacicola.match.X198994X512501.1 195968	UPF0370 protein <locus_tag>	6	6	8	8	61 aa	0.83	yes	no	n/a	n/a	http://driley-lx.igs.umaryland.edu:8080/sybil/current/cgi/shared/show_protein_cluster.cgi?site=Erwinia_dacicola&amp;id=195968
853	Erwinia_dacicola.match.X198885X364251.1 198232	ribosomal protein L30	6	6	8	8	60 aa	0.95	no	no	n/a	n/a	http://driley-lx.igs.umaryland.edu:8080/sybil/current/cgi/shared/show_protein_cluster.cgi?site=Erwinia_dacicola&amp;id=198232
854	Erwinia_dacicola.match.X198988X509851.1 200262	ribosomal protein L33	6	6	8	8	55 aa	0.98	no	no	n/a	n/a	http://driley-lx.igs.umaryland.edu:8080/sybil/current/cgi/shared/show_protein_cluster.cgi?site=Erwinia_dacicola&amp;id=200262
855	Erwinia_dacicola.match.X198982X504251.1 199188	ribosomal protein L32	6	6	8	8	54 aa	0.74	yes	no	n/a	n/a	http://driley-lx.igs.umaryland.edu:8080/sybil/current/cgi/shared/show_protein_cluster.cgi?site=Erwinia_dacicola&amp;id=199188
856	Erwinia_dacicola.match.X198945X446501.1 196122	ribosomal protein L34	6	6	8	8	46 aa	0.98	no	no	n/a	n/a	http://driley-lx.igs.umaryland.edu:8080/sybil/current/cgi/shared/show_protein_cluster.cgi?site=Erwinia_dacicola&amp;id=196122
857	Erwinia_dacicola.match.X198904X393601.1 196468	exodeoxyribonuclease V, beta subunit	6	6	7	7	1179 aa	1	no	no	n/a	n/a	http://driley-lx.igs.umaryland.edu:8080/sybil/current/cgi/shared/show_protein_cluster.cgi?site=Erwinia_dacicola&amp;id=196468
858	Erwinia_dacicola.match.X199614X545551.1 198504	DNA translocase ftsK	6	6	7	7	1156 aa	0.84	yes	no	n/a	n/a	http://driley-lx.igs.umaryland.edu:8080/sybil/current/cgi/shared/show_protein_cluster.cgi?site=Erwinia_dacicola&amp;id=198504
859	Erwinia_dacicola.match.X198874X343101.1 200085	mechanosensitive ion channel family protein	6	6	7	7	1111 aa	1	no	no	n/a	n/a	http://driley-lx.igs.umaryland.edu:8080/sybil/current/cgi/shared/show_protein_cluster.cgi?site=Erwinia_dacicola&amp;id=200085
860	Erwinia_dacicola.match.X198969X477201.1 200719	FAD linked oxidases, C-terminal domain protein	6	6	7	7	1026 aa	0.96	yes	no	n/a	n/a	http://driley-lx.igs.umaryland.edu:8080/sybil/current/cgi/shared/show_protein_cluster.cgi?site=Erwinia_dacicola&amp;id=200719
861	Erwinia_dacicola.match.X198960X473351.1 194292	protease 3	6	6	7	7	961 aa	1	no	no	n/a	n/a	http://driley-lx.igs.umaryland.edu:8080/sybil/current/cgi/shared/show_protein_cluster.cgi?site=Erwinia_dacicola&amp;id=194292
862	Erwinia_dacicola.match.X199604X533101.1 199104	DNA polymerase I	6	6	7	7	924 aa	0.96	yes	no	n/a	n/a	http://driley-lx.igs.umaryland.edu:8080/sybil/current/cgi/shared/show_protein_cluster.cgi?site=Erwinia_dacicola&amp;id=199104
863	Erwinia_dacicola.match.X198944X449651.1 202097	DNA mismatch repair protein MutS	6	6	7	7	858 aa	0.97	yes	no	n/a	n/a	http://driley-lx.igs.umaryland.edu:8080/sybil/current/cgi/shared/show_protein_cluster.cgi?site=Erwinia_dacicola&amp;id=202097
864	Erwinia_dacicola.match.X198912X406651.1 198047	intracellular growth attenuator protein igaA	6	6	7	7	712 aa	1	no	no	n/a	n/a	http://driley-lx.igs.umaryland.edu:8080/sybil/current/cgi/shared/show_protein_cluster.cgi?site=Erwinia_dacicola&amp;id=198047
865	Erwinia_dacicola.match.X199608X533751.1 194929	ATP-dependent RNA helicase hrpB domain protein	6	6	7	7	706 aa	0.05	yes	yes	n/a	n/a	http://driley-lx.igs.umaryland.edu:8080/sybil/current/cgi/shared/show_protein_cluster.cgi?site=Erwinia_dacicola&amp;id=194929
866	Erwinia_dacicola.match.X199605X531201.1 199578	electron transport complex, RnfABCDGE type, C subunit	6	6	7	7	703 aa	0.72	no	no	n/a	n/a	http://driley-lx.igs.umaryland.edu:8080/sybil/current/cgi/shared/show_protein_cluster.cgi?site=Erwinia_dacicola&amp;id=199578
867	Erwinia_dacicola.match.X198935X437551.1 198829	recombination 2 domain protein	6	6	7	7	652 aa	0.05	yes	yes	n/a	n/a	http://driley-lx.igs.umaryland.edu:8080/sybil/current/cgi/shared/show_protein_cluster.cgi?site=Erwinia_dacicola&amp;id=198829
868	Erwinia_dacicola.match.X198956X464101.1 198327	exoribonuclease II	6	6	7	7	647 aa	1	no	no	n/a	n/a	http://driley-lx.igs.umaryland.edu:8080/sybil/current/cgi/shared/show_protein_cluster.cgi?site=Erwinia_dacicola&amp;id=198327
869	Erwinia_dacicola.match.X198980X501201.1 196183	PTS system mannitol-specific EIICBA component	6	6	7	7	644 aa	0.99	no	no	n/a	n/a	http://driley-lx.igs.umaryland.edu:8080/sybil/current/cgi/shared/show_protein_cluster.cgi?site=Erwinia_dacicola&amp;id=196183
870	Erwinia_dacicola.match.X198948X453151.1 202293	uncharacterized ABC transporter permease ybbP domain protein	6	7	7	8	624 aa	0.05	yes	no	n/a	n/a	http://driley-lx.igs.umaryland.edu:8080/sybil/current/cgi/shared/show_protein_cluster.cgi?site=Erwinia_dacicola&amp;id=202293
871	Erwinia_dacicola.match.X198926X424851.1 199754	peptidyl-prolyl cis-trans isomerase D	6	6	7	7	623 aa	1	no	no	n/a	n/a	http://driley-lx.igs.umaryland.edu:8080/sybil/current/cgi/shared/show_protein_cluster.cgi?site=Erwinia_dacicola&amp;id=199754
872	Erwinia_dacicola.match.X198931X429551.1 201441	exodeoxyribonuclease V, alpha subunit	6	6	7	7	615 aa	0.99	no	yes	n/a	n/a	http://driley-lx.igs.umaryland.edu:8080/sybil/current/cgi/shared/show_protein_cluster.cgi?site=Erwinia_dacicola&amp;id=201441
873	Erwinia_dacicola.match.X199603X527451.1 196531	putative ATP-dependent protease	6	6	7	7	590 aa	0.96	yes	no	n/a	n/a	http://driley-lx.igs.umaryland.edu:8080/sybil/current/cgi/shared/show_protein_cluster.cgi?site=Erwinia_dacicola&amp;id=196531
874	Erwinia_dacicola.match.X198879X368151.1 200172	penicillin-binding protein activator LpoA	6	7	7	8	585 aa	0.3	yes	no	n/a	n/a	http://driley-lx.igs.umaryland.edu:8080/sybil/current/cgi/shared/show_protein_cluster.cgi?site=Erwinia_dacicola&amp;id=200172
875	Erwinia_dacicola.match.X199605X529851.1 196731	EAL domain protein	6	6	7	7	582 aa	0.25	yes	yes	n/a	n/a	http://driley-lx.igs.umaryland.edu:8080/sybil/current/cgi/shared/show_protein_cluster.cgi?site=Erwinia_dacicola&amp;id=196731
876	Erwinia_dacicola.match.X198987X507051.1 200240	thiol:disulfide interchange protein DsbD	6	6	7	7	576 aa	0.97	yes	no	n/a	n/a	http://driley-lx.igs.umaryland.edu:8080/sybil/current/cgi/shared/show_protein_cluster.cgi?site=Erwinia_dacicola&amp;id=200240
877	Erwinia_dacicola.match.X198991X510751.1 195544	sodium/hydrogen exchanger family protein	6	6	7	7	573 aa	1	no	no	n/a	n/a	http://driley-lx.igs.umaryland.edu:8080/sybil/current/cgi/shared/show_protein_cluster.cgi?site=Erwinia_dacicola&amp;id=195544
878	Erwinia_dacicola.match.X198974X491251.1 196575	protein UshA	6	6	7	7	565 aa	0.98	yes	yes	n/a	n/a	http://driley-lx.igs.umaryland.edu:8080/sybil/current/cgi/shared/show_protein_cluster.cgi?site=Erwinia_dacicola&amp;id=196575
879	Erwinia_dacicola.match.X199601X526951.1 201695	N-acetylmuramoyl-L-alanine amidase AmiB domain protein	6	6	7	7	553 aa	0.99	no	no	n/a	n/a	http://driley-lx.igs.umaryland.edu:8080/sybil/current/cgi/shared/show_protein_cluster.cgi?site=Erwinia_dacicola&amp;id=201695
880	Erwinia_dacicola.match.X198934X435501.1 197136	mce related family protein	6	6	7	7	544 aa	0.95	yes	no	n/a	n/a	http://driley-lx.igs.umaryland.edu:8080/sybil/current/cgi/shared/show_protein_cluster.cgi?site=Erwinia_dacicola&amp;id=197136
881	Erwinia_dacicola.match.X198923X422301.1 197978	gamma-glutamyltranspeptidase family protein	6	6	7	7	543 aa	0.85	yes	no	n/a	n/a	http://driley-lx.igs.umaryland.edu:8080/sybil/current/cgi/shared/show_protein_cluster.cgi?site=Erwinia_dacicola&amp;id=197978
882	Erwinia_dacicola.match.X198934X430551.1 197931	cytoplasmic trehalase	6	6	7	7	541 aa	0.96	yes	no	n/a	n/a	http://driley-lx.igs.umaryland.edu:8080/sybil/current/cgi/shared/show_protein_cluster.cgi?site=Erwinia_dacicola&amp;id=197931
883	Erwinia_dacicola.match.X198983X505301.1 198470	thiamine/thiamine pyrophosphate ABC transporter, permease protein	6	6	7	7	533 aa	0.95	yes	no	n/a	n/a	http://driley-lx.igs.umaryland.edu:8080/sybil/current/cgi/shared/show_protein_cluster.cgi?site=Erwinia_dacicola&amp;id=198470
884	Erwinia_dacicola.match.X198891X366901.1 199108	apolipoprotein N-acyltransferase	6	6	7	7	511 aa	0.99	no	no	n/a	n/a	http://driley-lx.igs.umaryland.edu:8080/sybil/current/cgi/shared/show_protein_cluster.cgi?site=Erwinia_dacicola&amp;id=199108
885	Erwinia_dacicola.match.X198988X508651.1 196692	peptidase M48 family protein	6	6	7	7	496 aa	0.95	yes	no	n/a	n/a	http://driley-lx.igs.umaryland.edu:8080/sybil/current/cgi/shared/show_protein_cluster.cgi?site=Erwinia_dacicola&amp;id=196692
886	Erwinia_dacicola.match.X198933X434951.1 197493	protein AmpG	6	6	7	7	495 aa	1	no	no	n/a	n/a	http://driley-lx.igs.umaryland.edu:8080/sybil/current/cgi/shared/show_protein_cluster.cgi?site=Erwinia_dacicola&amp;id=197493
887	Erwinia_dacicola.match.X198928X428151.1 198298	cardiolipin synthase	6	6	7	7	486 aa	1	no	no	n/a	n/a	http://driley-lx.igs.umaryland.edu:8080/sybil/current/cgi/shared/show_protein_cluster.cgi?site=Erwinia_dacicola&amp;id=198298
888	Erwinia_dacicola.match.X198942X448001.1 196529	rfaE bifunctional protein, domain I	6	6	7	7	478 aa	1	no	no	n/a	n/a	http://driley-lx.igs.umaryland.edu:8080/sybil/current/cgi/shared/show_protein_cluster.cgi?site=Erwinia_dacicola&amp;id=196529
889	Erwinia_dacicola.match.X198997X521351.1 199310	carbohydrate kinase family protein	6	6	7	7	466 aa	0.44	yes	no	n/a	n/a	http://driley-lx.igs.umaryland.edu:8080/sybil/current/cgi/shared/show_protein_cluster.cgi?site=Erwinia_dacicola&amp;id=199310
890	Erwinia_dacicola.match.X198988X513951.1 196543	amidohydrolase, AtzE family protein	6	6	7	7	457 aa	0.86	no	yes	n/a	n/a	http://driley-lx.igs.umaryland.edu:8080/sybil/current/cgi/shared/show_protein_cluster.cgi?site=Erwinia_dacicola&amp;id=196543
891	Erwinia_dacicola.match.X198932X434551.1 200239	UDP-N-acetylmuramoyl-tripeptide--D-alanyl-D- alanine ligase	6	6	7	7	452 aa	1	no	no	n/a	n/a	http://driley-lx.igs.umaryland.edu:8080/sybil/current/cgi/shared/show_protein_cluster.cgi?site=Erwinia_dacicola&amp;id=200239
892	Erwinia_dacicola.match.X198949X459801.1 194506	wzyE family protein	6	6	7	7	452 aa	0.98	no	yes	n/a	n/a	http://driley-lx.igs.umaryland.edu:8080/sybil/current/cgi/shared/show_protein_cluster.cgi?site=Erwinia_dacicola&amp;id=194506
893	Erwinia_dacicola.match.X198923X423901.1 199594	phosphoglucosamine mutase	6	6	7	7	444 aa	1	no	no	n/a	n/a	http://driley-lx.igs.umaryland.edu:8080/sybil/current/cgi/shared/show_protein_cluster.cgi?site=Erwinia_dacicola&amp;id=199594
894	Erwinia_dacicola.match.X198965X475001.1 202502	branched-chain amino acid transport system II carrier protein	6	6	7	7	442 aa	0.96	yes	no	n/a	n/a	http://driley-lx.igs.umaryland.edu:8080/sybil/current/cgi/shared/show_protein_cluster.cgi?site=Erwinia_dacicola&amp;id=202502
895	Erwinia_dacicola.match.X198885X362201.1 201448	lysM domain protein	6	6	7	7	441 aa	1	no	no	n/a	n/a	http://driley-lx.igs.umaryland.edu:8080/sybil/current/cgi/shared/show_protein_cluster.cgi?site=Erwinia_dacicola&amp;id=201448
896	Erwinia_dacicola.match.X199603X523801.1 200048	ribosomal RNA small subunit methyltransferase B	6	6	7	7	439 aa	0.94	yes	no	n/a	n/a	http://driley-lx.igs.umaryland.edu:8080/sybil/current/cgi/shared/show_protein_cluster.cgi?site=Erwinia_dacicola&amp;id=200048
897	Erwinia_dacicola.match.X198960X470251.1 194324	PTS system, lactose/cellobiose IIC component family protein	6	6	7	7	439 aa	1	no	no	n/a	n/a	http://driley-lx.igs.umaryland.edu:8080/sybil/current/cgi/shared/show_protein_cluster.cgi?site=Erwinia_dacicola&amp;id=194324
898	Erwinia_dacicola.match.X198943X452601.1 201943	3-phosphoshikimate 1-carboxyvinyltransferase	6	6	7	7	429 aa	0.99	yes	no	n/a	n/a	http://driley-lx.igs.umaryland.edu:8080/sybil/current/cgi/shared/show_protein_cluster.cgi?site=Erwinia_dacicola&amp;id=201943
899	Erwinia_dacicola.match.X198898X383001.1 197621	peptidase M23 family protein	6	6	7	7	428 aa	0.94	yes	no	n/a	n/a	http://driley-lx.igs.umaryland.edu:8080/sybil/current/cgi/shared/show_protein_cluster.cgi?site=Erwinia_dacicola&amp;id=197621
900	Erwinia_dacicola.match.X198938X437151.1 202034	glutamate dehydrogenase	6	6	7	7	424 aa	1	no	no	n/a	n/a	http://driley-lx.igs.umaryland.edu:8080/sybil/current/cgi/shared/show_protein_cluster.cgi?site=Erwinia_dacicola&amp;id=202034
901	Erwinia_dacicola.match.X198932X432001.1 201295	nucleotide sugar dehydrogenase family protein	6	6	7	7	422 aa	0.97	yes	yes	n/a	n/a	http://driley-lx.igs.umaryland.edu:8080/sybil/current/cgi/shared/show_protein_cluster.cgi?site=Erwinia_dacicola&amp;id=201295
902	Erwinia_dacicola.match.X198909X396551.1 199571	bifunctional protein folC	6	6	7	7	420 aa	1	no	no	n/a	n/a	http://driley-lx.igs.umaryland.edu:8080/sybil/current/cgi/shared/show_protein_cluster.cgi?site=Erwinia_dacicola&amp;id=199571
903	Erwinia_dacicola.match.X199609X535451.1 196190	integral membrane , PqiA family protein	6	6	7	7	413 aa	0.86	yes	no	n/a	n/a	http://driley-lx.igs.umaryland.edu:8080/sybil/current/cgi/shared/show_protein_cluster.cgi?site=Erwinia_dacicola&amp;id=196190
904	Erwinia_dacicola.match.X198929X427851.1 200365	protein wzxE	6	6	7	7	412 aa	0.94	no	no	n/a	n/a	http://driley-lx.igs.umaryland.edu:8080/sybil/current/cgi/shared/show_protein_cluster.cgi?site=Erwinia_dacicola&amp;id=200365
905	Erwinia_dacicola.match.X199000X529401.1 197993	multifunctional CCA protein	6	6	7	7	407 aa	1	no	no	n/a	n/a	http://driley-lx.igs.umaryland.edu:8080/sybil/current/cgi/shared/show_protein_cluster.cgi?site=Erwinia_dacicola&amp;id=197993
906	Erwinia_dacicola.match.X198908X395701.1 195181	efflux transporter, RND family, MFP subunit	6	6	7	7	406 aa	0.98	no	no	n/a	n/a	http://driley-lx.igs.umaryland.edu:8080/sybil/current/cgi/shared/show_protein_cluster.cgi?site=Erwinia_dacicola&amp;id=195181
907	Erwinia_dacicola.match.X198933X438101.1 201697	uncharacterized aminotransferase YfbQ	6	6	7	7	405 aa	1	no	no	n/a	n/a	http://driley-lx.igs.umaryland.edu:8080/sybil/current/cgi/shared/show_protein_cluster.cgi?site=Erwinia_dacicola&amp;id=201697
908	Erwinia_dacicola.match.X198894X381451.1 195632	serine protease domain protein	6	6	7	7	403 aa	0.1	yes	yes	n/a	n/a	http://driley-lx.igs.umaryland.edu:8080/sybil/current/cgi/shared/show_protein_cluster.cgi?site=Erwinia_dacicola&amp;id=195632
909	Erwinia_dacicola.match.X198918X406901.1 196888	tetratricopeptide repeat family protein	6	6	7	7	396 aa	1	no	no	n/a	n/a	http://driley-lx.igs.umaryland.edu:8080/sybil/current/cgi/shared/show_protein_cluster.cgi?site=Erwinia_dacicola&amp;id=196888
910	Erwinia_dacicola.match.X198972X489951.1 201045	N-acetylglucosamine-6-phosphate deacetylase	6	6	7	7	383 aa	0.98	yes	no	n/a	n/a	http://driley-lx.igs.umaryland.edu:8080/sybil/current/cgi/shared/show_protein_cluster.cgi?site=Erwinia_dacicola&amp;id=201045
911	Erwinia_dacicola.match.X198910X397151.1 201293	D-alanyl-D-alanine carboxypeptidase dacB domain protein	6	7	7	8	382 aa	0.09	yes	yes	n/a	n/a	http://driley-lx.igs.umaryland.edu:8080/sybil/current/cgi/shared/show_protein_cluster.cgi?site=Erwinia_dacicola&amp;id=201293
912	Erwinia_dacicola.match.X198997X519101.1 196326	erythronate-4-phosphate dehydrogenase	6	6	7	7	382 aa	0.93	yes	no	n/a	n/a	http://driley-lx.igs.umaryland.edu:8080/sybil/current/cgi/shared/show_protein_cluster.cgi?site=Erwinia_dacicola&amp;id=196326
913	Erwinia_dacicola.match.X198936X436201.1 200631	mannitol-1-phosphate 5-dehydrogenase	6	6	7	7	382 aa	1	no	no	n/a	n/a	http://driley-lx.igs.umaryland.edu:8080/sybil/current/cgi/shared/show_protein_cluster.cgi?site=Erwinia_dacicola&amp;id=200631
914	Erwinia_dacicola.match.X198984X499901.1 201049	lipoprotein nlpD	6	6	7	7	375 aa	0.96	no	no	n/a	n/a	http://driley-lx.igs.umaryland.edu:8080/sybil/current/cgi/shared/show_protein_cluster.cgi?site=Erwinia_dacicola&amp;id=201049
915	Erwinia_dacicola.match.X198965X475901.1 194381	tRNA (5-methylaminomethyl-2-thiouridylate)-methyltransferase	6	6	7	7	372 aa	0.96	yes	no	n/a	n/a	http://driley-lx.igs.umaryland.edu:8080/sybil/current/cgi/shared/show_protein_cluster.cgi?site=Erwinia_dacicola&amp;id=194381
916	Erwinia_dacicola.match.X198966X478551.1 200947	ribonuclease D	6	6	7	7	371 aa	0.99	yes	no	n/a	n/a	http://driley-lx.igs.umaryland.edu:8080/sybil/current/cgi/shared/show_protein_cluster.cgi?site=Erwinia_dacicola&amp;id=200947
917	Erwinia_dacicola.match.X198985X500301.1 198819	tRNA (uracil-5-)-methyltransferase	6	6	7	7	367 aa	1	no	no	n/a	n/a	http://driley-lx.igs.umaryland.edu:8080/sybil/current/cgi/shared/show_protein_cluster.cgi?site=Erwinia_dacicola&amp;id=198819
918	Erwinia_dacicola.match.X198967X483301.1 202410	inner membrane protein yeeA	6	6	7	7	365 aa	0.89	yes	no	n/a	n/a	http://driley-lx.igs.umaryland.edu:8080/sybil/current/cgi/shared/show_protein_cluster.cgi?site=Erwinia_dacicola&amp;id=202410
919	Erwinia_dacicola.match.X198939X441551.1 198171	undecaprenyl-phosphate alpha-N-acetylglucosaminyl 1-phosphatetransferase	6	6	7	7	364 aa	0.83	yes	yes	n/a	n/a	http://driley-lx.igs.umaryland.edu:8080/sybil/current/cgi/shared/show_protein_cluster.cgi?site=Erwinia_dacicola&amp;id=198171
920	Erwinia_dacicola.match.X198986X508001.1 196863	calcium/proton antiporter	6	6	7	7	363 aa	0.99	no	no	n/a	n/a	http://driley-lx.igs.umaryland.edu:8080/sybil/current/cgi/shared/show_protein_cluster.cgi?site=Erwinia_dacicola&amp;id=196863
921	Erwinia_dacicola.match.X198890X371851.1 197977	S-adenosylmethionine:tRNA ribosyltransferase-isomerase	6	6	7	7	357 aa	0.99	no	no	n/a	n/a	http://driley-lx.igs.umaryland.edu:8080/sybil/current/cgi/shared/show_protein_cluster.cgi?site=Erwinia_dacicola&amp;id=197977
922	Erwinia_dacicola.match.X198906X394101.1 198647	phosphoserine aminotransferase	6	6	7	7	356 aa	0.91	no	no	n/a	n/a	http://driley-lx.igs.umaryland.edu:8080/sybil/current/cgi/shared/show_protein_cluster.cgi?site=Erwinia_dacicola&amp;id=198647
923	Erwinia_dacicola.match.X198869X347401.1 199390	putative type II secretion system protein	6	6	7	7	354 aa	0.1	yes	yes	n/a	n/a	http://driley-lx.igs.umaryland.edu:8080/sybil/current/cgi/shared/show_protein_cluster.cgi?site=Erwinia_dacicola&amp;id=199390
924	Erwinia_dacicola.match.X198996X519351.1 197275	dihydroorotase, homodimeric type	6	6	7	7	350 aa	1	no	no	n/a	n/a	http://driley-lx.igs.umaryland.edu:8080/sybil/current/cgi/shared/show_protein_cluster.cgi?site=Erwinia_dacicola&amp;id=197275
925	Erwinia_dacicola.match.X198957X464201.1 195874	uncharacterized zinc-type alcohol dehydrogenase-like protein YahK	6	6	7	7	350 aa	1	no	no	n/a	n/a	http://driley-lx.igs.umaryland.edu:8080/sybil/current/cgi/shared/show_protein_cluster.cgi?site=Erwinia_dacicola&amp;id=195874
926	Erwinia_dacicola.match.X199602X526451.1 198459	lipopolysaccharide heptosyltransferase II	6	6	7	7	348 aa	1	no	no	n/a	n/a	http://driley-lx.igs.umaryland.edu:8080/sybil/current/cgi/shared/show_protein_cluster.cgi?site=Erwinia_dacicola&amp;id=198459
927	Erwinia_dacicola.match.X198925X427901.1 195729	RNA 2'-O ribose methyltransferase substrate binding family protein	6	6	7	7	344 aa	0.99	no	no	n/a	n/a	http://driley-lx.igs.umaryland.edu:8080/sybil/current/cgi/shared/show_protein_cluster.cgi?site=Erwinia_dacicola&amp;id=195729
928	Erwinia_dacicola.match.X198867X349551.1 195039	DNA polymerase III, delta subunit	6	6	7	7	343 aa	1	no	no	n/a	n/a	http://driley-lx.igs.umaryland.edu:8080/sybil/current/cgi/shared/show_protein_cluster.cgi?site=Erwinia_dacicola&amp;id=195039
929	Erwinia_dacicola.match.X198922X413301.1 202188	lipoprotein 34	6	6	7	7	343 aa	0.99	no	no	n/a	n/a	http://driley-lx.igs.umaryland.edu:8080/sybil/current/cgi/shared/show_protein_cluster.cgi?site=Erwinia_dacicola&amp;id=202188
930	Erwinia_dacicola.match.X198958X472651.1 195150	aminodeoxychorismate lyase family protein	6	6	7	7	342 aa	0.99	no	no	n/a	n/a	http://driley-lx.igs.umaryland.edu:8080/sybil/current/cgi/shared/show_protein_cluster.cgi?site=Erwinia_dacicola&amp;id=195150
931	Erwinia_dacicola.match.X198905X392501.1 195671	inner membrane protein yhjD	6	6	7	7	340 aa	0.97	no	no	n/a	n/a	http://driley-lx.igs.umaryland.edu:8080/sybil/current/cgi/shared/show_protein_cluster.cgi?site=Erwinia_dacicola&amp;id=195671
932	Erwinia_dacicola.match.X198976X495051.1 196901	dihydroorotate oxidase	6	6	7	7	337 aa	0.99	no	no	n/a	n/a	http://driley-lx.igs.umaryland.edu:8080/sybil/current/cgi/shared/show_protein_cluster.cgi?site=Erwinia_dacicola&amp;id=196901
933	Erwinia_dacicola.match.X198972X486851.1 195446	short chain dehydrogenase family protein	6	6	7	7	335 aa	1	no	no	n/a	n/a	http://driley-lx.igs.umaryland.edu:8080/sybil/current/cgi/shared/show_protein_cluster.cgi?site=Erwinia_dacicola&amp;id=195446
934	Erwinia_dacicola.match.X199611X542551.1 200617	DNA polymerase III subunit delta'	6	6	7	7	335 aa	0.98	yes	no	n/a	n/a	http://driley-lx.igs.umaryland.edu:8080/sybil/current/cgi/shared/show_protein_cluster.cgi?site=Erwinia_dacicola&amp;id=200617
935	Erwinia_dacicola.match.X198957X470001.1 195232	tryptophan/tyrosine permease family protein	6	7	7	8	333 aa	0.13	yes	yes	n/a	n/a	http://driley-lx.igs.umaryland.edu:8080/sybil/current/cgi/shared/show_protein_cluster.cgi?site=Erwinia_dacicola&amp;id=195232
936	Erwinia_dacicola.match.X198950X454951.1 199770	putative isomerase	6	6	7	7	328 aa	1	no	no	n/a	n/a	http://driley-lx.igs.umaryland.edu:8080/sybil/current/cgi/shared/show_protein_cluster.cgi?site=Erwinia_dacicola&amp;id=199770
937	Erwinia_dacicola.match.X198898X382651.1 200982	tRNA-modifying protein ygfZ	6	6	7	7	326 aa	0.95	yes	no	n/a	n/a	http://driley-lx.igs.umaryland.edu:8080/sybil/current/cgi/shared/show_protein_cluster.cgi?site=Erwinia_dacicola&amp;id=200982
938	Erwinia_dacicola.match.X198937X431751.1 201346	tetraacyldisaccharide 4'-kinase	6	6	7	7	326 aa	1	no	no	n/a	n/a	http://driley-lx.igs.umaryland.edu:8080/sybil/current/cgi/shared/show_protein_cluster.cgi?site=Erwinia_dacicola&amp;id=201346
939	Erwinia_dacicola.match.X198949X452301.1 197818	glucokinase	6	6	7	7	321 aa	1	no	no	n/a	n/a	http://driley-lx.igs.umaryland.edu:8080/sybil/current/cgi/shared/show_protein_cluster.cgi?site=Erwinia_dacicola&amp;id=197818
940	Erwinia_dacicola.match.X199605X530001.1 199426	lipopolysaccharide biosynthesis protein	6	6	7	7	319 aa	0.98	no	yes	n/a	n/a	http://driley-lx.igs.umaryland.edu:8080/sybil/current/cgi/shared/show_protein_cluster.cgi?site=Erwinia_dacicola&amp;id=199426
941	Erwinia_dacicola.match.X198995X519851.1 200989	signal peptidase I	6	6	7	7	318 aa	1	no	no	n/a	n/a	http://driley-lx.igs.umaryland.edu:8080/sybil/current/cgi/shared/show_protein_cluster.cgi?site=Erwinia_dacicola&amp;id=200989
942	Erwinia_dacicola.match.X198968X479701.1 198831	sigma-E factor regulatory protein rseB	6	6	7	7	317 aa	0.97	yes	no	n/a	n/a	http://driley-lx.igs.umaryland.edu:8080/sybil/current/cgi/shared/show_protein_cluster.cgi?site=Erwinia_dacicola&amp;id=198831
943	Erwinia_dacicola.match.X198966X484551.1 201226	high-affinity zinc uptake system protein znuA	6	6	7	7	316 aa	0.93	yes	no	n/a	n/a	http://driley-lx.igs.umaryland.edu:8080/sybil/current/cgi/shared/show_protein_cluster.cgi?site=Erwinia_dacicola&amp;id=201226
944	Erwinia_dacicola.match.X199605X535551.1 198898	protein ydgH	6	6	7	7	316 aa	1	no	no	n/a	n/a	http://driley-lx.igs.umaryland.edu:8080/sybil/current/cgi/shared/show_protein_cluster.cgi?site=Erwinia_dacicola&amp;id=198898
945	Erwinia_dacicola.match.X198905X387301.1 197216	methionyl-tRNA formyltransferase	6	6	7	7	315 aa	1	no	no	n/a	n/a	http://driley-lx.igs.umaryland.edu:8080/sybil/current/cgi/shared/show_protein_cluster.cgi?site=Erwinia_dacicola&amp;id=197216
946	Erwinia_dacicola.match.X199616X544701.1 199063	cell division protein ZipA	6	6	7	7	311 aa	0.95	no	no	n/a	n/a	http://driley-lx.igs.umaryland.edu:8080/sybil/current/cgi/shared/show_protein_cluster.cgi?site=Erwinia_dacicola&amp;id=199063
947	Erwinia_dacicola.match.X198961X472601.1 196868	ribonuclease Z	6	6	7	7	306 aa	0.96	yes	no	n/a	n/a	http://driley-lx.igs.umaryland.edu:8080/sybil/current/cgi/shared/show_protein_cluster.cgi?site=Erwinia_dacicola&amp;id=196868
948	Erwinia_dacicola.match.X198973X492201.1 195090	transcriptional activator protein lysR	6	6	7	7	304 aa	0.95	yes	no	n/a	n/a	http://driley-lx.igs.umaryland.edu:8080/sybil/current/cgi/shared/show_protein_cluster.cgi?site=Erwinia_dacicola&amp;id=195090
949	Erwinia_dacicola.match.X198942X447251.1 201645	coproporphyrinogen-III oxidase, aerobic	6	6	7	7	302 aa	1	no	no	n/a	n/a	http://driley-lx.igs.umaryland.edu:8080/sybil/current/cgi/shared/show_protein_cluster.cgi?site=Erwinia_dacicola&amp;id=201645
950	Erwinia_dacicola.match.X198956X464251.1 194891	lipid A biosynthesis lauroyl acyltransferase	6	6	7	7	300 aa	0.86	no	no	n/a	n/a	http://driley-lx.igs.umaryland.edu:8080/sybil/current/cgi/shared/show_protein_cluster.cgi?site=Erwinia_dacicola&amp;id=194891
951	Erwinia_dacicola.match.X198952X462851.1 201103	cytidine deaminase	6	6	7	7	296 aa	0.99	no	no	n/a	n/a	http://driley-lx.igs.umaryland.edu:8080/sybil/current/cgi/shared/show_protein_cluster.cgi?site=Erwinia_dacicola&amp;id=201103
952	Erwinia_dacicola.match.X198968X479401.1 197950	putative Thr/Ser kinase implicated in Cpx stress response	6	6	7	7	289 aa	0.14	yes	no	n/a	n/a	http://driley-lx.igs.umaryland.edu:8080/sybil/current/cgi/shared/show_protein_cluster.cgi?site=Erwinia_dacicola&amp;id=197950
953	Erwinia_dacicola.match.X198960X472151.1 195440	4-(cytidine 5'-diphospho)-2-C-methyl-D-erythritol kinase	6	6	7	7	287 aa	0.99	no	no	n/a	n/a	http://driley-lx.igs.umaryland.edu:8080/sybil/current/cgi/shared/show_protein_cluster.cgi?site=Erwinia_dacicola&amp;id=195440
954	Erwinia_dacicola.match.X198872X347701.1 197036	UPF0042 nucleotide-binding protein yhbJ	6	6	7	7	284 aa	1	no	no	n/a	n/a	http://driley-lx.igs.umaryland.edu:8080/sybil/current/cgi/shared/show_protein_cluster.cgi?site=Erwinia_dacicola&amp;id=197036
955	Erwinia_dacicola.match.X199615X545351.1 198342	phenazine biosynthesis PhzF family protein	6	6	7	7	283 aa	1	no	no	n/a	n/a	http://driley-lx.igs.umaryland.edu:8080/sybil/current/cgi/shared/show_protein_cluster.cgi?site=Erwinia_dacicola&amp;id=198342
956	Erwinia_dacicola.match.X199601X521251.1 195285	inner membrane protein yrbG	6	7	7	8	278 aa	0.15	yes	yes	n/a	n/a	http://driley-lx.igs.umaryland.edu:8080/sybil/current/cgi/shared/show_protein_cluster.cgi?site=Erwinia_dacicola&amp;id=195285
957	Erwinia_dacicola.match.X199613X543251.1 195406	dihydropteroate synthase	6	6	7	7	278 aa	1	no	no	n/a	n/a	http://driley-lx.igs.umaryland.edu:8080/sybil/current/cgi/shared/show_protein_cluster.cgi?site=Erwinia_dacicola&amp;id=195406
958	Erwinia_dacicola.match.X198926X422501.1 196856	putative dienelactone hydrolase	6	6	7	7	277 aa	0.97	yes	no	n/a	n/a	http://driley-lx.igs.umaryland.edu:8080/sybil/current/cgi/shared/show_protein_cluster.cgi?site=Erwinia_dacicola&amp;id=196856
959	Erwinia_dacicola.match.X198875X341901.1 201424	NH(3)-dependent NAD(+) synthetase	6	6	7	7	275 aa	1	no	no	n/a	n/a	http://driley-lx.igs.umaryland.edu:8080/sybil/current/cgi/shared/show_protein_cluster.cgi?site=Erwinia_dacicola&amp;id=201424
960	Erwinia_dacicola.match.X198988X508951.1 197986	quinolinate synthetase complex, A subunit	6	6	7	7	275 aa	0.18	yes	yes	n/a	n/a	http://driley-lx.igs.umaryland.edu:8080/sybil/current/cgi/shared/show_protein_cluster.cgi?site=Erwinia_dacicola&amp;id=197986
961	Erwinia_dacicola.match.X198970X482051.1 200758	bis	6	6	7	7	275 aa	0.97	no	no	n/a	n/a	http://driley-lx.igs.umaryland.edu:8080/sybil/current/cgi/shared/show_protein_cluster.cgi?site=Erwinia_dacicola&amp;id=200758
962	Erwinia_dacicola.match.X198932X429801.1 196500	rhomboid protease glpG	6	6	7	7	274 aa	0.91	yes	no	n/a	n/a	http://driley-lx.igs.umaryland.edu:8080/sybil/current/cgi/shared/show_protein_cluster.cgi?site=Erwinia_dacicola&amp;id=196500
963	Erwinia_dacicola.match.X198917X411651.1 200821	DNA adenine methylase	6	6	7	7	273 aa	1	no	no	n/a	n/a	http://driley-lx.igs.umaryland.edu:8080/sybil/current/cgi/shared/show_protein_cluster.cgi?site=Erwinia_dacicola&amp;id=200821
964	Erwinia_dacicola.match.X198893X373601.1 200717	formamidopyrimidine-DNA glycosylase	6	6	7	7	269 aa	1	no	no	n/a	n/a	http://driley-lx.igs.umaryland.edu:8080/sybil/current/cgi/shared/show_protein_cluster.cgi?site=Erwinia_dacicola&amp;id=200717
965	Erwinia_dacicola.match.X198982X502101.1 194931	conserved hypothetical protein	6	6	7	7	261 aa	0.97	no	no	n/a	n/a	http://driley-lx.igs.umaryland.edu:8080/sybil/current/cgi/shared/show_protein_cluster.cgi?site=Erwinia_dacicola&amp;id=194931
966	Erwinia_dacicola.match.X198868X347201.1 201335	esterase YbfF	6	6	7	7	254 aa	1	no	no	n/a	n/a	http://driley-lx.igs.umaryland.edu:8080/sybil/current/cgi/shared/show_protein_cluster.cgi?site=Erwinia_dacicola&amp;id=201335
967	Erwinia_dacicola.match.X198926X426601.1 195508	cyclohexadienyl dehydratase domain protein	6	6	7	7	253 aa	0.65	yes	no	n/a	n/a	http://driley-lx.igs.umaryland.edu:8080/sybil/current/cgi/shared/show_protein_cluster.cgi?site=Erwinia_dacicola&amp;id=195508
968	Erwinia_dacicola.match.X198955X461201.1 201745	fumarate and nitrate reduction regulatory protein	6	6	7	7	251 aa	1	no	no	n/a	n/a	http://driley-lx.igs.umaryland.edu:8080/sybil/current/cgi/shared/show_protein_cluster.cgi?site=Erwinia_dacicola&amp;id=201745
969	Erwinia_dacicola.match.X199603X526101.1 196363	protein smtA	6	6	7	7	247 aa	0.59	no	no	n/a	n/a	http://driley-lx.igs.umaryland.edu:8080/sybil/current/cgi/shared/show_protein_cluster.cgi?site=Erwinia_dacicola&amp;id=196363
970	Erwinia_dacicola.match.X199615X543751.1 200460	uroporphyrinogen-III synthase HemD family protein	6	6	7	7	247 aa	0.98	no	yes	n/a	n/a	http://driley-lx.igs.umaryland.edu:8080/sybil/current/cgi/shared/show_protein_cluster.cgi?site=Erwinia_dacicola&amp;id=200460
971	Erwinia_dacicola.match.X198990X512751.1 197497	3'(2'),5'-bisphosphate nucleotidase	6	6	7	7	246 aa	1	no	no	n/a	n/a	http://driley-lx.igs.umaryland.edu:8080/sybil/current/cgi/shared/show_protein_cluster.cgi?site=Erwinia_dacicola&amp;id=197497
972	Erwinia_dacicola.match.X198873X373501.1 196413	asp/Glu/Hydantoin racemase family protein	6	6	7	7	246 aa	1	no	no	n/a	n/a	http://driley-lx.igs.umaryland.edu:8080/sybil/current/cgi/shared/show_protein_cluster.cgi?site=Erwinia_dacicola&amp;id=196413
973	Erwinia_dacicola.match.X198870X345701.1 196382	sensory box protein	6	6	7	7	245 aa	0.87	yes	no	n/a	n/a	http://driley-lx.igs.umaryland.edu:8080/sybil/current/cgi/shared/show_protein_cluster.cgi?site=Erwinia_dacicola&amp;id=196382
974	Erwinia_dacicola.match.X198960X467451.1 197230	conserved hypothetical protein	6	6	7	7	245 aa	0.97	yes	no	n/a	n/a	http://driley-lx.igs.umaryland.edu:8080/sybil/current/cgi/shared/show_protein_cluster.cgi?site=Erwinia_dacicola&amp;id=197230
975	Erwinia_dacicola.match.X198937X438351.1 195195	penicillin-insensitive murein endopeptidase domain protein	6	6	7	7	245 aa	0.26	yes	yes	n/a	n/a	http://driley-lx.igs.umaryland.edu:8080/sybil/current/cgi/shared/show_protein_cluster.cgi?site=Erwinia_dacicola&amp;id=195195
976	Erwinia_dacicola.match.X198876X352851.1 201826	UPF0001 protein yggS	6	6	7	7	245 aa	0.89	yes	no	n/a	n/a	http://driley-lx.igs.umaryland.edu:8080/sybil/current/cgi/shared/show_protein_cluster.cgi?site=Erwinia_dacicola&amp;id=201826
977	Erwinia_dacicola.match.X198969X481051.1 199002	23S rRNA (guanosine-2'-O-)-methyltransferase RlmB	6	6	7	7	245 aa	1	no	no	n/a	n/a	http://driley-lx.igs.umaryland.edu:8080/sybil/current/cgi/shared/show_protein_cluster.cgi?site=Erwinia_dacicola&amp;id=199002
978	Erwinia_dacicola.match.X198903X389451.1 199535	phosphatase YbhA domain protein	6	6	7	7	244 aa	0.28	yes	yes	n/a	n/a	http://driley-lx.igs.umaryland.edu:8080/sybil/current/cgi/shared/show_protein_cluster.cgi?site=Erwinia_dacicola&amp;id=199535
979	Erwinia_dacicola.match.X198955X460601.1 200281	pyridoxal phosphate biosynthetic protein PdxJ	6	6	7	7	243 aa	1	no	no	n/a	n/a	http://driley-lx.igs.umaryland.edu:8080/sybil/current/cgi/shared/show_protein_cluster.cgi?site=Erwinia_dacicola&amp;id=200281
980	Erwinia_dacicola.match.X199609X534351.1 197414	glutamyl-Q tRNA(Asp) synthetase domain protein	6	7	7	8	241 aa	0.19	yes	no	n/a	n/a	http://driley-lx.igs.umaryland.edu:8080/sybil/current/cgi/shared/show_protein_cluster.cgi?site=Erwinia_dacicola&amp;id=197414
981	Erwinia_dacicola.match.X198943X455201.1 202312	bacterial regulatory s, gntR family protein	6	6	7	7	238 aa	0.99	no	no	n/a	n/a	http://driley-lx.igs.umaryland.edu:8080/sybil/current/cgi/shared/show_protein_cluster.cgi?site=Erwinia_dacicola&amp;id=202312
982	Erwinia_dacicola.match.X198942X441151.1 199156	thiamine ABC transporter, ATP-binding protein	6	6	7	7	235 aa	0.93	yes	no	n/a	n/a	http://driley-lx.igs.umaryland.edu:8080/sybil/current/cgi/shared/show_protein_cluster.cgi?site=Erwinia_dacicola&amp;id=199156
983	Erwinia_dacicola.match.X198931X431451.1 197283	ribose 5-phosphate isomerase A	6	6	7	7	233 aa	0.7	yes	no	n/a	n/a	http://driley-lx.igs.umaryland.edu:8080/sybil/current/cgi/shared/show_protein_cluster.cgi?site=Erwinia_dacicola&amp;id=197283
984	Erwinia_dacicola.match.X198881X356401.1 200588	2-C-methyl-D-erythritol 4-phosphate cytidylyltransferase	6	6	7	7	232 aa	0.92	yes	no	n/a	n/a	http://driley-lx.igs.umaryland.edu:8080/sybil/current/cgi/shared/show_protein_cluster.cgi?site=Erwinia_dacicola&amp;id=200588
985	Erwinia_dacicola.match.X198909X399451.1 196948	N-acetyl-D-glucosamine kinase	6	6	7	7	229 aa	0.31	yes	no	n/a	n/a	http://driley-lx.igs.umaryland.edu:8080/sybil/current/cgi/shared/show_protein_cluster.cgi?site=Erwinia_dacicola&amp;id=196948
986	Erwinia_dacicola.match.X198886X367251.1 197638	TDP-D-fucosamine acetyltransferase	6	6	7	7	229 aa	0.87	yes	no	n/a	n/a	http://driley-lx.igs.umaryland.edu:8080/sybil/current/cgi/shared/show_protein_cluster.cgi?site=Erwinia_dacicola&amp;id=197638
987	Erwinia_dacicola.match.X198985X504401.1 194780	carbonic anhydrase 2	6	6	7	7	228 aa	0.17	yes	yes	n/a	n/a	http://driley-lx.igs.umaryland.edu:8080/sybil/current/cgi/shared/show_protein_cluster.cgi?site=Erwinia_dacicola&amp;id=194780
988	Erwinia_dacicola.match.X198996X518601.1 202528	DNA mismatch repair endonuclease MutH	6	6	7	7	228 aa	1	no	no	n/a	n/a	http://driley-lx.igs.umaryland.edu:8080/sybil/current/cgi/shared/show_protein_cluster.cgi?site=Erwinia_dacicola&amp;id=202528
989	Erwinia_dacicola.match.X198915X408651.1 199802	phosphatase NagD predicted to act in N-acetylglucosamine utilization subsystem	6	6	7	7	226 aa	0.35	yes	yes	n/a	n/a	http://driley-lx.igs.umaryland.edu:8080/sybil/current/cgi/shared/show_protein_cluster.cgi?site=Erwinia_dacicola&amp;id=199802
990	Erwinia_dacicola.match.X198915X412401.1 197001	ABC transporter family protein	6	6	7	7	224 aa	1	no	no	n/a	n/a	http://driley-lx.igs.umaryland.edu:8080/sybil/current/cgi/shared/show_protein_cluster.cgi?site=Erwinia_dacicola&amp;id=197001
991	Erwinia_dacicola.match.X198895X381101.1 196750	tRNA (adenine-N(6)-)-methyltransferase domain protein	6	6	7	7	222 aa	0.14	yes	yes	n/a	n/a	http://driley-lx.igs.umaryland.edu:8080/sybil/current/cgi/shared/show_protein_cluster.cgi?site=Erwinia_dacicola&amp;id=196750
992	Erwinia_dacicola.match.X198984X504351.1 196275	UPF0073 inner membrane protein yqfA	6	6	7	7	219 aa	0.98	yes	no	n/a	n/a	http://driley-lx.igs.umaryland.edu:8080/sybil/current/cgi/shared/show_protein_cluster.cgi?site=Erwinia_dacicola&amp;id=196275
993	Erwinia_dacicola.match.X198945X449701.1 201050	modulator of FtsH protease YccA	6	6	7	7	218 aa	1	no	no	n/a	n/a	http://driley-lx.igs.umaryland.edu:8080/sybil/current/cgi/shared/show_protein_cluster.cgi?site=Erwinia_dacicola&amp;id=201050
994	Erwinia_dacicola.match.X198969X482551.1 198242	high frequency lysogenization protein hflD	6	6	7	7	214 aa	1	no	no	n/a	n/a	http://driley-lx.igs.umaryland.edu:8080/sybil/current/cgi/shared/show_protein_cluster.cgi?site=Erwinia_dacicola&amp;id=198242
995	Erwinia_dacicola.match.X198928X425751.1 201011	putative phospholipid-binding protein mlaC	6	6	7	7	211 aa	1	no	no	n/a	n/a	http://driley-lx.igs.umaryland.edu:8080/sybil/current/cgi/shared/show_protein_cluster.cgi?site=Erwinia_dacicola&amp;id=201011
996	Erwinia_dacicola.match.X199000X522651.1 195867	thymidylate kinase	6	6	7	7	210 aa	0.99	no	no	n/a	n/a	http://driley-lx.igs.umaryland.edu:8080/sybil/current/cgi/shared/show_protein_cluster.cgi?site=Erwinia_dacicola&amp;id=195867
997	Erwinia_dacicola.match.X198874X342801.1 196671	carbonic anhydrase family protein	6	6	7	7	209 aa	0.92	yes	no	n/a	n/a	http://driley-lx.igs.umaryland.edu:8080/sybil/current/cgi/shared/show_protein_cluster.cgi?site=Erwinia_dacicola&amp;id=196671
998	Erwinia_dacicola.match.X198872X343801.1 195687	thiol:disulfide interchange protein DsbA	6	6	7	7	209 aa	1	no	no	n/a	n/a	http://driley-lx.igs.umaryland.edu:8080/sybil/current/cgi/shared/show_protein_cluster.cgi?site=Erwinia_dacicola&amp;id=195687
999	Erwinia_dacicola.match.X198891X366701.1 196766	outer membrane lipoprotein LolB	6	6	7	7	208 aa	1	no	no	n/a	n/a	http://driley-lx.igs.umaryland.edu:8080/sybil/current/cgi/shared/show_protein_cluster.cgi?site=Erwinia_dacicola&amp;id=196766
1000	Erwinia_dacicola.match.X198926X418851.1 194889	cobalt transport family protein	6	6	7	7	207 aa	0.95	no	yes	n/a	n/a	http://driley-lx.igs.umaryland.edu:8080/sybil/current/cgi/shared/show_protein_cluster.cgi?site=Erwinia_dacicola&amp;id=194889
1001	Erwinia_dacicola.match.X198982X502901.1 198303	uncharacterized protein yciO	6	6	7	7	206 aa	1	no	no	n/a	n/a	http://driley-lx.igs.umaryland.edu:8080/sybil/current/cgi/shared/show_protein_cluster.cgi?site=Erwinia_dacicola&amp;id=198303
1002	Erwinia_dacicola.match.X199613X543501.1 195488	LPS-assembly lipoprotein lptE	6	6	7	7	201 aa	0.98	yes	no	n/a	n/a	http://driley-lx.igs.umaryland.edu:8080/sybil/current/cgi/shared/show_protein_cluster.cgi?site=Erwinia_dacicola&amp;id=195488
1003	Erwinia_dacicola.match.X198920X417351.1 196151	glutathione S-transferase-like domain protein	6	6	7	7	199 aa	0.3	no	no	n/a	n/a	http://driley-lx.igs.umaryland.edu:8080/sybil/current/cgi/shared/show_protein_cluster.cgi?site=Erwinia_dacicola&amp;id=196151
1004	Erwinia_dacicola.match.X198963X473301.1 201231	penicillin-binding protein activator LpoB	6	6	7	7	197 aa	0.96	yes	no	n/a	n/a	http://driley-lx.igs.umaryland.edu:8080/sybil/current/cgi/shared/show_protein_cluster.cgi?site=Erwinia_dacicola&amp;id=201231
1005	Erwinia_dacicola.match.X198874X341351.1 196478	conserved hypothetical protein	6	6	7	7	197 aa	0.99	no	no	n/a	n/a	http://driley-lx.igs.umaryland.edu:8080/sybil/current/cgi/shared/show_protein_cluster.cgi?site=Erwinia_dacicola&amp;id=196478
1006	Erwinia_dacicola.match.X198942X441501.1 196874	phosphoheptose isomerase	6	6	7	7	194 aa	0.93	yes	no	n/a	n/a	http://driley-lx.igs.umaryland.edu:8080/sybil/current/cgi/shared/show_protein_cluster.cgi?site=Erwinia_dacicola&amp;id=196874
1007	Erwinia_dacicola.match.X198962X470751.1 198145	septum formation protein Maf	6	6	7	7	194 aa	0.97	no	yes	n/a	n/a	http://driley-lx.igs.umaryland.edu:8080/sybil/current/cgi/shared/show_protein_cluster.cgi?site=Erwinia_dacicola&amp;id=198145
1008	Erwinia_dacicola.match.X199611X543201.1 197027	uncharacterized lipofamily protein	6	6	7	7	192 aa	0.99	no	no	n/a	n/a	http://driley-lx.igs.umaryland.edu:8080/sybil/current/cgi/shared/show_protein_cluster.cgi?site=Erwinia_dacicola&amp;id=197027
1009	Erwinia_dacicola.match.X198977X493401.1 197017	polyprenyl P-hydroxybenzoate and phenylacrylic acid decarboxylases family protein	6	6	7	7	191 aa	0.99	no	no	n/a	n/a	http://driley-lx.igs.umaryland.edu:8080/sybil/current/cgi/shared/show_protein_cluster.cgi?site=Erwinia_dacicola&amp;id=197017
1010	Erwinia_dacicola.match.X198939X442851.1 197672	UPF0059 membrane protein yebN	6	6	7	7	190 aa	0.99	no	no	n/a	n/a	http://driley-lx.igs.umaryland.edu:8080/sybil/current/cgi/shared/show_protein_cluster.cgi?site=Erwinia_dacicola&amp;id=197672
1011	Erwinia_dacicola.match.X198881X357701.1 202438	3-deoxy-D-manno-octulosonate 8-phosphate phosphatase	6	6	7	7	188 aa	0.99	no	no	n/a	n/a	http://driley-lx.igs.umaryland.edu:8080/sybil/current/cgi/shared/show_protein_cluster.cgi?site=Erwinia_dacicola&amp;id=202438
1012	Erwinia_dacicola.match.X198943X451151.1 196566	sulfoxide reductase heme-binding subunit yedZ	6	6	7	7	188 aa	0.56	yes	no	n/a	n/a	http://driley-lx.igs.umaryland.edu:8080/sybil/current/cgi/shared/show_protein_cluster.cgi?site=Erwinia_dacicola&amp;id=196566
1013	Erwinia_dacicola.match.X198906X391701.1 202203	bioY family protein	6	6	7	7	186 aa	0.88	yes	no	n/a	n/a	http://driley-lx.igs.umaryland.edu:8080/sybil/current/cgi/shared/show_protein_cluster.cgi?site=Erwinia_dacicola&amp;id=202203
1014	Erwinia_dacicola.match.X198918X413051.1 198783	putative phospholipid ABC transporter-binding protein mlaD	6	6	7	7	183 aa	0.98	no	yes	n/a	n/a	http://driley-lx.igs.umaryland.edu:8080/sybil/current/cgi/shared/show_protein_cluster.cgi?site=Erwinia_dacicola&amp;id=198783
1015	Erwinia_dacicola.match.X199000X526851.1 196818	ADP-ribose pyrophosphatase	6	7	7	8	179 aa	0.2	yes	yes	n/a	n/a	http://driley-lx.igs.umaryland.edu:8080/sybil/current/cgi/shared/show_protein_cluster.cgi?site=Erwinia_dacicola&amp;id=196818
1016	Erwinia_dacicola.match.X198899X395001.1 198618	conserved hypothetical protein	6	6	7	7	179 aa	0.99	no	no	n/a	n/a	http://driley-lx.igs.umaryland.edu:8080/sybil/current/cgi/shared/show_protein_cluster.cgi?site=Erwinia_dacicola&amp;id=198618
1017	Erwinia_dacicola.match.X198869X349651.1 194344	intracellular septation protein A	6	6	7	7	178 aa	0.99	no	no	n/a	n/a	http://driley-lx.igs.umaryland.edu:8080/sybil/current/cgi/shared/show_protein_cluster.cgi?site=Erwinia_dacicola&amp;id=194344
1018	Erwinia_dacicola.match.X198916X407401.1 197907	primosomal replication priB and priC family protein	6	6	7	7	178 aa	0.99	no	no	n/a	n/a	http://driley-lx.igs.umaryland.edu:8080/sybil/current/cgi/shared/show_protein_cluster.cgi?site=Erwinia_dacicola&amp;id=197907
1019	Erwinia_dacicola.match.X198989X510001.1 199051	regulatory protein recX	6	6	7	7	168 aa	0.86	yes	no	n/a	n/a	http://driley-lx.igs.umaryland.edu:8080/sybil/current/cgi/shared/show_protein_cluster.cgi?site=Erwinia_dacicola&amp;id=199051
1020	Erwinia_dacicola.match.X198986X507451.1 201863	secretion monitor	6	6	7	7	165 aa	0.9	no	yes	n/a	n/a	http://driley-lx.igs.umaryland.edu:8080/sybil/current/cgi/shared/show_protein_cluster.cgi?site=Erwinia_dacicola&amp;id=201863
1021	Erwinia_dacicola.match.X198933X435751.1 197624	UPF0234 protein yajQ	6	6	7	7	163 aa	0.99	no	no	n/a	n/a	http://driley-lx.igs.umaryland.edu:8080/sybil/current/cgi/shared/show_protein_cluster.cgi?site=Erwinia_dacicola&amp;id=197624
1022	Erwinia_dacicola.match.X198891X368301.1 197218	PTS IIA-like nitrogen-regulatory protein PtsN	6	6	7	7	160 aa	0.99	no	no	n/a	n/a	http://driley-lx.igs.umaryland.edu:8080/sybil/current/cgi/shared/show_protein_cluster.cgi?site=Erwinia_dacicola&amp;id=197218
1023	Erwinia_dacicola.match.X198975X495651.1 202120	UPF0079 ATP-binding protein HI_0065	6	6	7	7	157 aa	0.96	yes	no	n/a	n/a	http://driley-lx.igs.umaryland.edu:8080/sybil/current/cgi/shared/show_protein_cluster.cgi?site=Erwinia_dacicola&amp;id=202120
1024	Erwinia_dacicola.match.X198998X524201.1 195120	putative rRNA maturation factor YbeY	6	6	7	7	155 aa	0.99	no	no	n/a	n/a	http://driley-lx.igs.umaryland.edu:8080/sybil/current/cgi/shared/show_protein_cluster.cgi?site=Erwinia_dacicola&amp;id=195120
1025	Erwinia_dacicola.match.X198909X396651.1 201417	ribonuclease HI	6	6	7	7	154 aa	0.98	no	no	n/a	n/a	http://driley-lx.igs.umaryland.edu:8080/sybil/current/cgi/shared/show_protein_cluster.cgi?site=Erwinia_dacicola&amp;id=201417
1026	Erwinia_dacicola.match.X198884X357751.1 202178	protein mioC	6	6	7	7	153 aa	0.74	yes	no	n/a	n/a	http://driley-lx.igs.umaryland.edu:8080/sybil/current/cgi/shared/show_protein_cluster.cgi?site=Erwinia_dacicola&amp;id=202178
1027	Erwinia_dacicola.match.X198995X520101.1 199231	UPF0208 membrane protein yfbV	6	6	7	7	150 aa	0.99	no	no	n/a	n/a	http://driley-lx.igs.umaryland.edu:8080/sybil/current/cgi/shared/show_protein_cluster.cgi?site=Erwinia_dacicola&amp;id=199231
1028	Erwinia_dacicola.match.X199609X540151.1 198813	inner membrane protein ybbJ	6	6	7	7	150 aa	0.99	no	no	n/a	n/a	http://driley-lx.igs.umaryland.edu:8080/sybil/current/cgi/shared/show_protein_cluster.cgi?site=Erwinia_dacicola&amp;id=198813
1029	Erwinia_dacicola.match.X199612X537601.1 200245	sigma-E factor regulatory protein rseC	6	6	7	7	149 aa	0.76	yes	no	n/a	n/a	http://driley-lx.igs.umaryland.edu:8080/sybil/current/cgi/shared/show_protein_cluster.cgi?site=Erwinia_dacicola&amp;id=200245
1030	Erwinia_dacicola.match.X198939X441301.1 198210	conserved hypothetical protein	6	6	7	7	147 aa	0.99	no	no	n/a	n/a	http://driley-lx.igs.umaryland.edu:8080/sybil/current/cgi/shared/show_protein_cluster.cgi?site=Erwinia_dacicola&amp;id=198210
1031	Erwinia_dacicola.match.X199610X535851.1 200998	universal stress protein A	6	6	7	7	146 aa	0.98	no	yes	n/a	n/a	http://driley-lx.igs.umaryland.edu:8080/sybil/current/cgi/shared/show_protein_cluster.cgi?site=Erwinia_dacicola&amp;id=200998
1032	Erwinia_dacicola.match.X198942X446351.1 194707	yehS domain protein	6	6	7	7	145 aa	0.25	yes	no	n/a	n/a	http://driley-lx.igs.umaryland.edu:8080/sybil/current/cgi/shared/show_protein_cluster.cgi?site=Erwinia_dacicola&amp;id=194707
1033	Erwinia_dacicola.match.X198930X424351.1 195414	D-tyrosyl-tRNA(Tyr) deacylase	6	6	7	7	145 aa	0.99	no	no	n/a	n/a	http://driley-lx.igs.umaryland.edu:8080/sybil/current/cgi/shared/show_protein_cluster.cgi?site=Erwinia_dacicola&amp;id=195414
1034	Erwinia_dacicola.match.X198974X492451.1 197968	inner membrane protein ydgK	6	6	7	7	140 aa	0.71	yes	no	n/a	n/a	http://driley-lx.igs.umaryland.edu:8080/sybil/current/cgi/shared/show_protein_cluster.cgi?site=Erwinia_dacicola&amp;id=197968
1035	Erwinia_dacicola.match.X198981X497201.1 196514	transcription regulator, Rrf2 domain protein	6	6	7	7	137 aa	0.44	yes	no	n/a	n/a	http://driley-lx.igs.umaryland.edu:8080/sybil/current/cgi/shared/show_protein_cluster.cgi?site=Erwinia_dacicola&amp;id=196514
1036	Erwinia_dacicola.match.X198892X377751.1 200980	cu(I)-responsive transcriptional regulator	6	6	7	7	136 aa	0.99	no	no	n/a	n/a	http://driley-lx.igs.umaryland.edu:8080/sybil/current/cgi/shared/show_protein_cluster.cgi?site=Erwinia_dacicola&amp;id=200980
1037	Erwinia_dacicola.match.X199607X536251.1 202111	conserved hypothetical protein	6	6	7	7	134 aa	0.71	yes	yes	n/a	n/a	http://driley-lx.igs.umaryland.edu:8080/sybil/current/cgi/shared/show_protein_cluster.cgi?site=Erwinia_dacicola&amp;id=202111
1038	Erwinia_dacicola.match.X198935X439001.1 199064	putative uncharacterized protein	6	6	7	7	131 aa	0.82	no	no	n/a	n/a	http://driley-lx.igs.umaryland.edu:8080/sybil/current/cgi/shared/show_protein_cluster.cgi?site=Erwinia_dacicola&amp;id=199064
1039	Erwinia_dacicola.match.X198892X376101.1 196880	inner membrane protein yqjE	6	6	7	7	130 aa	0.99	no	no	n/a	n/a	http://driley-lx.igs.umaryland.edu:8080/sybil/current/cgi/shared/show_protein_cluster.cgi?site=Erwinia_dacicola&amp;id=196880
1040	Erwinia_dacicola.match.X198902X386301.1 200388	sulfurtransferase tusD	6	6	7	7	128 aa	0.99	no	no	n/a	n/a	http://driley-lx.igs.umaryland.edu:8080/sybil/current/cgi/shared/show_protein_cluster.cgi?site=Erwinia_dacicola&amp;id=200388
1041	Erwinia_dacicola.match.X198913X405501.1 199298	holo-[acyl-carrier-protein] synthase	6	6	7	7	126 aa	0.99	no	no	n/a	n/a	http://driley-lx.igs.umaryland.edu:8080/sybil/current/cgi/shared/show_protein_cluster.cgi?site=Erwinia_dacicola&amp;id=199298
1042	Erwinia_dacicola.match.X198963X478701.1 202193	protein ApaG	6	6	7	7	124 aa	0.93	yes	no	n/a	n/a	http://driley-lx.igs.umaryland.edu:8080/sybil/current/cgi/shared/show_protein_cluster.cgi?site=Erwinia_dacicola&amp;id=202193
1043	Erwinia_dacicola.match.X198924X425151.1 201727	putative membrane protein	6	6	7	7	122 aa	0.53	yes	yes	n/a	n/a	http://driley-lx.igs.umaryland.edu:8080/sybil/current/cgi/shared/show_protein_cluster.cgi?site=Erwinia_dacicola&amp;id=201727
1044	Erwinia_dacicola.match.X198909X399051.1 195287	sulfur relay protein TusC/DsrF	6	6	7	7	119 aa	0.99	no	no	n/a	n/a	http://driley-lx.igs.umaryland.edu:8080/sybil/current/cgi/shared/show_protein_cluster.cgi?site=Erwinia_dacicola&amp;id=195287
1045	Erwinia_dacicola.match.X198940X442501.1 196732	queuosine biosynthesis protein QueD	6	6	7	7	119 aa	0.99	no	no	n/a	n/a	http://driley-lx.igs.umaryland.edu:8080/sybil/current/cgi/shared/show_protein_cluster.cgi?site=Erwinia_dacicola&amp;id=196732
1046	Erwinia_dacicola.match.X198996X521001.1 196673	aspartate 1-decarboxylase	6	6	7	7	119 aa	0.65	yes	no	n/a	n/a	http://driley-lx.igs.umaryland.edu:8080/sybil/current/cgi/shared/show_protein_cluster.cgi?site=Erwinia_dacicola&amp;id=196673
1047	Erwinia_dacicola.match.X198947X449601.1 196090	uncharacterised UPF0102 family protein	6	6	7	7	118 aa	0.67	yes	no	n/a	n/a	http://driley-lx.igs.umaryland.edu:8080/sybil/current/cgi/shared/show_protein_cluster.cgi?site=Erwinia_dacicola&amp;id=196090
1048	Erwinia_dacicola.match.X198887X371001.1 202580	hypothetical protein	6	6	7	7	116 aa	0.65	yes	yes	n/a	n/a	http://driley-lx.igs.umaryland.edu:8080/sybil/current/cgi/shared/show_protein_cluster.cgi?site=Erwinia_dacicola&amp;id=202580
1049	Erwinia_dacicola.match.X198920X416451.1 199435	iron-sulfur cluster insertion protein erpA	6	6	7	7	114 aa	0.99	no	no	n/a	n/a	http://driley-lx.igs.umaryland.edu:8080/sybil/current/cgi/shared/show_protein_cluster.cgi?site=Erwinia_dacicola&amp;id=199435
1050	Erwinia_dacicola.match.X198968X480901.1 195881	PTS system, Lactose/Cellobiose specific IIA subunit	6	6	7	7	113 aa	0.91	no	yes	n/a	n/a	http://driley-lx.igs.umaryland.edu:8080/sybil/current/cgi/shared/show_protein_cluster.cgi?site=Erwinia_dacicola&amp;id=195881
1051	Erwinia_dacicola.match.X198922X413551.1 197221	glutaredoxin-4	6	6	7	7	113 aa	0.96	yes	no	n/a	n/a	http://driley-lx.igs.umaryland.edu:8080/sybil/current/cgi/shared/show_protein_cluster.cgi?site=Erwinia_dacicola&amp;id=197221
1052	Erwinia_dacicola.match.X198984X506451.1 199047	nitrogen regulatory protein P-II	6	6	7	7	112 aa	0.99	no	no	n/a	n/a	http://driley-lx.igs.umaryland.edu:8080/sybil/current/cgi/shared/show_protein_cluster.cgi?site=Erwinia_dacicola&amp;id=199047
1053	Erwinia_dacicola.match.X198942X447651.1 199364	conserved hypothetical protein	6	7	7	8	108 aa	0.26	yes	yes	n/a	n/a	http://driley-lx.igs.umaryland.edu:8080/sybil/current/cgi/shared/show_protein_cluster.cgi?site=Erwinia_dacicola&amp;id=199364
1054	Erwinia_dacicola.match.X198933X433351.1 196198	diacylglycerol kinase domain protein	6	7	7	8	106 aa	0.3	yes	yes	n/a	n/a	http://driley-lx.igs.umaryland.edu:8080/sybil/current/cgi/shared/show_protein_cluster.cgi?site=Erwinia_dacicola&amp;id=196198
1055	Erwinia_dacicola.match.X198913X399351.1 194762	hemimethylated DNA binding domain protein	6	6	7	7	105 aa	0.99	no	no	n/a	n/a	http://driley-lx.igs.umaryland.edu:8080/sybil/current/cgi/shared/show_protein_cluster.cgi?site=Erwinia_dacicola&amp;id=194762
1056	Erwinia_dacicola.match.X198984X505051.1 200261	conserved hypothetical protein	6	6	7	7	101 aa	0.99	no	no	n/a	n/a	http://driley-lx.igs.umaryland.edu:8080/sybil/current/cgi/shared/show_protein_cluster.cgi?site=Erwinia_dacicola&amp;id=200261
1057	Erwinia_dacicola.match.X198991X511801.1 194782	hypothetical protein	6	6	7	7	98 aa	0.56	no	no	n/a	n/a	http://driley-lx.igs.umaryland.edu:8080/sybil/current/cgi/shared/show_protein_cluster.cgi?site=Erwinia_dacicola&amp;id=194782
1058	Erwinia_dacicola.match.X198899X385851.1 194910	UPF0125 protein yfjF	6	6	7	7	95 aa	0.99	no	no	n/a	n/a	http://driley-lx.igs.umaryland.edu:8080/sybil/current/cgi/shared/show_protein_cluster.cgi?site=Erwinia_dacicola&amp;id=194910
1059	Erwinia_dacicola.match.X198882X359801.1 196579	phosphocarrier protein NPr	6	6	7	7	90 aa	0.99	no	no	n/a	n/a	http://driley-lx.igs.umaryland.edu:8080/sybil/current/cgi/shared/show_protein_cluster.cgi?site=Erwinia_dacicola&amp;id=196579
1060	Erwinia_dacicola.match.X198916X413251.1 196853	cell division MukB-like protein	6	6	7	7	90 aa	0.81	yes	no	n/a	n/a	http://driley-lx.igs.umaryland.edu:8080/sybil/current/cgi/shared/show_protein_cluster.cgi?site=Erwinia_dacicola&amp;id=196853
1061	Erwinia_dacicola.match.X198980X501551.1 198673	UPF0350 protein ygfY	6	6	7	7	86 aa	0.81	yes	no	n/a	n/a	http://driley-lx.igs.umaryland.edu:8080/sybil/current/cgi/shared/show_protein_cluster.cgi?site=Erwinia_dacicola&amp;id=198673
1062	Erwinia_dacicola.match.X198990X517851.1 197934	phosphocarrier protein HPr	6	6	7	7	85 aa	0.99	no	no	n/a	n/a	http://driley-lx.igs.umaryland.edu:8080/sybil/current/cgi/shared/show_protein_cluster.cgi?site=Erwinia_dacicola&amp;id=197934
1063	Erwinia_dacicola.match.X198976X495751.1 194418	glutaredoxin 3	6	6	7	7	83 aa	0.99	no	no	n/a	n/a	http://driley-lx.igs.umaryland.edu:8080/sybil/current/cgi/shared/show_protein_cluster.cgi?site=Erwinia_dacicola&amp;id=194418
1064	Erwinia_dacicola.match.X198901X389301.1 197640	uncharacterised family protein	6	6	7	7	75 aa	0.89	yes	yes	n/a	n/a	http://driley-lx.igs.umaryland.edu:8080/sybil/current/cgi/shared/show_protein_cluster.cgi?site=Erwinia_dacicola&amp;id=197640
1065	Erwinia_dacicola.match.X198875X344801.1 198291	UPF0243 zinc-binding protein yacG	6	6	7	7	65 aa	0.9	no	yes	n/a	n/a	http://driley-lx.igs.umaryland.edu:8080/sybil/current/cgi/shared/show_protein_cluster.cgi?site=Erwinia_dacicola&amp;id=198291
1066	Erwinia_dacicola.match.X198961X467751.1 195369	putative uncharacterized protein hpxX	6	6	7	7	62 aa	0.98	no	no	n/a	n/a	http://driley-lx.igs.umaryland.edu:8080/sybil/current/cgi/shared/show_protein_cluster.cgi?site=Erwinia_dacicola&amp;id=195369
1067	Erwinia_dacicola.match.X198991X516901.1 199827	uncharacterized yifB domain protein	6	6	6	6	428 aa	0.08	yes	no	n/a	n/a	http://driley-lx.igs.umaryland.edu:8080/sybil/current/cgi/shared/show_protein_cluster.cgi?site=Erwinia_dacicola&amp;id=199827
1068	Erwinia_dacicola.match.X198903X388701.1 196941	5-formyltetrahydrofolate cyclo-ligase	6	6	6	6	195 aa	0.99	no	no	n/a	n/a	http://driley-lx.igs.umaryland.edu:8080/sybil/current/cgi/shared/show_protein_cluster.cgi?site=Erwinia_dacicola&amp;id=196941
1069	Erwinia_dacicola.match.X198887X367201.1 197603	topoisomerase DNA binding C4 zinc finger family protein	6	6	6	6	175 aa	0.38	yes	yes	n/a	n/a	http://driley-lx.igs.umaryland.edu:8080/sybil/current/cgi/shared/show_protein_cluster.cgi?site=Erwinia_dacicola&amp;id=197603

## Sheet: Edacicola+Nonpathogens
Content-type: application/download
list protein clusters [http://sybil-clovr/sybil/current/cgi/shared/list_protein_clusters.cgi]
date=Thu Jun 4 15:01:13 UTC 2015,db_server=localhost,db=Erwinia_dacicola
Found 866 matching protein cluster(s)
Protein cluster analysis: Mugsy Clusters
Listing only clusters that contain proteins from the following genomes/organisms: Candidatus Erwinia dacicola, Erwinia billingiae Eb661, Erwinia tasmaniensis Et1_99
#	protein_cluster	representative_protein	filtered # organisms	filtered # proteins	total # organisms	total # proteins	average_seqlen	min/max_seqlen_ratio	leading gaps	trailing gaps	avg. % identity (whole cluster)	avg. % coverage (whole cluster)
1	Erwinia_dacicola.match.X198882X354951.1 195679	GXGXG motif family protein	3	3	8	8	1844 aa	1	no	no	n/a	n/a	http://driley-lx.igs.umaryland.edu:8080/sybil/current/cgi/shared/show_protein_cluster.cgi?site=Erwinia_dacicola&amp;id=195679
2	Erwinia_dacicola.match.X198963X474701.1 201444	chromosome partition protein mukB	3	3	8	8	1483 aa	1	no	no	n/a	n/a	http://driley-lx.igs.umaryland.edu:8080/sybil/current/cgi/shared/show_protein_cluster.cgi?site=Erwinia_dacicola&amp;id=201444
3	Erwinia_dacicola.match.X198870X345301.1 196615	DNA-directed RNA polymerase, beta' subunit	3	3	8	8	1407 aa	1	no	no	n/a	n/a	http://driley-lx.igs.umaryland.edu:8080/sybil/current/cgi/shared/show_protein_cluster.cgi?site=Erwinia_dacicola&amp;id=196615
4	Erwinia_dacicola.match.X198934X436901.1 200019	DNA-directed RNA polymerase, beta subunit	3	3	8	8	1342 aa	1	no	no	n/a	n/a	http://driley-lx.igs.umaryland.edu:8080/sybil/current/cgi/shared/show_protein_cluster.cgi?site=Erwinia_dacicola&amp;id=200019
5	Erwinia_dacicola.match.X198902X385551.1 199662	bifunctional protein putA	3	3	8	8	1315 aa	0.99	yes	no	n/a	n/a	http://driley-lx.igs.umaryland.edu:8080/sybil/current/cgi/shared/show_protein_cluster.cgi?site=Erwinia_dacicola&amp;id=199662
6	Erwinia_dacicola.match.X198926X418701.1 198667	ATP-dependent helicase HrpA	3	3	8	8	1300 aa	1	no	no	n/a	n/a	http://driley-lx.igs.umaryland.edu:8080/sybil/current/cgi/shared/show_protein_cluster.cgi?site=Erwinia_dacicola&amp;id=198667
7	Erwinia_dacicola.match.X198961X469951.1 201163	phosphoribosylformylglycinamidine synthase	3	3	8	8	1296 aa	0.99	yes	no	n/a	n/a	http://driley-lx.igs.umaryland.edu:8080/sybil/current/cgi/shared/show_protein_cluster.cgi?site=Erwinia_dacicola&amp;id=201163
8	Erwinia_dacicola.match.X198956X464851.1 195602	uncharacterized protein ytfN	3	3	8	8	1253 aa	0.97	yes	no	n/a	n/a	http://driley-lx.igs.umaryland.edu:8080/sybil/current/cgi/shared/show_protein_cluster.cgi?site=Erwinia_dacicola&amp;id=195602
9	Erwinia_dacicola.match.X198907X403851.1 196352	DNA polymerase III subunit alpha	3	3	8	8	1160 aa	1	no	no	n/a	n/a	http://driley-lx.igs.umaryland.edu:8080/sybil/current/cgi/shared/show_protein_cluster.cgi?site=Erwinia_dacicola&amp;id=196352
10	Erwinia_dacicola.match.X198951X462401.1 197816	transcription-repair coupling factor	3	3	8	8	1148 aa	1	no	yes	n/a	n/a	http://driley-lx.igs.umaryland.edu:8080/sybil/current/cgi/shared/show_protein_cluster.cgi?site=Erwinia_dacicola&amp;id=197816
11	Erwinia_dacicola.match.X198948X453251.1 196811	exodeoxyribonuclease V, gamma subunit	3	3	8	8	1123 aa	0.99	no	yes	n/a	n/a	http://driley-lx.igs.umaryland.edu:8080/sybil/current/cgi/shared/show_protein_cluster.cgi?site=Erwinia_dacicola&amp;id=196811
12	Erwinia_dacicola.match.X198911X402401.1 198948	carbamoyl-phosphate synthase large chain	3	3	8	8	1078 aa	0.99	no	yes	n/a	n/a	http://driley-lx.igs.umaryland.edu:8080/sybil/current/cgi/shared/show_protein_cluster.cgi?site=Erwinia_dacicola&amp;id=198948
13	Erwinia_dacicola.match.X198960X470051.1 195098	acriflavine resistance protein B	3	3	8	8	1048 aa	1	no	yes	n/a	n/a	http://driley-lx.igs.umaryland.edu:8080/sybil/current/cgi/shared/show_protein_cluster.cgi?site=Erwinia_dacicola&amp;id=195098
14	Erwinia_dacicola.match.X198979X498551.1 197848	acrB/AcrD/AcrF family protein	3	3	8	8	1039 aa	1	no	yes	n/a	n/a	http://driley-lx.igs.umaryland.edu:8080/sybil/current/cgi/shared/show_protein_cluster.cgi?site=Erwinia_dacicola&amp;id=197848
15	Erwinia_dacicola.match.X198964X481151.1 195832	multidrug resistance protein MdtC	3	3	8	8	1024 aa	1	no	no	n/a	n/a	http://driley-lx.igs.umaryland.edu:8080/sybil/current/cgi/shared/show_protein_cluster.cgi?site=Erwinia_dacicola&amp;id=195832
16	Erwinia_dacicola.match.X198937X433751.1 198959	glycine dehydrogenase	3	3	8	8	956 aa	0.99	yes	no	n/a	n/a	http://driley-lx.igs.umaryland.edu:8080/sybil/current/cgi/shared/show_protein_cluster.cgi?site=Erwinia_dacicola&amp;id=198959
17	Erwinia_dacicola.match.X198918X406951.1 201137	excinuclease ABC, A subunit	3	3	8	8	942 aa	1	no	no	n/a	n/a	http://driley-lx.igs.umaryland.edu:8080/sybil/current/cgi/shared/show_protein_cluster.cgi?site=Erwinia_dacicola&amp;id=201137
18	Erwinia_dacicola.match.X199604X531451.1 197173	glutamate-ammonia ligase adenylyltransferase family protein	3	3	8	8	942 aa	0.99	yes	no	n/a	n/a	http://driley-lx.igs.umaryland.edu:8080/sybil/current/cgi/shared/show_protein_cluster.cgi?site=Erwinia_dacicola&amp;id=197173
19	Erwinia_dacicola.match.X198880X356201.1 198336	isoleucyl-tRNA synthetase	3	3	8	8	938 aa	1	no	no	n/a	n/a	http://driley-lx.igs.umaryland.edu:8080/sybil/current/cgi/shared/show_protein_cluster.cgi?site=Erwinia_dacicola&amp;id=198336
20	Erwinia_dacicola.match.X198982X504901.1 201342	oxoglutarate dehydrogenase (succinyl-transferring), E1 component	3	3	8	8	935 aa	1	no	no	n/a	n/a	http://driley-lx.igs.umaryland.edu:8080/sybil/current/cgi/shared/show_protein_cluster.cgi?site=Erwinia_dacicola&amp;id=201342
21	Erwinia_dacicola.match.X198946X444001.1 201880	flavocytochrome c family protein	3	3	8	8	925 aa	1	no	no	n/a	n/a	http://driley-lx.igs.umaryland.edu:8080/sybil/current/cgi/shared/show_protein_cluster.cgi?site=Erwinia_dacicola&amp;id=201880
22	Erwinia_dacicola.match.X198903X389101.1 201096	preprotein translocase, SecA subunit	3	3	8	8	902 aa	1	no	no	n/a	n/a	http://driley-lx.igs.umaryland.edu:8080/sybil/current/cgi/shared/show_protein_cluster.cgi?site=Erwinia_dacicola&amp;id=201096
23	Erwinia_dacicola.match.X198888X365501.1 195956	NADH dehydrogenase (quinone), G subunit	3	3	8	8	901 aa	0.93	yes	no	n/a	n/a	http://driley-lx.igs.umaryland.edu:8080/sybil/current/cgi/shared/show_protein_cluster.cgi?site=Erwinia_dacicola&amp;id=195956
24	Erwinia_dacicola.match.X198972X490451.1 196744	translation initiation factor IF-2	3	3	8	8	896 aa	1	no	no	n/a	n/a	http://driley-lx.igs.umaryland.edu:8080/sybil/current/cgi/shared/show_protein_cluster.cgi?site=Erwinia_dacicola&amp;id=196744
25	Erwinia_dacicola.match.X198906X393751.1 202532	pyruvate dehydrogenase (acetyl-transferring), homodimeric type	3	3	8	8	887 aa	1	no	no	n/a	n/a	http://driley-lx.igs.umaryland.edu:8080/sybil/current/cgi/shared/show_protein_cluster.cgi?site=Erwinia_dacicola&amp;id=202532
26	Erwinia_dacicola.match.X198975X491951.1 199406	protein-P-II uridylyltransferase	3	3	8	8	885 aa	0.99	no	no	n/a	n/a	http://driley-lx.igs.umaryland.edu:8080/sybil/current/cgi/shared/show_protein_cluster.cgi?site=Erwinia_dacicola&amp;id=199406
27	Erwinia_dacicola.match.X198874X343551.1 198798	phosphoenolpyruvate carboxylase family protein	3	3	8	8	882 aa	0.99	yes	no	n/a	n/a	http://driley-lx.igs.umaryland.edu:8080/sybil/current/cgi/shared/show_protein_cluster.cgi?site=Erwinia_dacicola&amp;id=198798
28	Erwinia_dacicola.match.X198984X506201.1 195900	DNA gyrase, A subunit	3	3	8	8	879 aa	0.99	no	no	n/a	n/a	http://driley-lx.igs.umaryland.edu:8080/sybil/current/cgi/shared/show_protein_cluster.cgi?site=Erwinia_dacicola&amp;id=195900
29	Erwinia_dacicola.match.X198969X478751.1 195311	alanyl-tRNA synthetase	3	3	8	8	876 aa	1	no	no	n/a	n/a	http://driley-lx.igs.umaryland.edu:8080/sybil/current/cgi/shared/show_protein_cluster.cgi?site=Erwinia_dacicola&amp;id=195311
30	Erwinia_dacicola.match.X198949X460101.1 194472	aconitate hydratase 2	3	3	8	8	867 aa	0.93	yes	no	n/a	n/a	http://driley-lx.igs.umaryland.edu:8080/sybil/current/cgi/shared/show_protein_cluster.cgi?site=Erwinia_dacicola&amp;id=194472
31	Erwinia_dacicola.match.X198867X350051.1 198085	DNA topoisomerase I	3	3	8	8	866 aa	0.94	yes	yes	n/a	n/a	http://driley-lx.igs.umaryland.edu:8080/sybil/current/cgi/shared/show_protein_cluster.cgi?site=Erwinia_dacicola&amp;id=198085
32	Erwinia_dacicola.match.X198951X461851.1 197945	leucyl-tRNA synthetase	3	3	8	8	860 aa	1	no	no	n/a	n/a	http://driley-lx.igs.umaryland.edu:8080/sybil/current/cgi/shared/show_protein_cluster.cgi?site=Erwinia_dacicola&amp;id=197945
33	Erwinia_dacicola.match.X198984X501351.1 199808	ATP-dependent chaperone ClpB	3	3	8	8	857 aa	1	no	no	n/a	n/a	http://driley-lx.igs.umaryland.edu:8080/sybil/current/cgi/shared/show_protein_cluster.cgi?site=Erwinia_dacicola&amp;id=199808
34	Erwinia_dacicola.match.X198996X522351.1 195749	adenylate cyclase, class-I family protein	3	3	8	8	853 aa	0.93	yes	no	n/a	n/a	http://driley-lx.igs.umaryland.edu:8080/sybil/current/cgi/shared/show_protein_cluster.cgi?site=Erwinia_dacicola&amp;id=195749
35	Erwinia_dacicola.match.X198950X458951.1 200610	glucans biosynthesis glucosyltransferase H	3	3	8	8	846 aa	0.94	yes	yes	n/a	n/a	http://driley-lx.igs.umaryland.edu:8080/sybil/current/cgi/shared/show_protein_cluster.cgi?site=Erwinia_dacicola&amp;id=200610
36	Erwinia_dacicola.match.X199607X538351.1 202596	penicillin-binding protein 1B	3	3	8	8	832 aa	0.94	yes	no	n/a	n/a	http://driley-lx.igs.umaryland.edu:8080/sybil/current/cgi/shared/show_protein_cluster.cgi?site=Erwinia_dacicola&amp;id=202596
37	Erwinia_dacicola.match.X198891X373151.1 198805	bifunctional aspartokinase/homoserine dehydrogenase 1	3	3	8	8	818 aa	0.98	yes	no	n/a	n/a	http://driley-lx.igs.umaryland.edu:8080/sybil/current/cgi/shared/show_protein_cluster.cgi?site=Erwinia_dacicola&amp;id=198805
38	Erwinia_dacicola.match.X198959X471051.1 202571	ribonuclease R	3	3	8	8	815 aa	0.98	yes	no	n/a	n/a	http://driley-lx.igs.umaryland.edu:8080/sybil/current/cgi/shared/show_protein_cluster.cgi?site=Erwinia_dacicola&amp;id=202571
39	Erwinia_dacicola.match.X198935X435801.1 198307	mechanosensitive ion channel family protein	3	3	8	8	810 aa	0.99	no	yes	n/a	n/a	http://driley-lx.igs.umaryland.edu:8080/sybil/current/cgi/shared/show_protein_cluster.cgi?site=Erwinia_dacicola&amp;id=198307
40	Erwinia_dacicola.match.X198874X347951.1 195578	glycerol-3-phosphate acyltransferase	3	3	8	8	808 aa	1	no	no	n/a	n/a	http://driley-lx.igs.umaryland.edu:8080/sybil/current/cgi/shared/show_protein_cluster.cgi?site=Erwinia_dacicola&amp;id=195578
41	Erwinia_dacicola.match.X198923X426951.1 198046	outer membrane assembly complex, YaeT protein	3	3	8	8	803 aa	1	no	no	n/a	n/a	http://driley-lx.igs.umaryland.edu:8080/sybil/current/cgi/shared/show_protein_cluster.cgi?site=Erwinia_dacicola&amp;id=198046
42	Erwinia_dacicola.match.X199601X528651.1 198780	DNA gyrase, B subunit	3	3	8	8	802 aa	1	no	no	n/a	n/a	http://driley-lx.igs.umaryland.edu:8080/sybil/current/cgi/shared/show_protein_cluster.cgi?site=Erwinia_dacicola&amp;id=198780
43	Erwinia_dacicola.match.X198975X489701.1 200736	phenylalanyl-tRNA synthetase, beta subunit	3	3	8	8	795 aa	1	no	no	n/a	n/a	http://driley-lx.igs.umaryland.edu:8080/sybil/current/cgi/shared/show_protein_cluster.cgi?site=Erwinia_dacicola&amp;id=200736
44	Erwinia_dacicola.match.X198985X502301.1 195868	SNF2 family N-terminal domain protein	3	4	8	9	790 aa	0.09	no	yes	n/a	n/a	http://driley-lx.igs.umaryland.edu:8080/sybil/current/cgi/shared/show_protein_cluster.cgi?site=Erwinia_dacicola&amp;id=195868
45	Erwinia_dacicola.match.X198876X358601.1 195736	LPS-assembly protein lptD	3	3	8	8	785 aa	0.98	yes	no	n/a	n/a	http://driley-lx.igs.umaryland.edu:8080/sybil/current/cgi/shared/show_protein_cluster.cgi?site=Erwinia_dacicola&amp;id=195736
46	Erwinia_dacicola.match.X198886X362851.1 201003	ATP-dependent protease La	3	3	8	8	784 aa	1	no	no	n/a	n/a	http://driley-lx.igs.umaryland.edu:8080/sybil/current/cgi/shared/show_protein_cluster.cgi?site=Erwinia_dacicola&amp;id=201003
47	Erwinia_dacicola.match.X198919X416001.1 197587	aerobic respiration control sensor protein arcB	3	3	8	8	783 aa	0.95	no	yes	n/a	n/a	http://driley-lx.igs.umaryland.edu:8080/sybil/current/cgi/shared/show_protein_cluster.cgi?site=Erwinia_dacicola&amp;id=197587
48	Erwinia_dacicola.match.X198949X452901.1 201079	protein yhgF	3	3	8	8	776 aa	1	no	no	n/a	n/a	http://driley-lx.igs.umaryland.edu:8080/sybil/current/cgi/shared/show_protein_cluster.cgi?site=Erwinia_dacicola&amp;id=201079
49	Erwinia_dacicola.match.X198903X394251.1 197725	amino acid kinase family protein	3	3	8	8	773 aa	0.63	yes	no	n/a	n/a	http://driley-lx.igs.umaryland.edu:8080/sybil/current/cgi/shared/show_protein_cluster.cgi?site=Erwinia_dacicola&amp;id=197725
50	Erwinia_dacicola.match.X199614X545151.1 199872	DNA topoisomerase IV, A subunit	3	3	8	8	758 aa	1	no	no	n/a	n/a	http://driley-lx.igs.umaryland.edu:8080/sybil/current/cgi/shared/show_protein_cluster.cgi?site=Erwinia_dacicola&amp;id=199872
51	Erwinia_dacicola.match.X198912X397951.1 201620	ATP-dependent Clp protease ATP-binding subunit ClpA	3	3	8	8	758 aa	1	no	no	n/a	n/a	http://driley-lx.igs.umaryland.edu:8080/sybil/current/cgi/shared/show_protein_cluster.cgi?site=Erwinia_dacicola&amp;id=201620
52	Erwinia_dacicola.match.X198907X404301.1 196372	5-methyltetrahydropteroyltriglutamate-- homocysteine S-methyltransferase	3	3	8	8	757 aa	1	no	no	n/a	n/a	http://driley-lx.igs.umaryland.edu:8080/sybil/current/cgi/shared/show_protein_cluster.cgi?site=Erwinia_dacicola&amp;id=196372
53	Erwinia_dacicola.match.X198899X392701.1 197049	phosphoenolpyruvate-protein phosphotransferase	3	3	8	8	748 aa	1	no	no	n/a	n/a	http://driley-lx.igs.umaryland.edu:8080/sybil/current/cgi/shared/show_protein_cluster.cgi?site=Erwinia_dacicola&amp;id=197049
54	Erwinia_dacicola.match.X198983X503851.1 197980	GTP pyrophosphokinase	3	3	8	8	744 aa	0.99	yes	no	n/a	n/a	http://driley-lx.igs.umaryland.edu:8080/sybil/current/cgi/shared/show_protein_cluster.cgi?site=Erwinia_dacicola&amp;id=197980
55	Erwinia_dacicola.match.X198905X389501.1 196338	primosomal protein N'	3	3	8	8	742 aa	0.95	yes	no	n/a	n/a	http://driley-lx.igs.umaryland.edu:8080/sybil/current/cgi/shared/show_protein_cluster.cgi?site=Erwinia_dacicola&amp;id=196338
56	Erwinia_dacicola.match.X198948X457901.1 199572	DNA helicase II	3	3	8	8	721 aa	1	no	no	n/a	n/a	http://driley-lx.igs.umaryland.edu:8080/sybil/current/cgi/shared/show_protein_cluster.cgi?site=Erwinia_dacicola&amp;id=199572
57	Erwinia_dacicola.match.X198871X350351.1 200480	polyribonucleotide nucleotidyltransferase	3	3	8	8	717 aa	0.96	yes	no	n/a	n/a	http://driley-lx.igs.umaryland.edu:8080/sybil/current/cgi/shared/show_protein_cluster.cgi?site=Erwinia_dacicola&amp;id=200480
58	Erwinia_dacicola.match.X198964X479801.1 195579	phosphate acetyltransferase	3	3	8	8	712 aa	0.99	yes	no	n/a	n/a	http://driley-lx.igs.umaryland.edu:8080/sybil/current/cgi/shared/show_protein_cluster.cgi?site=Erwinia_dacicola&amp;id=195579
59	Erwinia_dacicola.match.X198960X468901.1 194835	DNA polymerase II domain protein	3	3	8	8	712 aa	0.24	yes	yes	n/a	n/a	http://driley-lx.igs.umaryland.edu:8080/sybil/current/cgi/shared/show_protein_cluster.cgi?site=Erwinia_dacicola&amp;id=194835
60	Erwinia_dacicola.match.X198964X478851.1 198646	ribonucleoside-diphosphate reductase, alpha subunit	3	3	8	8	709 aa	0.97	yes	no	n/a	n/a	http://driley-lx.igs.umaryland.edu:8080/sybil/current/cgi/shared/show_protein_cluster.cgi?site=Erwinia_dacicola&amp;id=198646
61	Erwinia_dacicola.match.X198906X388001.1 196840	ribosomal RNA large subunit methyltransferase L	3	3	8	8	708 aa	0.98	yes	no	n/a	n/a	http://driley-lx.igs.umaryland.edu:8080/sybil/current/cgi/shared/show_protein_cluster.cgi?site=Erwinia_dacicola&amp;id=196840
62	Erwinia_dacicola.match.X198941X446851.1 198976	bifunctional (p)ppGpp synthase/hydrolase SpoT	3	3	8	8	707 aa	1	no	no	n/a	n/a	http://driley-lx.igs.umaryland.edu:8080/sybil/current/cgi/shared/show_protein_cluster.cgi?site=Erwinia_dacicola&amp;id=198976
63	Erwinia_dacicola.match.X199609X538001.1 199653	translation elongation factor G	3	3	8	8	703 aa	1	no	no	n/a	n/a	http://driley-lx.igs.umaryland.edu:8080/sybil/current/cgi/shared/show_protein_cluster.cgi?site=Erwinia_dacicola&amp;id=199653
64	Erwinia_dacicola.match.X198909X396401.1 199158	ATP-dependent DNA helicase RecG	3	3	8	8	693 aa	1	no	no	n/a	n/a	http://driley-lx.igs.umaryland.edu:8080/sybil/current/cgi/shared/show_protein_cluster.cgi?site=Erwinia_dacicola&amp;id=199158
65	Erwinia_dacicola.match.X199616X546001.1 194329	glycyl-tRNA synthetase beta subunit	3	3	8	8	689 aa	1	no	no	n/a	n/a	http://driley-lx.igs.umaryland.edu:8080/sybil/current/cgi/shared/show_protein_cluster.cgi?site=Erwinia_dacicola&amp;id=194329
66	Erwinia_dacicola.match.X198876X352151.1 198679	oligopeptidase A	3	3	8	8	687 aa	0.95	yes	yes	n/a	n/a	http://driley-lx.igs.umaryland.edu:8080/sybil/current/cgi/shared/show_protein_cluster.cgi?site=Erwinia_dacicola&amp;id=198679
67	Erwinia_dacicola.match.X198956X466651.1 200490	polyphosphate kinase	3	3	8	8	686 aa	1	no	no	n/a	n/a	http://driley-lx.igs.umaryland.edu:8080/sybil/current/cgi/shared/show_protein_cluster.cgi?site=Erwinia_dacicola&amp;id=200490
68	Erwinia_dacicola.match.X198989X513651.1 197843	penicillin-binding protein 1A	3	5	8	10	676 aa	0.05	yes	no	n/a	n/a	http://driley-lx.igs.umaryland.edu:8080/sybil/current/cgi/shared/show_protein_cluster.cgi?site=Erwinia_dacicola&amp;id=197843
69	Erwinia_dacicola.match.X199611X543851.1 200932	ATP-dependent DNA helicase Rep	3	3	8	8	676 aa	0.96	yes	no	n/a	n/a	http://driley-lx.igs.umaryland.edu:8080/sybil/current/cgi/shared/show_protein_cluster.cgi?site=Erwinia_dacicola&amp;id=200932
70	Erwinia_dacicola.match.X198890X372201.1 199054	excinuclease ABC, B subunit	3	3	8	8	674 aa	1	no	no	n/a	n/a	http://driley-lx.igs.umaryland.edu:8080/sybil/current/cgi/shared/show_protein_cluster.cgi?site=Erwinia_dacicola&amp;id=199054
71	Erwinia_dacicola.match.X198964X475701.1 197575	tail-specific protease	3	3	8	8	673 aa	0.98	no	yes	n/a	n/a	http://driley-lx.igs.umaryland.edu:8080/sybil/current/cgi/shared/show_protein_cluster.cgi?site=Erwinia_dacicola&amp;id=197575
72	Erwinia_dacicola.match.X198962X467601.1 197773	DNA ligase, NAD-dependent	3	3	8	8	672 aa	0.99	no	yes	n/a	n/a	http://driley-lx.igs.umaryland.edu:8080/sybil/current/cgi/shared/show_protein_cluster.cgi?site=Erwinia_dacicola&amp;id=197773
73	Erwinia_dacicola.match.X198979X495701.1 199927	methionyl-tRNA synthetase	3	3	8	8	670 aa	0.94	yes	no	n/a	n/a	http://driley-lx.igs.umaryland.edu:8080/sybil/current/cgi/shared/show_protein_cluster.cgi?site=Erwinia_dacicola&amp;id=199927
74	Erwinia_dacicola.match.X198982X499351.1 196417	transketolase	3	3	8	8	663 aa	1	no	no	n/a	n/a	http://driley-lx.igs.umaryland.edu:8080/sybil/current/cgi/shared/show_protein_cluster.cgi?site=Erwinia_dacicola&amp;id=196417
75	Erwinia_dacicola.match.X198928X422851.1 201369	cytochrome o ubiquinol oxidase, subunit I	3	3	8	8	663 aa	1	no	no	n/a	n/a	http://driley-lx.igs.umaryland.edu:8080/sybil/current/cgi/shared/show_protein_cluster.cgi?site=Erwinia_dacicola&amp;id=201369
76	Erwinia_dacicola.match.X198922X412501.1 198752	arginine decarboxylase	3	3	8	8	660 aa	0.97	yes	no	n/a	n/a	http://driley-lx.igs.umaryland.edu:8080/sybil/current/cgi/shared/show_protein_cluster.cgi?site=Erwinia_dacicola&amp;id=198752
77	Erwinia_dacicola.match.X198948X452001.1 194476	DNA polymerase III, subunits gamma and tau	3	3	8	8	643 aa	0.99	no	no	n/a	n/a	http://driley-lx.igs.umaryland.edu:8080/sybil/current/cgi/shared/show_protein_cluster.cgi?site=Erwinia_dacicola&amp;id=194476
78	Erwinia_dacicola.match.X198965X481451.1 195166	threonyl-tRNA synthetase	3	3	8	8	642 aa	1	no	no	n/a	n/a	http://driley-lx.igs.umaryland.edu:8080/sybil/current/cgi/shared/show_protein_cluster.cgi?site=Erwinia_dacicola&amp;id=195166
79	Erwinia_dacicola.match.X199612X541001.1 196235	chaperone protein DnaK	3	3	8	8	637 aa	1	no	no	n/a	n/a	http://driley-lx.igs.umaryland.edu:8080/sybil/current/cgi/shared/show_protein_cluster.cgi?site=Erwinia_dacicola&amp;id=196235
80	Erwinia_dacicola.match.X198973X491801.1 195566	penicillin-binding protein 2	3	3	8	8	634 aa	1	no	yes	n/a	n/a	http://driley-lx.igs.umaryland.edu:8080/sybil/current/cgi/shared/show_protein_cluster.cgi?site=Erwinia_dacicola&amp;id=195566
81	Erwinia_dacicola.match.X198942X443601.1 198901	ABC transporter ATP-binding protein uup	3	3	8	8	633 aa	0.95	no	yes	n/a	n/a	http://driley-lx.igs.umaryland.edu:8080/sybil/current/cgi/shared/show_protein_cluster.cgi?site=Erwinia_dacicola&amp;id=198901
82	Erwinia_dacicola.match.X198979X499551.1 201200	cold-shock DEAD box protein A	3	3	8	8	632 aa	0.9	no	no	n/a	n/a	http://driley-lx.igs.umaryland.edu:8080/sybil/current/cgi/shared/show_protein_cluster.cgi?site=Erwinia_dacicola&amp;id=201200
83	Erwinia_dacicola.match.X198935X435201.1 195854	DNA topoisomerase IV, B subunit	3	3	8	8	631 aa	1	no	no	n/a	n/a	http://driley-lx.igs.umaryland.edu:8080/sybil/current/cgi/shared/show_protein_cluster.cgi?site=Erwinia_dacicola&amp;id=195854
84	Erwinia_dacicola.match.X199613X541451.1 196759	tRNA uridine 5-carboxymethylaminomethyl modification enzyme GidA	3	3	8	8	629 aa	1	no	no	n/a	n/a	http://driley-lx.igs.umaryland.edu:8080/sybil/current/cgi/shared/show_protein_cluster.cgi?site=Erwinia_dacicola&amp;id=196759
85	Erwinia_dacicola.match.X198897X376601.1 199654	ATP-dependent zinc metalloprotease FtsH	3	3	8	8	628 aa	0.79	yes	no	n/a	n/a	http://driley-lx.igs.umaryland.edu:8080/sybil/current/cgi/shared/show_protein_cluster.cgi?site=Erwinia_dacicola&amp;id=199654
86	Erwinia_dacicola.match.X198956X468551.1 194689	chaperone protein htpG	3	3	8	8	624 aa	1	no	no	n/a	n/a	http://driley-lx.igs.umaryland.edu:8080/sybil/current/cgi/shared/show_protein_cluster.cgi?site=Erwinia_dacicola&amp;id=194689
87	Erwinia_dacicola.match.X198971X487151.1 197155	1-deoxy-D-xylulose-5-phosphate synthase	3	3	8	8	621 aa	1	no	no	n/a	n/a	http://driley-lx.igs.umaryland.edu:8080/sybil/current/cgi/shared/show_protein_cluster.cgi?site=Erwinia_dacicola&amp;id=197155
88	Erwinia_dacicola.match.X199604X528801.1 196544	potassium uptake protein	3	3	8	8	620 aa	0.98	yes	no	n/a	n/a	http://driley-lx.igs.umaryland.edu:8080/sybil/current/cgi/shared/show_protein_cluster.cgi?site=Erwinia_dacicola&amp;id=196544
89	Erwinia_dacicola.match.X198897X379701.1 197577	PTS system, N-acetylglucosamine-specific IIBC component	3	3	8	8	619 aa	0.69	yes	yes	n/a	n/a	http://driley-lx.igs.umaryland.edu:8080/sybil/current/cgi/shared/show_protein_cluster.cgi?site=Erwinia_dacicola&amp;id=197577
90	Erwinia_dacicola.match.X198910X399501.1 199602	dihydroxy-acid dehydratase	3	3	8	8	616 aa	1	no	no	n/a	n/a	http://driley-lx.igs.umaryland.edu:8080/sybil/current/cgi/shared/show_protein_cluster.cgi?site=Erwinia_dacicola&amp;id=199602
91	Erwinia_dacicola.match.X198926X419151.1 198486	RNA polymerase sigma factor rpoD	3	3	8	8	613 aa	1	no	no	n/a	n/a	http://driley-lx.igs.umaryland.edu:8080/sybil/current/cgi/shared/show_protein_cluster.cgi?site=Erwinia_dacicola&amp;id=198486
92	Erwinia_dacicola.match.X199616X546551.1 199461	#NAME?	3	3	8	8	612 aa	0.98	yes	no	n/a	n/a	http://driley-lx.igs.umaryland.edu:8080/sybil/current/cgi/shared/show_protein_cluster.cgi?site=Erwinia_dacicola&amp;id=199461
93	Erwinia_dacicola.match.X199606X538651.1 194375	DNA mismatch repair protein mutL	3	3	8	8	612 aa	0.97	no	no	n/a	n/a	http://driley-lx.igs.umaryland.edu:8080/sybil/current/cgi/shared/show_protein_cluster.cgi?site=Erwinia_dacicola&amp;id=194375
94	Erwinia_dacicola.match.X198889X363101.1 202191	NADH-quinone oxidoreductase subunit L	3	3	8	8	612 aa	1	no	no	n/a	n/a	http://driley-lx.igs.umaryland.edu:8080/sybil/current/cgi/shared/show_protein_cluster.cgi?site=Erwinia_dacicola&amp;id=202191
95	Erwinia_dacicola.match.X198887X363651.1 196458	ATP-dependent DNA helicase RecQ	3	3	8	8	610 aa	0.99	no	no	n/a	n/a	http://driley-lx.igs.umaryland.edu:8080/sybil/current/cgi/shared/show_protein_cluster.cgi?site=Erwinia_dacicola&amp;id=196458
96	Erwinia_dacicola.match.X198972X492101.1 201764	glutamine-fructose-6-phosphate transaminase	3	3	8	8	609 aa	1	no	no	n/a	n/a	http://driley-lx.igs.umaryland.edu:8080/sybil/current/cgi/shared/show_protein_cluster.cgi?site=Erwinia_dacicola&amp;id=201764
97	Erwinia_dacicola.match.X198903X388251.1 197285	excinuclease ABC, C subunit	3	3	8	8	609 aa	0.99	no	no	n/a	n/a	http://driley-lx.igs.umaryland.edu:8080/sybil/current/cgi/shared/show_protein_cluster.cgi?site=Erwinia_dacicola&amp;id=197285
98	Erwinia_dacicola.match.X199601X529151.1 197724	GTP-binding protein TypA/BipA	3	3	8	8	607 aa	1	no	no	n/a	n/a	http://driley-lx.igs.umaryland.edu:8080/sybil/current/cgi/shared/show_protein_cluster.cgi?site=Erwinia_dacicola&amp;id=197724
99	Erwinia_dacicola.match.X199615X546301.1 194825	NADH-quinone oxidoreductase subunit C/D	3	3	8	8	601 aa	0.97	yes	no	n/a	n/a	http://driley-lx.igs.umaryland.edu:8080/sybil/current/cgi/shared/show_protein_cluster.cgi?site=Erwinia_dacicola&amp;id=194825
100	Erwinia_dacicola.match.X198887X370351.1 198095	glutathione-regulated potassium-efflux system protein kefB	3	3	8	8	601 aa	1	no	no	n/a	n/a	http://driley-lx.igs.umaryland.edu:8080/sybil/current/cgi/shared/show_protein_cluster.cgi?site=Erwinia_dacicola&amp;id=198095
101	Erwinia_dacicola.match.X198949X454301.1 201674	GTP-binding protein LepA	3	3	8	8	599 aa	1	no	no	n/a	n/a	http://driley-lx.igs.umaryland.edu:8080/sybil/current/cgi/shared/show_protein_cluster.cgi?site=Erwinia_dacicola&amp;id=201674
102	Erwinia_dacicola.match.X198984X505351.1 201916	sulfite reductase [NADPH] flavoprotein, alpha-component	3	3	8	8	599 aa	0.99	yes	no	n/a	n/a	http://driley-lx.igs.umaryland.edu:8080/sybil/current/cgi/shared/show_protein_cluster.cgi?site=Erwinia_dacicola&amp;id=201916
103	Erwinia_dacicola.match.X198925X425401.1 201239	aspartyl-tRNA synthetase	3	3	8	8	595 aa	1	no	no	n/a	n/a	http://driley-lx.igs.umaryland.edu:8080/sybil/current/cgi/shared/show_protein_cluster.cgi?site=Erwinia_dacicola&amp;id=201239
104	Erwinia_dacicola.match.X198935X434451.1 198394	succinate dehydrogenase, flavoprotein subunit	3	3	8	8	589 aa	0.99	yes	no	n/a	n/a	http://driley-lx.igs.umaryland.edu:8080/sybil/current/cgi/shared/show_protein_cluster.cgi?site=Erwinia_dacicola&amp;id=198394
105	Erwinia_dacicola.match.X198943X452751.1 198566	sulfite reductase [NADPH] flavoprotein alpha-component	3	3	8	8	585 aa	1	no	no	n/a	n/a	http://driley-lx.igs.umaryland.edu:8080/sybil/current/cgi/shared/show_protein_cluster.cgi?site=Erwinia_dacicola&amp;id=198566
106	Erwinia_dacicola.match.X198919X413751.1 201507	lipid A export permease/ATP-binding protein MsbA	3	3	8	8	582 aa	1	no	no	n/a	n/a	http://driley-lx.igs.umaryland.edu:8080/sybil/current/cgi/shared/show_protein_cluster.cgi?site=Erwinia_dacicola&amp;id=201507
107	Erwinia_dacicola.match.X198901X391201.1 194939	DNA primase	3	3	8	8	581 aa	1	no	no	n/a	n/a	http://driley-lx.igs.umaryland.edu:8080/sybil/current/cgi/shared/show_protein_cluster.cgi?site=Erwinia_dacicola&amp;id=194939
108	Erwinia_dacicola.match.X198872X341301.1 194314	arginyl-tRNA synthetase	3	3	8	8	576 aa	1	no	no	n/a	n/a	http://driley-lx.igs.umaryland.edu:8080/sybil/current/cgi/shared/show_protein_cluster.cgi?site=Erwinia_dacicola&amp;id=194314
109	Erwinia_dacicola.match.X198972X486751.1 200488	phosphoenolpyruvate-protein phosphotransferase	3	3	8	8	575 aa	1	no	no	n/a	n/a	http://driley-lx.igs.umaryland.edu:8080/sybil/current/cgi/shared/show_protein_cluster.cgi?site=Erwinia_dacicola&amp;id=200488
110	Erwinia_dacicola.match.X198931X430501.1 198734	prolyl-tRNA synthetase	3	3	8	8	572 aa	1	no	no	n/a	n/a	http://driley-lx.igs.umaryland.edu:8080/sybil/current/cgi/shared/show_protein_cluster.cgi?site=Erwinia_dacicola&amp;id=198734
111	Erwinia_dacicola.match.X198929X427551.1 194495	single-stranded-DNA-specific exonuclease RecJ	3	3	8	8	572 aa	1	no	no	n/a	n/a	http://driley-lx.igs.umaryland.edu:8080/sybil/current/cgi/shared/show_protein_cluster.cgi?site=Erwinia_dacicola&amp;id=194495
112	Erwinia_dacicola.match.X199613X542651.1 201675	sulfite reductase (NADPH) hemoprotein, beta-component	3	3	8	8	571 aa	1	no	no	n/a	n/a	http://driley-lx.igs.umaryland.edu:8080/sybil/current/cgi/shared/show_protein_cluster.cgi?site=Erwinia_dacicola&amp;id=201675
113	Erwinia_dacicola.match.X198915X407251.1 197966	uncharacterized protein ytfM	3	3	8	8	571 aa	0.89	yes	no	n/a	n/a	http://driley-lx.igs.umaryland.edu:8080/sybil/current/cgi/shared/show_protein_cluster.cgi?site=Erwinia_dacicola&amp;id=197966
114	Erwinia_dacicola.match.X198994X518801.1 199433	PTS system, Fru family, IIB component domain protein	3	3	8	8	563 aa	0.99	no	no	n/a	n/a	http://driley-lx.igs.umaryland.edu:8080/sybil/current/cgi/shared/show_protein_cluster.cgi?site=Erwinia_dacicola&amp;id=199433
115	Erwinia_dacicola.match.X198987X508051.1 196271	ribosomal protein S1	3	3	8	8	557 aa	1	no	no	n/a	n/a	http://driley-lx.igs.umaryland.edu:8080/sybil/current/cgi/shared/show_protein_cluster.cgi?site=Erwinia_dacicola&amp;id=196271
116	Erwinia_dacicola.match.X198901X385101.1 202228	acetolactate synthase, large subunit, biosynthetic type	3	3	8	8	557 aa	0.9	yes	no	n/a	n/a	http://driley-lx.igs.umaryland.edu:8080/sybil/current/cgi/shared/show_protein_cluster.cgi?site=Erwinia_dacicola&amp;id=202228
117	Erwinia_dacicola.match.X199614X544501.1 200522	glucans biosynthesis protein D	3	3	8	8	557 aa	0.92	yes	no	n/a	n/a	http://driley-lx.igs.umaryland.edu:8080/sybil/current/cgi/shared/show_protein_cluster.cgi?site=Erwinia_dacicola&amp;id=200522
118	Erwinia_dacicola.match.X198896X375101.1 201136	glutaminyl-tRNA synthetase	3	3	8	8	555 aa	1	no	no	n/a	n/a	http://driley-lx.igs.umaryland.edu:8080/sybil/current/cgi/shared/show_protein_cluster.cgi?site=Erwinia_dacicola&amp;id=201136
119	Erwinia_dacicola.match.X199606X532801.1 198906	asparagine synthase	3	3	8	8	554 aa	1	no	no	n/a	n/a	http://driley-lx.igs.umaryland.edu:8080/sybil/current/cgi/shared/show_protein_cluster.cgi?site=Erwinia_dacicola&amp;id=198906
120	Erwinia_dacicola.match.X198916X407651.1 198026	DNA repair protein RecN	3	3	8	8	553 aa	1	no	no	n/a	n/a	http://driley-lx.igs.umaryland.edu:8080/sybil/current/cgi/shared/show_protein_cluster.cgi?site=Erwinia_dacicola&amp;id=198026
121	Erwinia_dacicola.match.X198990X510051.1 195445	fumarate hydratase class I, aerobic	3	3	8	8	548 aa	1	no	no	n/a	n/a	http://driley-lx.igs.umaryland.edu:8080/sybil/current/cgi/shared/show_protein_cluster.cgi?site=Erwinia_dacicola&amp;id=195445
122	Erwinia_dacicola.match.X198882X357101.1 198849	inner membrane protein oxaA	3	3	8	8	548 aa	1	no	no	n/a	n/a	http://driley-lx.igs.umaryland.edu:8080/sybil/current/cgi/shared/show_protein_cluster.cgi?site=Erwinia_dacicola&amp;id=198849
123	Erwinia_dacicola.match.X198890X370301.1 196465	chaperonin GroL	3	3	8	8	548 aa	1	no	no	n/a	n/a	http://driley-lx.igs.umaryland.edu:8080/sybil/current/cgi/shared/show_protein_cluster.cgi?site=Erwinia_dacicola&amp;id=196465
124	Erwinia_dacicola.match.X198931X432251.1 197156	glucose-6-phosphate isomerase	3	3	8	8	547 aa	1	no	no	n/a	n/a	http://driley-lx.igs.umaryland.edu:8080/sybil/current/cgi/shared/show_protein_cluster.cgi?site=Erwinia_dacicola&amp;id=197156
125	Erwinia_dacicola.match.X198898X381151.1 201649	phosphoglucomutase, alpha-D-glucose phosphate-specific	3	3	8	8	546 aa	1	no	no	n/a	n/a	http://driley-lx.igs.umaryland.edu:8080/sybil/current/cgi/shared/show_protein_cluster.cgi?site=Erwinia_dacicola&amp;id=201649
126	Erwinia_dacicola.match.X198919X412951.1 200722	CTP synthase	3	3	8	8	545 aa	1	no	no	n/a	n/a	http://driley-lx.igs.umaryland.edu:8080/sybil/current/cgi/shared/show_protein_cluster.cgi?site=Erwinia_dacicola&amp;id=200722
127	Erwinia_dacicola.match.X198978X495151.1 201331	2-polyprenylphenol 6-hydroxylase	3	3	8	8	545 aa	1	no	no	n/a	n/a	http://driley-lx.igs.umaryland.edu:8080/sybil/current/cgi/shared/show_protein_cluster.cgi?site=Erwinia_dacicola&amp;id=201331
128	Erwinia_dacicola.match.X198928X427601.1 201129	dihydrolipoyllysine-residue acetyltransferase E2 component of pyruvate dehydrogenase complex	3	3	8	8	542 aa	0.8	no	no	n/a	n/a	http://driley-lx.igs.umaryland.edu:8080/sybil/current/cgi/shared/show_protein_cluster.cgi?site=Erwinia_dacicola&amp;id=201129
129	Erwinia_dacicola.match.X198890X367051.1 201388	phosphoenolpyruvate carboxykinase	3	3	8	8	539 aa	0.99	no	no	n/a	n/a	http://driley-lx.igs.umaryland.edu:8080/sybil/current/cgi/shared/show_protein_cluster.cgi?site=Erwinia_dacicola&amp;id=201388
130	Erwinia_dacicola.match.X198923X426351.1 196481	DNA/RNA helicase of superfamily II	3	3	8	8	530 aa	0.27	yes	yes	n/a	n/a	http://driley-lx.igs.umaryland.edu:8080/sybil/current/cgi/shared/show_protein_cluster.cgi?site=Erwinia_dacicola&amp;id=196481
131	Erwinia_dacicola.match.X198890X369701.1 196029	bifunctional purine biosynthesis protein PurH	3	3	8	8	529 aa	1	no	no	n/a	n/a	http://driley-lx.igs.umaryland.edu:8080/sybil/current/cgi/shared/show_protein_cluster.cgi?site=Erwinia_dacicola&amp;id=196029
132	Erwinia_dacicola.match.X198960X472851.1 200616	peptide chain release factor 3	3	3	8	8	529 aa	1	no	no	n/a	n/a	http://driley-lx.igs.umaryland.edu:8080/sybil/current/cgi/shared/show_protein_cluster.cgi?site=Erwinia_dacicola&amp;id=200616
133	Erwinia_dacicola.match.X198885X362451.1 201866	GMP synthase [glutamine-hydrolyzing]	3	3	8	8	528 aa	0.99	yes	no	n/a	n/a	http://driley-lx.igs.umaryland.edu:8080/sybil/current/cgi/shared/show_protein_cluster.cgi?site=Erwinia_dacicola&amp;id=201866
134	Erwinia_dacicola.match.X198961X473401.1 195139	ABC transporter family protein	3	3	8	8	528 aa	0.98	yes	no	n/a	n/a	http://driley-lx.igs.umaryland.edu:8080/sybil/current/cgi/shared/show_protein_cluster.cgi?site=Erwinia_dacicola&amp;id=195139
135	Erwinia_dacicola.match.X198934X439051.1 200764	2-isopropylmalate synthase	3	3	8	8	526 aa	0.97	yes	no	n/a	n/a	http://driley-lx.igs.umaryland.edu:8080/sybil/current/cgi/shared/show_protein_cluster.cgi?site=Erwinia_dacicola&amp;id=200764
136	Erwinia_dacicola.match.X198945X450601.1 199372	peptidoglycan synthase ftsI	3	4	8	9	524 aa	0.21	yes	yes	n/a	n/a	http://driley-lx.igs.umaryland.edu:8080/sybil/current/cgi/shared/show_protein_cluster.cgi?site=Erwinia_dacicola&amp;id=199372
137	Erwinia_dacicola.match.X198978X492151.1 195645	glutamate--cysteine ligase	3	3	8	8	519 aa	1	no	no	n/a	n/a	http://driley-lx.igs.umaryland.edu:8080/sybil/current/cgi/shared/show_protein_cluster.cgi?site=Erwinia_dacicola&amp;id=195645
138	Erwinia_dacicola.match.X198935X438001.1 201806	glucans biosynthesis protein G	3	3	8	8	517 aa	0.97	yes	no	n/a	n/a	http://driley-lx.igs.umaryland.edu:8080/sybil/current/cgi/shared/show_protein_cluster.cgi?site=Erwinia_dacicola&amp;id=201806
139	Erwinia_dacicola.match.X198925X421301.1 194974	UPF0053 inner membrane protein yoaE	3	3	8	8	515 aa	0.96	yes	no	n/a	n/a	http://driley-lx.igs.umaryland.edu:8080/sybil/current/cgi/shared/show_protein_cluster.cgi?site=Erwinia_dacicola&amp;id=194974
140	Erwinia_dacicola.match.X199604X529101.1 200645	threonine ammonia-lyase, biosynthetic	3	3	8	8	515 aa	1	no	no	n/a	n/a	http://driley-lx.igs.umaryland.edu:8080/sybil/current/cgi/shared/show_protein_cluster.cgi?site=Erwinia_dacicola&amp;id=200645
141	Erwinia_dacicola.match.X198953X464951.1 200091	ATP synthase F1, alpha subunit	3	3	8	8	513 aa	1	no	no	n/a	n/a	http://driley-lx.igs.umaryland.edu:8080/sybil/current/cgi/shared/show_protein_cluster.cgi?site=Erwinia_dacicola&amp;id=200091
142	Erwinia_dacicola.match.X199609X533451.1 200379	integral membrane protein MviN	3	3	8	8	512 aa	1	no	no	n/a	n/a	http://driley-lx.igs.umaryland.edu:8080/sybil/current/cgi/shared/show_protein_cluster.cgi?site=Erwinia_dacicola&amp;id=200379
143	Erwinia_dacicola.match.X198964X474751.1 194834	exopolyphosphatase	3	3	8	8	508 aa	1	no	no	n/a	n/a	http://driley-lx.igs.umaryland.edu:8080/sybil/current/cgi/shared/show_protein_cluster.cgi?site=Erwinia_dacicola&amp;id=194834
144	Erwinia_dacicola.match.X199601X529751.1 195610	NADH-quinone oxidoreductase subunit M	3	3	8	8	506 aa	1	no	no	n/a	n/a	http://driley-lx.igs.umaryland.edu:8080/sybil/current/cgi/shared/show_protein_cluster.cgi?site=Erwinia_dacicola&amp;id=195610
145	Erwinia_dacicola.match.X198968X482001.1 201042	lysyl-tRNA synthetase	3	3	8	8	506 aa	1	no	no	n/a	n/a	http://driley-lx.igs.umaryland.edu:8080/sybil/current/cgi/shared/show_protein_cluster.cgi?site=Erwinia_dacicola&amp;id=201042
146	Erwinia_dacicola.match.X198902X393701.1 197965	DNA recombination protein rmuC	3	3	8	8	506 aa	0.96	no	yes	n/a	n/a	http://driley-lx.igs.umaryland.edu:8080/sybil/current/cgi/shared/show_protein_cluster.cgi?site=Erwinia_dacicola&amp;id=197965
147	Erwinia_dacicola.match.X198896X380451.1 194802	amidophosphoribosyltransferase	3	3	8	8	505 aa	1	no	no	n/a	n/a	http://driley-lx.igs.umaryland.edu:8080/sybil/current/cgi/shared/show_protein_cluster.cgi?site=Erwinia_dacicola&amp;id=194802
[truncated: 719 more rows]

## Sheet: pathogens_nonpath_NoEdacicola
Content-type: application/download
[truncated: 1,245 more rows]

## Sheet: Edacicola_only
Content-type: application/download
[truncated: 1,122 more rows]

## Sheet: Pathogens_Only_No_Edacicola
Content-type: application/download
[truncated: 2,727 more rows]

[truncated: 1 more sheets: Nonpathogens_Only_NoEdacicola]
