# Supplementary material for: Comparative genomics of the Erwinia and Enterobacter olive fly endosymbionts
Source: Sci Rep. 2018 Oct 29;8:15936. doi: 10.1038/s41598-018-33809-w (PMC6205999; doi:10.1038/s41598-018-33809-w)
Supplement: Supplementary file 3 — Table S2 [file 41598_2018_33809_MOESM3_ESM.xlsx]

## Sheet: All_Enterobacters
Content-type: application/download
list protein clusters [http://cloud-128-108.diagcomputing.org/sybil/current/cgi/shared/list_protein_clusters.cgi]
date=Thu May 14 15:40:19 UTC 2015,db_server=localhost,db=EnterobacterOLF_compare04
Found 1786 matching protein cluster(s)
Protein cluster analysis: Mugsy Clusters
Listing only clusters that contain proteins from the following genomes/organisms: Enterobacter aerogenes EA1509E, Enterobacter asburiae LF7a, Enterobacter cloacae subsp. cloacae ATCC 13047, Enterobacter cloacae subsp. dissolvens SDM, Enterobacter sp. 638, Enterobacter sp. Enterobacter
#	protein_cluster	representative_protein	filtered # organisms	filtered # proteins	total # organisms	total # proteins	average_seqlen	min/max_seqlen_ratio	leading gaps	trailing gaps	avg. % identity (whole cluster)	avg. % coverage (whole cluster)
1	EnterobacterOLF_compare04.match.X71657X25951.1 193499	Glutamate synthase [NADPH] large chain	6	6	6	6	1485 aa	0.96	yes	no	n/a	n/a	http://driley-lx.igs.umaryland.edu:8080/sybil/current/cgi/shared/show_protein_cluster.cgi?site=EnterobacterOLF_compare04&amp;id=193499
2	EnterobacterOLF_compare04.match.X71697X93251.1 198683	DNA-directed RNA polymerase subunit beta'	6	6	6	6	1407 aa	1	no	no	n/a	n/a	http://driley-lx.igs.umaryland.edu:8080/sybil/current/cgi/shared/show_protein_cluster.cgi?site=EnterobacterOLF_compare04&amp;id=198683
3	EnterobacterOLF_compare04.match.X71679X60201.1 199312	DNA-directed RNA polymerase subunit beta	6	6	6	6	1342 aa	1	no	no	n/a	n/a	http://driley-lx.igs.umaryland.edu:8080/sybil/current/cgi/shared/show_protein_cluster.cgi?site=EnterobacterOLF_compare04&amp;id=199312
4	EnterobacterOLF_compare04.match.X71733X143601.1 200999	bifunctional proline dehydrogenase/pyrroline-5-carboxylate dehydrogenase	6	6	6	6	1320 aa	1	no	no	n/a	n/a	http://driley-lx.igs.umaryland.edu:8080/sybil/current/cgi/shared/show_protein_cluster.cgi?site=EnterobacterOLF_compare04&amp;id=200999
5	EnterobacterOLF_compare04.match.X71777X205851.1 199560	ATP-dependent helicase HrpA	6	6	6	6	1304 aa	0.98	yes	no	n/a	n/a	http://driley-lx.igs.umaryland.edu:8080/sybil/current/cgi/shared/show_protein_cluster.cgi?site=EnterobacterOLF_compare04&amp;id=199560
6	EnterobacterOLF_compare04.match.X71646X7601.1 202137	Phosphoribosylformylglycinamidine synthase, synthetase subunit / Phosphoribosylformylglycinamidine synthase, glutamine amidotransferase subunit	6	6	6	6	1295 aa	1	no	no	n/a	n/a	http://driley-lx.igs.umaryland.edu:8080/sybil/current/cgi/shared/show_protein_cluster.cgi?site=EnterobacterOLF_compare04&amp;id=202137
7	EnterobacterOLF_compare04.match.X71717X117001.1 200576	Enterobactin synthetase component F, serine activating enzyme	6	6	6	6	1288 aa	0.99	no	no	n/a	n/a	http://driley-lx.igs.umaryland.edu:8080/sybil/current/cgi/shared/show_protein_cluster.cgi?site=EnterobacterOLF_compare04&amp;id=200576
8	EnterobacterOLF_compare04.match.X71779X204701.1 197753	Chromosome partition protein MukB	6	7	6	7	1273 aa	0.28	yes	yes	n/a	n/a	http://driley-lx.igs.umaryland.edu:8080/sybil/current/cgi/shared/show_protein_cluster.cgi?site=EnterobacterOLF_compare04&amp;id=197753
9	EnterobacterOLF_compare04.match.X71720X119451.1 199539	putative protein YtfN	6	6	6	6	1258 aa	1	no	no	n/a	n/a	http://driley-lx.igs.umaryland.edu:8080/sybil/current/cgi/shared/show_protein_cluster.cgi?site=EnterobacterOLF_compare04&amp;id=199539
10	EnterobacterOLF_compare04.match.X71784X218551.1 194357	Respiratory nitrate reductase alpha chain	6	6	6	6	1247 aa	1	no	no	n/a	n/a	http://driley-lx.igs.umaryland.edu:8080/sybil/current/cgi/shared/show_protein_cluster.cgi?site=EnterobacterOLF_compare04&amp;id=194357
11	EnterobacterOLF_compare04.match.X71714X109701.1 199600	Respiratory nitrate reductase alpha chain	6	6	6	6	1246 aa	1	no	no	n/a	n/a	http://driley-lx.igs.umaryland.edu:8080/sybil/current/cgi/shared/show_protein_cluster.cgi?site=EnterobacterOLF_compare04&amp;id=199600
12	EnterobacterOLF_compare04.match.X71646X6701.1 199356	5-methyltetrahydrofolate--homocysteine methyltransferase	6	6	6	6	1227 aa	1	no	no	n/a	n/a	http://driley-lx.igs.umaryland.edu:8080/sybil/current/cgi/shared/show_protein_cluster.cgi?site=EnterobacterOLF_compare04&amp;id=199356
13	EnterobacterOLF_compare04.match.X71782X213251.1 200333	Pyruvate-flavodoxin oxidoreductase	6	6	6	6	1174 aa	1	no	no	n/a	n/a	http://driley-lx.igs.umaryland.edu:8080/sybil/current/cgi/shared/show_protein_cluster.cgi?site=EnterobacterOLF_compare04&amp;id=200333
14	EnterobacterOLF_compare04.match.X71703X87551.1 200155	DNA polymerase III subunit alpha	6	6	6	6	1160 aa	1	no	no	n/a	n/a	http://driley-lx.igs.umaryland.edu:8080/sybil/current/cgi/shared/show_protein_cluster.cgi?site=EnterobacterOLF_compare04&amp;id=200155
15	EnterobacterOLF_compare04.match.X71776X205701.1 202204	Transcription-repair coupling factor	6	6	6	6	1148 aa	1	no	no	n/a	n/a	http://driley-lx.igs.umaryland.edu:8080/sybil/current/cgi/shared/show_protein_cluster.cgi?site=EnterobacterOLF_compare04&amp;id=202204
16	EnterobacterOLF_compare04.match.X71709X102301.1 195097	Potassium efflux system KefA protein / Small-conductance mechanosensitive channel	6	6	6	6	1115 aa	1	no	no	n/a	n/a	http://driley-lx.igs.umaryland.edu:8080/sybil/current/cgi/shared/show_protein_cluster.cgi?site=EnterobacterOLF_compare04&amp;id=195097
17	EnterobacterOLF_compare04.match.X71787X223751.1 197048	Potassium efflux system KefA protein / Small-conductance mechanosensitive channel	6	6	6	6	1107 aa	1	no	no	n/a	n/a	http://driley-lx.igs.umaryland.edu:8080/sybil/current/cgi/shared/show_protein_cluster.cgi?site=EnterobacterOLF_compare04&amp;id=197048
18	EnterobacterOLF_compare04.match.X71713X113901.1 195938	carbamoyl phosphate synthase large subunit	6	6	6	6	1074 aa	1	no	no	n/a	n/a	http://driley-lx.igs.umaryland.edu:8080/sybil/current/cgi/shared/show_protein_cluster.cgi?site=EnterobacterOLF_compare04&amp;id=195938
19	EnterobacterOLF_compare04.match.X71700X88601.1 199495	RND multidrug efflux transporter; Acriflavin resistance protein	6	6	6	6	1050 aa	1	no	no	n/a	n/a	http://driley-lx.igs.umaryland.edu:8080/sybil/current/cgi/shared/show_protein_cluster.cgi?site=EnterobacterOLF_compare04&amp;id=199495
20	EnterobacterOLF_compare04.match.X71702X92451.1 199794	RND efflux system, inner membrane transporter CmeB	6	6	6	6	1048 aa	1	no	no	n/a	n/a	http://driley-lx.igs.umaryland.edu:8080/sybil/current/cgi/shared/show_protein_cluster.cgi?site=EnterobacterOLF_compare04&amp;id=199794
21	EnterobacterOLF_compare04.match.X71666X37451.1 193589	Multidrug transporter MdtB	6	6	6	6	1040 aa	1	no	no	n/a	n/a	http://driley-lx.igs.umaryland.edu:8080/sybil/current/cgi/shared/show_protein_cluster.cgi?site=EnterobacterOLF_compare04&amp;id=193589
22	EnterobacterOLF_compare04.match.X71643X5201.1 199861	RND efflux system, inner membrane transporter CmeB	6	6	6	6	1037 aa	1	no	no	n/a	n/a	http://driley-lx.igs.umaryland.edu:8080/sybil/current/cgi/shared/show_protein_cluster.cgi?site=EnterobacterOLF_compare04&amp;id=199861
23	EnterobacterOLF_compare04.match.X71760X176951.1 199930	Multidrug transporter MdtC	6	6	6	6	1025 aa	1	no	no	n/a	n/a	http://driley-lx.igs.umaryland.edu:8080/sybil/current/cgi/shared/show_protein_cluster.cgi?site=EnterobacterOLF_compare04&amp;id=199930
24	EnterobacterOLF_compare04.match.X71784X219351.1 197708	ATP-dependent helicase HepA	6	6	6	6	964 aa	0.97	yes	no	n/a	n/a	http://driley-lx.igs.umaryland.edu:8080/sybil/current/cgi/shared/show_protein_cluster.cgi?site=EnterobacterOLF_compare04&amp;id=197708
25	EnterobacterOLF_compare04.match.X71771X197301.1 196949	Protease III precursor	6	6	6	6	960 aa	1	no	no	n/a	n/a	http://driley-lx.igs.umaryland.edu:8080/sybil/current/cgi/shared/show_protein_cluster.cgi?site=EnterobacterOLF_compare04&amp;id=196949
26	EnterobacterOLF_compare04.match.X71671X47001.1 202262	glycine dehydrogenase	6	6	6	6	957 aa	1	no	no	n/a	n/a	http://driley-lx.igs.umaryland.edu:8080/sybil/current/cgi/shared/show_protein_cluster.cgi?site=EnterobacterOLF_compare04&amp;id=202262
27	EnterobacterOLF_compare04.match.X71729X132151.1 200593	valyl-tRNA synthetase	6	6	6	6	951 aa	1	no	no	n/a	n/a	http://driley-lx.igs.umaryland.edu:8080/sybil/current/cgi/shared/show_protein_cluster.cgi?site=EnterobacterOLF_compare04&amp;id=200593
28	EnterobacterOLF_compare04.match.X71659X26951.1 193478	Glutamate-ammonia-ligase adenylyltransferase	6	6	6	6	949 aa	0.99	no	no	n/a	n/a	http://driley-lx.igs.umaryland.edu:8080/sybil/current/cgi/shared/show_protein_cluster.cgi?site=EnterobacterOLF_compare04&amp;id=193478
29	EnterobacterOLF_compare04.match.X71681X65301.1 201668	membrane protein	6	6	6	6	943 aa	0.56	yes	no	n/a	n/a	http://driley-lx.igs.umaryland.edu:8080/sybil/current/cgi/shared/show_protein_cluster.cgi?site=EnterobacterOLF_compare04&amp;id=201668
30	EnterobacterOLF_compare04.match.X71654X16551.1 198368	excinuclease ABC subunit A	6	6	6	6	940 aa	1	no	no	n/a	n/a	http://driley-lx.igs.umaryland.edu:8080/sybil/current/cgi/shared/show_protein_cluster.cgi?site=EnterobacterOLF_compare04&amp;id=198368
31	EnterobacterOLF_compare04.match.X71728X133151.1 199755	isoleucyl-tRNA synthetase	6	6	6	6	938 aa	1	no	no	n/a	n/a	http://driley-lx.igs.umaryland.edu:8080/sybil/current/cgi/shared/show_protein_cluster.cgi?site=EnterobacterOLF_compare04&amp;id=199755
32	EnterobacterOLF_compare04.match.X71775X207051.1 199010	NADH dehydrogenase subunit G	6	6	6	6	908 aa	1	no	no	n/a	n/a	http://driley-lx.igs.umaryland.edu:8080/sybil/current/cgi/shared/show_protein_cluster.cgi?site=EnterobacterOLF_compare04&amp;id=199010
33	EnterobacterOLF_compare04.match.X71711X101051.1 200803	Magnesium transporting ATPase, P-type 1	6	6	6	6	902 aa	1	no	no	n/a	n/a	http://driley-lx.igs.umaryland.edu:8080/sybil/current/cgi/shared/show_protein_cluster.cgi?site=EnterobacterOLF_compare04&amp;id=200803
34	EnterobacterOLF_compare04.match.X71661X26051.1 197283	preprotein translocase subunit SecA	6	6	6	6	901 aa	1	no	no	n/a	n/a	http://driley-lx.igs.umaryland.edu:8080/sybil/current/cgi/shared/show_protein_cluster.cgi?site=EnterobacterOLF_compare04&amp;id=197283
35	EnterobacterOLF_compare04.match.X71769X194851.1 194914	transcriptional regulator	6	6	6	6	898 aa	0.98	yes	no	n/a	n/a	http://driley-lx.igs.umaryland.edu:8080/sybil/current/cgi/shared/show_protein_cluster.cgi?site=EnterobacterOLF_compare04&amp;id=194914
36	EnterobacterOLF_compare04.match.X71645X8151.1 197195	translation initiation factor IF-2	6	6	6	6	896 aa	1	no	no	n/a	n/a	http://driley-lx.igs.umaryland.edu:8080/sybil/current/cgi/shared/show_protein_cluster.cgi?site=EnterobacterOLF_compare04&amp;id=197195
37	EnterobacterOLF_compare04.match.X71686X71551.1 201088	Osmosensitive K+ channel histidine kinase KdpD	6	6	6	6	895 aa	1	no	no	n/a	n/a	http://driley-lx.igs.umaryland.edu:8080/sybil/current/cgi/shared/show_protein_cluster.cgi?site=EnterobacterOLF_compare04&amp;id=201088
38	EnterobacterOLF_compare04.match.X71667X37601.1 195915	Alcohol dehydrogenase ; Acetaldehyde dehydrogenase	6	6	6	6	892 aa	1	no	no	n/a	n/a	http://driley-lx.igs.umaryland.edu:8080/sybil/current/cgi/shared/show_protein_cluster.cgi?site=EnterobacterOLF_compare04&amp;id=195915
39	EnterobacterOLF_compare04.match.X71742X154351.1 196363	protein-PII uridylyltransferase	6	6	6	6	890 aa	0.99	no	no	n/a	n/a	http://driley-lx.igs.umaryland.edu:8080/sybil/current/cgi/shared/show_protein_cluster.cgi?site=EnterobacterOLF_compare04&amp;id=196363
40	EnterobacterOLF_compare04.match.X71780X204151.1 194093	pyruvate dehydrogenase	6	6	6	6	887 aa	1	no	no	n/a	n/a	http://driley-lx.igs.umaryland.edu:8080/sybil/current/cgi/shared/show_protein_cluster.cgi?site=EnterobacterOLF_compare04&amp;id=194093
41	EnterobacterOLF_compare04.match.X71657X32901.1 201379	phosphoenolpyruvate carboxylase	6	6	6	6	883 aa	1	no	no	n/a	n/a	http://driley-lx.igs.umaryland.edu:8080/sybil/current/cgi/shared/show_protein_cluster.cgi?site=EnterobacterOLF_compare04&amp;id=201379
42	EnterobacterOLF_compare04.match.X71666X45501.1 196446	DNA gyrase subunit A	6	6	6	6	880 aa	0.99	no	no	n/a	n/a	http://driley-lx.igs.umaryland.edu:8080/sybil/current/cgi/shared/show_protein_cluster.cgi?site=EnterobacterOLF_compare04&amp;id=196446
43	EnterobacterOLF_compare04.match.X71674X53251.1 202253	alanyl-tRNA synthetase	6	6	6	6	875 aa	1	no	no	n/a	n/a	http://driley-lx.igs.umaryland.edu:8080/sybil/current/cgi/shared/show_protein_cluster.cgi?site=EnterobacterOLF_compare04&amp;id=202253
44	EnterobacterOLF_compare04.match.X71660X30551.1 197592	Membrane alanine aminopeptidase N	6	6	6	6	870 aa	1	no	no	n/a	n/a	http://driley-lx.igs.umaryland.edu:8080/sybil/current/cgi/shared/show_protein_cluster.cgi?site=EnterobacterOLF_compare04&amp;id=197592
45	EnterobacterOLF_compare04.match.X71690X83401.1 202091	DNA topoisomerase I	6	6	6	6	865 aa	1	no	no	n/a	n/a	http://driley-lx.igs.umaryland.edu:8080/sybil/current/cgi/shared/show_protein_cluster.cgi?site=EnterobacterOLF_compare04&amp;id=202091
46	EnterobacterOLF_compare04.match.X71767X194101.1 200561	bifunctional aconitate hydratase 2/2-methylisocitrate dehydratase	6	6	6	6	864 aa	0.96	yes	no	n/a	n/a	http://driley-lx.igs.umaryland.edu:8080/sybil/current/cgi/shared/show_protein_cluster.cgi?site=EnterobacterOLF_compare04&amp;id=200561
47	EnterobacterOLF_compare04.match.X71715X111251.1 194815	cellulose synthase catalytic subunit	6	6	6	6	864 aa	0.95	yes	no	n/a	n/a	http://driley-lx.igs.umaryland.edu:8080/sybil/current/cgi/shared/show_protein_cluster.cgi?site=EnterobacterOLF_compare04&amp;id=194815
48	EnterobacterOLF_compare04.match.X71670X49301.1 200734	leucyl-tRNA synthetase	6	6	6	6	859 aa	0.9	yes	no	n/a	n/a	http://driley-lx.igs.umaryland.edu:8080/sybil/current/cgi/shared/show_protein_cluster.cgi?site=EnterobacterOLF_compare04&amp;id=200734
49	EnterobacterOLF_compare04.match.X71670X43951.1 196118	protein disaggregation chaperone	6	6	6	6	857 aa	1	no	no	n/a	n/a	http://driley-lx.igs.umaryland.edu:8080/sybil/current/cgi/shared/show_protein_cluster.cgi?site=EnterobacterOLF_compare04&amp;id=196118
50	EnterobacterOLF_compare04.match.X71771X197401.1 200921	DNA mismatch repair protein MutS	6	6	6	6	853 aa	1	no	no	n/a	n/a	http://driley-lx.igs.umaryland.edu:8080/sybil/current/cgi/shared/show_protein_cluster.cgi?site=EnterobacterOLF_compare04&amp;id=200921
51	EnterobacterOLF_compare04.match.X71650X13301.1 199769	penicillin-binding protein 1A	6	6	6	6	850 aa	1	no	no	n/a	n/a	http://driley-lx.igs.umaryland.edu:8080/sybil/current/cgi/shared/show_protein_cluster.cgi?site=EnterobacterOLF_compare04&amp;id=199769
52	EnterobacterOLF_compare04.match.X71708X98501.1 202114	adenylate cyclase	6	6	6	6	848 aa	1	no	no	n/a	n/a	http://driley-lx.igs.umaryland.edu:8080/sybil/current/cgi/shared/show_protein_cluster.cgi?site=EnterobacterOLF_compare04&amp;id=202114
53	EnterobacterOLF_compare04.match.X71711X108751.1 198656	nitrite reductase subunit NirD	6	6	6	6	847 aa	1	no	no	n/a	n/a	http://driley-lx.igs.umaryland.edu:8080/sybil/current/cgi/shared/show_protein_cluster.cgi?site=EnterobacterOLF_compare04&amp;id=198656
54	EnterobacterOLF_compare04.match.X71679X61051.1 199054	Multimodular transpeptidase-transglycosylase	6	6	6	6	843 aa	0.99	no	no	n/a	n/a	http://driley-lx.igs.umaryland.edu:8080/sybil/current/cgi/shared/show_protein_cluster.cgi?site=EnterobacterOLF_compare04&amp;id=199054
55	EnterobacterOLF_compare04.match.X71698X91451.1 198258	Glucans biosynthesis glucosyltransferase H	6	6	6	6	842 aa	1	no	no	n/a	n/a	http://driley-lx.igs.umaryland.edu:8080/sybil/current/cgi/shared/show_protein_cluster.cgi?site=EnterobacterOLF_compare04&amp;id=198258
56	EnterobacterOLF_compare04.match.X71745X159001.1 197896	Aspartokinase / Homoserine dehydrogenase	6	6	6	6	820 aa	1	no	no	n/a	n/a	http://driley-lx.igs.umaryland.edu:8080/sybil/current/cgi/shared/show_protein_cluster.cgi?site=EnterobacterOLF_compare04&amp;id=197896
57	EnterobacterOLF_compare04.match.X71772X199301.1 195640	3'-to-5' exoribonuclease RNase R	6	6	6	6	815 aa	0.99	no	no	n/a	n/a	http://driley-lx.igs.umaryland.edu:8080/sybil/current/cgi/shared/show_protein_cluster.cgi?site=EnterobacterOLF_compare04&amp;id=195640
58	EnterobacterOLF_compare04.match.X71679X60651.1 199197	Glycogen phosphorylase	6	6	6	6	815 aa	1	no	no	n/a	n/a	http://driley-lx.igs.umaryland.edu:8080/sybil/current/cgi/shared/show_protein_cluster.cgi?site=EnterobacterOLF_compare04&amp;id=199197
59	EnterobacterOLF_compare04.match.X71658X29751.1 194892	acyl-CoA dehydrogenase	6	6	6	6	814 aa	1	no	no	n/a	n/a	http://driley-lx.igs.umaryland.edu:8080/sybil/current/cgi/shared/show_protein_cluster.cgi?site=EnterobacterOLF_compare04&amp;id=194892
60	EnterobacterOLF_compare04.match.X71680X58751.1 197938	Anaerobic dimethyl sulfoxide reductase chain A	6	6	6	6	814 aa	1	no	no	n/a	n/a	http://driley-lx.igs.umaryland.edu:8080/sybil/current/cgi/shared/show_protein_cluster.cgi?site=EnterobacterOLF_compare04&amp;id=197938
61	EnterobacterOLF_compare04.match.X71703X93001.1 199071	Pyruvate formate-lyase	6	6	6	6	810 aa	1	no	no	n/a	n/a	http://driley-lx.igs.umaryland.edu:8080/sybil/current/cgi/shared/show_protein_cluster.cgi?site=EnterobacterOLF_compare04&amp;id=199071
62	EnterobacterOLF_compare04.match.X71758X173901.1 195806	Aspartokinase / Homoserine dehydrogenase	6	6	6	6	810 aa	1	no	no	n/a	n/a	http://driley-lx.igs.umaryland.edu:8080/sybil/current/cgi/shared/show_protein_cluster.cgi?site=EnterobacterOLF_compare04&amp;id=195806
63	EnterobacterOLF_compare04.match.X71666X40601.1 200551	glycerol-3-phosphate acyltransferase	6	6	6	6	806 aa	1	no	no	n/a	n/a	http://driley-lx.igs.umaryland.edu:8080/sybil/current/cgi/shared/show_protein_cluster.cgi?site=EnterobacterOLF_compare04&amp;id=200551
64	EnterobacterOLF_compare04.match.X71646X6401.1 196179	outer membrane protein assembly protein YaeT	6	6	6	6	805 aa	1	no	no	n/a	n/a	http://driley-lx.igs.umaryland.edu:8080/sybil/current/cgi/shared/show_protein_cluster.cgi?site=EnterobacterOLF_compare04&amp;id=196179
65	EnterobacterOLF_compare04.match.X71655X24351.1 202195	2-oxoglutarate dehydrogenase E1 component	6	7	6	7	804 aa	0.43	yes	yes	n/a	n/a	http://driley-lx.igs.umaryland.edu:8080/sybil/current/cgi/shared/show_protein_cluster.cgi?site=EnterobacterOLF_compare04&amp;id=202195
66	EnterobacterOLF_compare04.match.X71716X116301.1 197555	formate dehydrogenase subunit alpha	6	6	6	6	804 aa	1	no	no	n/a	n/a	http://driley-lx.igs.umaryland.edu:8080/sybil/current/cgi/shared/show_protein_cluster.cgi?site=EnterobacterOLF_compare04&amp;id=197555
67	EnterobacterOLF_compare04.match.X71697X85401.1 199354	putative metabolite ABC transporter in Enterobacteriaceae, permease EC-YbbP	6	6	6	6	804 aa	1	no	no	n/a	n/a	http://driley-lx.igs.umaryland.edu:8080/sybil/current/cgi/shared/show_protein_cluster.cgi?site=EnterobacterOLF_compare04&amp;id=199354
68	EnterobacterOLF_compare04.match.X71672X40751.1 199371	DNA gyrase subunit B	6	6	6	6	804 aa	1	no	no	n/a	n/a	http://driley-lx.igs.umaryland.edu:8080/sybil/current/cgi/shared/show_protein_cluster.cgi?site=EnterobacterOLF_compare04&amp;id=199371
69	EnterobacterOLF_compare04.match.X71781X209901.1 194522	Formate dehydrogenase N alpha subunit @ selenocysteine-containing	6	6	6	6	803 aa	1	no	no	n/a	n/a	http://driley-lx.igs.umaryland.edu:8080/sybil/current/cgi/shared/show_protein_cluster.cgi?site=EnterobacterOLF_compare04&amp;id=194522
70	EnterobacterOLF_compare04.match.X71688X65251.1 202106	Maltodextrin phosphorylase	6	6	6	6	797 aa	1	no	no	n/a	n/a	http://driley-lx.igs.umaryland.edu:8080/sybil/current/cgi/shared/show_protein_cluster.cgi?site=EnterobacterOLF_compare04&amp;id=202106
71	EnterobacterOLF_compare04.match.X71688X72651.1 196292	Glucose dehydrogenase, PQQ-dependent	6	6	6	6	796 aa	1	no	no	n/a	n/a	http://driley-lx.igs.umaryland.edu:8080/sybil/current/cgi/shared/show_protein_cluster.cgi?site=EnterobacterOLF_compare04&amp;id=196292
72	EnterobacterOLF_compare04.match.X71760X179951.1 195998	phenylalanyl-tRNA synthetase subunit beta	6	6	6	6	795 aa	1	no	no	n/a	n/a	http://driley-lx.igs.umaryland.edu:8080/sybil/current/cgi/shared/show_protein_cluster.cgi?site=EnterobacterOLF_compare04&amp;id=195998
73	EnterobacterOLF_compare04.match.X71722X124001.1 198849	Beta-hexosaminidase	6	6	6	6	795 aa	1	no	no	n/a	n/a	http://driley-lx.igs.umaryland.edu:8080/sybil/current/cgi/shared/show_protein_cluster.cgi?site=EnterobacterOLF_compare04&amp;id=198849
74	EnterobacterOLF_compare04.match.X71687X70751.1 196576	cellulose synthase	6	6	6	6	794 aa	0.96	yes	no	n/a	n/a	http://driley-lx.igs.umaryland.edu:8080/sybil/current/cgi/shared/show_protein_cluster.cgi?site=EnterobacterOLF_compare04&amp;id=196576
75	EnterobacterOLF_compare04.match.X71729X138051.1 195656	phosphoenolpyruvate synthase	6	6	6	6	792 aa	1	no	no	n/a	n/a	http://driley-lx.igs.umaryland.edu:8080/sybil/current/cgi/shared/show_protein_cluster.cgi?site=EnterobacterOLF_compare04&amp;id=195656
76	EnterobacterOLF_compare04.match.X71670X48701.1 202288	Alpha-glucosidase	6	6	6	6	787 aa	1	no	no	n/a	n/a	http://driley-lx.igs.umaryland.edu:8080/sybil/current/cgi/shared/show_protein_cluster.cgi?site=EnterobacterOLF_compare04&amp;id=202288
77	EnterobacterOLF_compare04.match.X71671X40251.1 202372	DNA polymerase II	6	6	6	6	785 aa	1	no	no	n/a	n/a	http://driley-lx.igs.umaryland.edu:8080/sybil/current/cgi/shared/show_protein_cluster.cgi?site=EnterobacterOLF_compare04&amp;id=202372
78	EnterobacterOLF_compare04.match.X71713X109801.1 195051	LPS assembly outer membrane complex protein LptD	6	6	6	6	784 aa	0.99	no	no	n/a	n/a	http://driley-lx.igs.umaryland.edu:8080/sybil/current/cgi/shared/show_protein_cluster.cgi?site=EnterobacterOLF_compare04&amp;id=195051
79	EnterobacterOLF_compare04.match.X71712X108451.1 200735	peptidase	6	6	6	6	784 aa	1	no	no	n/a	n/a	http://driley-lx.igs.umaryland.edu:8080/sybil/current/cgi/shared/show_protein_cluster.cgi?site=EnterobacterOLF_compare04&amp;id=200735
80	EnterobacterOLF_compare04.match.X71708X107201.1 197045	Transcription accessory protein (S1 RNA-binding domain)	6	6	6	6	776 aa	1	no	no	n/a	n/a	http://driley-lx.igs.umaryland.edu:8080/sybil/current/cgi/shared/show_protein_cluster.cgi?site=EnterobacterOLF_compare04&amp;id=197045
81	EnterobacterOLF_compare04.match.X71652X15351.1 199547	Alpha-xylosidase	6	6	6	6	772 aa	1	no	no	n/a	n/a	http://driley-lx.igs.umaryland.edu:8080/sybil/current/cgi/shared/show_protein_cluster.cgi?site=EnterobacterOLF_compare04&amp;id=199547
82	EnterobacterOLF_compare04.match.X71650X17851.1 199604	Ferrous iron transport protein B	6	6	6	6	772 aa	1	no	no	n/a	n/a	http://driley-lx.igs.umaryland.edu:8080/sybil/current/cgi/shared/show_protein_cluster.cgi?site=EnterobacterOLF_compare04&amp;id=199604
83	EnterobacterOLF_compare04.match.X71725X133101.1 201278	trimethylamine N-oxide reductase I catalytic subunit	6	6	6	6	770 aa	0.98	yes	no	n/a	n/a	http://driley-lx.igs.umaryland.edu:8080/sybil/current/cgi/shared/show_protein_cluster.cgi?site=EnterobacterOLF_compare04&amp;id=201278
84	EnterobacterOLF_compare04.match.X71692X80751.1 197035	beta-D-glucoside glucohydrolase	6	6	6	6	764 aa	0.99	yes	no	n/a	n/a	http://driley-lx.igs.umaryland.edu:8080/sybil/current/cgi/shared/show_protein_cluster.cgi?site=EnterobacterOLF_compare04&amp;id=197035
85	EnterobacterOLF_compare04.match.X71656X21651.1 201473	2-ketobutyrate formate-lyase / Pyruvate formate-lyase	6	6	6	6	764 aa	1	no	no	n/a	n/a	http://driley-lx.igs.umaryland.edu:8080/sybil/current/cgi/shared/show_protein_cluster.cgi?site=EnterobacterOLF_compare04&amp;id=201473
86	EnterobacterOLF_compare04.match.X71749X167351.1 193821	Ribonucleotide reductase of class Ia (aerobic), alpha subunit	6	6	6	6	761 aa	1	no	no	n/a	n/a	http://driley-lx.igs.umaryland.edu:8080/sybil/current/cgi/shared/show_protein_cluster.cgi?site=EnterobacterOLF_compare04&amp;id=193821
87	EnterobacterOLF_compare04.match.X71746X160901.1 201810	keto-acid formate acetyltransferase	6	6	6	6	760 aa	1	no	no	n/a	n/a	http://driley-lx.igs.umaryland.edu:8080/sybil/current/cgi/shared/show_protein_cluster.cgi?site=EnterobacterOLF_compare04&amp;id=201810
88	EnterobacterOLF_compare04.match.X71763X187701.1 195368	NADP-dependent malic enzyme	6	6	6	6	759 aa	1	no	no	n/a	n/a	http://driley-lx.igs.umaryland.edu:8080/sybil/current/cgi/shared/show_protein_cluster.cgi?site=EnterobacterOLF_compare04&amp;id=195368
89	EnterobacterOLF_compare04.match.X71743X150151.1 199467	ATP-dependent Clp protease ATP-binding protein	6	6	6	6	755 aa	0.97	yes	no	n/a	n/a	http://driley-lx.igs.umaryland.edu:8080/sybil/current/cgi/shared/show_protein_cluster.cgi?site=EnterobacterOLF_compare04&amp;id=199467
90	EnterobacterOLF_compare04.match.X71644X5551.1 199607	5-methyltetrahydropteroyltriglutamate-- homocysteine methyltransferase	6	6	6	6	753 aa	1	no	no	n/a	n/a	http://driley-lx.igs.umaryland.edu:8080/sybil/current/cgi/shared/show_protein_cluster.cgi?site=EnterobacterOLF_compare04&amp;id=199607
91	EnterobacterOLF_compare04.match.X71660X35351.1 200264	Topoisomerase IV subunit A	6	6	6	6	752 aa	1	no	no	n/a	n/a	http://driley-lx.igs.umaryland.edu:8080/sybil/current/cgi/shared/show_protein_cluster.cgi?site=EnterobacterOLF_compare04&amp;id=200264
92	EnterobacterOLF_compare04.match.X71771X196551.1 199635	Catalase	6	6	6	6	750 aa	1	no	no	n/a	n/a	http://driley-lx.igs.umaryland.edu:8080/sybil/current/cgi/shared/show_protein_cluster.cgi?site=EnterobacterOLF_compare04&amp;id=199635
93	EnterobacterOLF_compare04.match.X71709X104351.1 199580	TonB-dependent receptor; Outer membrane receptor for ferric enterobactin and colicins B, D	6	6	6	6	747 aa	0.99	no	no	n/a	n/a	http://driley-lx.igs.umaryland.edu:8080/sybil/current/cgi/shared/show_protein_cluster.cgi?site=EnterobacterOLF_compare04&amp;id=199580
94	EnterobacterOLF_compare04.match.X71750X169351.1 194209	GTP pyrophosphokinase, (p)ppGpp synthetase I	6	6	6	6	744 aa	1	no	no	n/a	n/a	http://driley-lx.igs.umaryland.edu:8080/sybil/current/cgi/shared/show_protein_cluster.cgi?site=EnterobacterOLF_compare04&amp;id=194209
95	EnterobacterOLF_compare04.match.X71763X186501.1 195909	ornithine decarboxylase	6	6	6	6	732 aa	1	no	no	n/a	n/a	http://driley-lx.igs.umaryland.edu:8080/sybil/current/cgi/shared/show_protein_cluster.cgi?site=EnterobacterOLF_compare04&amp;id=195909
96	EnterobacterOLF_compare04.match.X71687X72801.1 200737	Helicase PriA essential for oriC/DnaA-independent DNA replication	6	6	6	6	731 aa	1	no	no	n/a	n/a	http://driley-lx.igs.umaryland.edu:8080/sybil/current/cgi/shared/show_protein_cluster.cgi?site=EnterobacterOLF_compare04&amp;id=200737
97	EnterobacterOLF_compare04.match.X71704X89701.1 201807	Enoyl-CoA hydratase, Delta(3)-cis-delta(2)-trans-enoyl-CoA isomerase, 3-hydroxyacyl-CoA dehydrogenase, 3-hydroxybutyryl-CoA epimerase	6	6	6	6	729 aa	1	no	no	n/a	n/a	http://driley-lx.igs.umaryland.edu:8080/sybil/current/cgi/shared/show_protein_cluster.cgi?site=EnterobacterOLF_compare04&amp;id=201807
98	EnterobacterOLF_compare04.match.X71739X146551.1 193632	1,4-alpha-glucan (glycogen) branching enzyme, GH-13-type	6	6	6	6	728 aa	1	no	no	n/a	n/a	http://driley-lx.igs.umaryland.edu:8080/sybil/current/cgi/shared/show_protein_cluster.cgi?site=EnterobacterOLF_compare04&amp;id=193632
99	EnterobacterOLF_compare04.match.X71711X100751.1 201626	Lead, cadmium, zinc and mercury transporting ATPase ; Copper-translocating P-type ATPase	6	6	6	6	727 aa	0.99	no	no	n/a	n/a	http://driley-lx.igs.umaryland.edu:8080/sybil/current/cgi/shared/show_protein_cluster.cgi?site=EnterobacterOLF_compare04&amp;id=201626
100	EnterobacterOLF_compare04.match.X71768X191301.1 193982	ATP-dependent helicase DinG/Rad3	6	6	6	6	723 aa	0.98	no	yes	n/a	n/a	http://driley-lx.igs.umaryland.edu:8080/sybil/current/cgi/shared/show_protein_cluster.cgi?site=EnterobacterOLF_compare04&amp;id=193982
101	EnterobacterOLF_compare04.match.X71752X168151.1 196520	ATP-dependent DNA helicase UvrD/PcrA	6	6	6	6	720 aa	1	no	no	n/a	n/a	http://driley-lx.igs.umaryland.edu:8080/sybil/current/cgi/shared/show_protein_cluster.cgi?site=EnterobacterOLF_compare04&amp;id=196520
102	EnterobacterOLF_compare04.match.X71786X223101.1 197621	2-acylglycerophosphoethanolamine acyltransferase / Acyl-[acyl-carrier-protein] synthetase	6	6	6	6	719 aa	1	no	no	n/a	n/a	http://driley-lx.igs.umaryland.edu:8080/sybil/current/cgi/shared/show_protein_cluster.cgi?site=EnterobacterOLF_compare04&amp;id=197621
103	EnterobacterOLF_compare04.match.X71658X25401.1 199937	carbon starvation protein CstA	6	6	6	6	717 aa	1	no	no	n/a	n/a	http://driley-lx.igs.umaryland.edu:8080/sybil/current/cgi/shared/show_protein_cluster.cgi?site=EnterobacterOLF_compare04&amp;id=199937
104	EnterobacterOLF_compare04.match.X71786X220451.1 193986	Formate dehydrogenase H	6	6	6	6	716 aa	1	no	no	n/a	n/a	http://driley-lx.igs.umaryland.edu:8080/sybil/current/cgi/shared/show_protein_cluster.cgi?site=EnterobacterOLF_compare04&amp;id=193986
105	EnterobacterOLF_compare04.match.X71744X155151.1 198446	Enoyl-CoA hydratase / 3-hydroxyacyl-CoA dehydrogenase / 3-hydroxybutyryl-CoA epimerase	6	6	6	6	715 aa	1	no	no	n/a	n/a	http://driley-lx.igs.umaryland.edu:8080/sybil/current/cgi/shared/show_protein_cluster.cgi?site=EnterobacterOLF_compare04&amp;id=198446
106	EnterobacterOLF_compare04.match.X71732X135301.1 200654	phosphate acetyltransferase	6	6	6	6	714 aa	1	no	no	n/a	n/a	http://driley-lx.igs.umaryland.edu:8080/sybil/current/cgi/shared/show_protein_cluster.cgi?site=EnterobacterOLF_compare04&amp;id=200654
107	EnterobacterOLF_compare04.match.X71750X163401.1 199933	Ribonucleotide reductase of class Ib (aerobic), alpha subunit	6	6	6	6	714 aa	1	no	no	n/a	n/a	http://driley-lx.igs.umaryland.edu:8080/sybil/current/cgi/shared/show_protein_cluster.cgi?site=EnterobacterOLF_compare04&amp;id=199933
108	EnterobacterOLF_compare04.match.X71720X116951.1 202247	polynucleotide phosphorylase/polyadenylase	6	6	6	6	712 aa	1	no	no	n/a	n/a	http://driley-lx.igs.umaryland.edu:8080/sybil/current/cgi/shared/show_protein_cluster.cgi?site=EnterobacterOLF_compare04&amp;id=202247
109	EnterobacterOLF_compare04.match.X71691X74851.1 195307	ribonucleoside triphosphate reductase	6	6	6	6	712 aa	1	no	no	n/a	n/a	http://driley-lx.igs.umaryland.edu:8080/sybil/current/cgi/shared/show_protein_cluster.cgi?site=EnterobacterOLF_compare04&amp;id=195307
110	EnterobacterOLF_compare04.match.X71680X59601.1 193590	Lysine decarboxylase 2, constitutive	6	6	6	6	711 aa	1	no	no	n/a	n/a	http://driley-lx.igs.umaryland.edu:8080/sybil/current/cgi/shared/show_protein_cluster.cgi?site=EnterobacterOLF_compare04&amp;id=193590
111	EnterobacterOLF_compare04.match.X71738X153801.1 198171	Ornithine decarboxylase	6	6	6	6	711 aa	1	no	no	n/a	n/a	http://driley-lx.igs.umaryland.edu:8080/sybil/current/cgi/shared/show_protein_cluster.cgi?site=EnterobacterOLF_compare04&amp;id=198171
112	EnterobacterOLF_compare04.match.X71669X47101.1 193437	elongation factor G	6	6	6	6	704 aa	1	no	no	n/a	n/a	http://driley-lx.igs.umaryland.edu:8080/sybil/current/cgi/shared/show_protein_cluster.cgi?site=EnterobacterOLF_compare04&amp;id=193437
113	EnterobacterOLF_compare04.match.X71695X81001.1 198589	bifunctional (p)ppGpp synthetase II/ guanosine-3',5'-bis pyrophosphate 3'-pyrophosphohydrolase	6	6	6	6	704 aa	1	no	no	n/a	n/a	http://driley-lx.igs.umaryland.edu:8080/sybil/current/cgi/shared/show_protein_cluster.cgi?site=EnterobacterOLF_compare04&amp;id=198589
114	EnterobacterOLF_compare04.match.X71714X111451.1 201385	23S rRNA (guanine-N-2-)-methyltransferase rlmL	6	6	6	6	702 aa	1	no	no	n/a	n/a	http://driley-lx.igs.umaryland.edu:8080/sybil/current/cgi/shared/show_protein_cluster.cgi?site=EnterobacterOLF_compare04&amp;id=201385
115	EnterobacterOLF_compare04.match.X71714X118101.1 193432	carbon starvation protein A	6	6	6	6	701 aa	1	no	no	n/a	n/a	http://driley-lx.igs.umaryland.edu:8080/sybil/current/cgi/shared/show_protein_cluster.cgi?site=EnterobacterOLF_compare04&amp;id=193432
116	EnterobacterOLF_compare04.match.X71647X11451.1 197943	Translation elongation factor G	6	6	6	6	700 aa	1	no	no	n/a	n/a	http://driley-lx.igs.umaryland.edu:8080/sybil/current/cgi/shared/show_protein_cluster.cgi?site=EnterobacterOLF_compare04&amp;id=197943
117	EnterobacterOLF_compare04.match.X71785X219251.1 201833	hypothetical protein	6	6	6	6	695 aa	0.99	no	no	n/a	n/a	http://driley-lx.igs.umaryland.edu:8080/sybil/current/cgi/shared/show_protein_cluster.cgi?site=EnterobacterOLF_compare04&amp;id=201833
118	EnterobacterOLF_compare04.match.X71648X2801.1 197111	ATP-dependent DNA helicase RecG	6	6	6	6	693 aa	1	no	no	n/a	n/a	http://driley-lx.igs.umaryland.edu:8080/sybil/current/cgi/shared/show_protein_cluster.cgi?site=EnterobacterOLF_compare04&amp;id=197111
119	EnterobacterOLF_compare04.match.X71783X213701.1 195742	4-alpha-glucanotransferase (amylomaltase)	6	6	6	6	693 aa	0.99	no	yes	n/a	n/a	http://driley-lx.igs.umaryland.edu:8080/sybil/current/cgi/shared/show_protein_cluster.cgi?site=EnterobacterOLF_compare04&amp;id=195742
120	EnterobacterOLF_compare04.match.X71788X221151.1 195743	flagellar biosynthesis protein FlhA	6	6	6	6	692 aa	1	no	no	n/a	n/a	http://driley-lx.igs.umaryland.edu:8080/sybil/current/cgi/shared/show_protein_cluster.cgi?site=EnterobacterOLF_compare04&amp;id=195743
121	EnterobacterOLF_compare04.match.X71694X76251.1 194061	Glycyl-tRNA synthetase beta chain	6	6	6	6	689 aa	1	no	no	n/a	n/a	http://driley-lx.igs.umaryland.edu:8080/sybil/current/cgi/shared/show_protein_cluster.cgi?site=EnterobacterOLF_compare04&amp;id=194061
122	EnterobacterOLF_compare04.match.X71710X108051.1 199243	transcriptional regulator	6	6	6	6	689 aa	0.99	yes	no	n/a	n/a	http://driley-lx.igs.umaryland.edu:8080/sybil/current/cgi/shared/show_protein_cluster.cgi?site=EnterobacterOLF_compare04&amp;id=199243
123	EnterobacterOLF_compare04.match.X71666X46051.1 200493	polyphosphate kinase	6	6	6	6	686 aa	1	no	no	n/a	n/a	http://driley-lx.igs.umaryland.edu:8080/sybil/current/cgi/shared/show_protein_cluster.cgi?site=EnterobacterOLF_compare04&amp;id=200493
124	EnterobacterOLF_compare04.match.X71727X134401.1 202317	Electron transport complex protein RnfC	6	6	6	6	684 aa	0.82	no	yes	n/a	n/a	http://driley-lx.igs.umaryland.edu:8080/sybil/current/cgi/shared/show_protein_cluster.cgi?site=EnterobacterOLF_compare04&amp;id=202317
125	EnterobacterOLF_compare04.match.X71678X55201.1 201497	carboxyl-terminal processing protease	6	6	6	6	682 aa	1	no	no	n/a	n/a	http://driley-lx.igs.umaryland.edu:8080/sybil/current/cgi/shared/show_protein_cluster.cgi?site=EnterobacterOLF_compare04&amp;id=201497
126	EnterobacterOLF_compare04.match.X71735X144851.1 196546	Periplasmic alpha-amylase	6	6	6	6	682 aa	0.95	no	yes	n/a	n/a	http://driley-lx.igs.umaryland.edu:8080/sybil/current/cgi/shared/show_protein_cluster.cgi?site=EnterobacterOLF_compare04&amp;id=196546
127	EnterobacterOLF_compare04.match.X71773X204201.1 193708	oligopeptidase A	6	6	6	6	680 aa	1	no	no	n/a	n/a	http://driley-lx.igs.umaryland.edu:8080/sybil/current/cgi/shared/show_protein_cluster.cgi?site=EnterobacterOLF_compare04&amp;id=193708
128	EnterobacterOLF_compare04.match.X71642X10751.1 198630	Potassium-transporting ATPase B chain (TC 3.A.3.7.1)	6	6	6	6	679 aa	0.97	yes	no	n/a	n/a	http://driley-lx.igs.umaryland.edu:8080/sybil/current/cgi/shared/show_protein_cluster.cgi?site=EnterobacterOLF_compare04&amp;id=198630
129	EnterobacterOLF_compare04.match.X71699X89151.1 198832	methionyl-tRNA synthetase	6	6	6	6	677 aa	1	no	no	n/a	n/a	http://driley-lx.igs.umaryland.edu:8080/sybil/current/cgi/shared/show_protein_cluster.cgi?site=EnterobacterOLF_compare04&amp;id=198832
130	EnterobacterOLF_compare04.match.X71673X55301.1 197774	ATP-dependent DNA helicase Rep	6	6	6	6	674 aa	1	no	no	n/a	n/a	http://driley-lx.igs.umaryland.edu:8080/sybil/current/cgi/shared/show_protein_cluster.cgi?site=EnterobacterOLF_compare04&amp;id=197774
131	EnterobacterOLF_compare04.match.X71692X83351.1 196000	2,4-dienoyl-CoA reductase [NADPH]	6	6	6	6	673 aa	1	no	no	n/a	n/a	http://driley-lx.igs.umaryland.edu:8080/sybil/current/cgi/shared/show_protein_cluster.cgi?site=EnterobacterOLF_compare04&amp;id=196000
132	EnterobacterOLF_compare04.match.X71673X54051.1 194194	excinuclease ABC subunit B	6	6	6	6	672 aa	1	no	no	n/a	n/a	http://driley-lx.igs.umaryland.edu:8080/sybil/current/cgi/shared/show_protein_cluster.cgi?site=EnterobacterOLF_compare04&amp;id=194194
133	EnterobacterOLF_compare04.match.X71786X217551.1 193493	NAD-dependent DNA ligase LigA	6	6	6	6	671 aa	1	no	no	n/a	n/a	http://driley-lx.igs.umaryland.edu:8080/sybil/current/cgi/shared/show_protein_cluster.cgi?site=EnterobacterOLF_compare04&amp;id=193493
134	EnterobacterOLF_compare04.match.X71719X120051.1 200266	Glycogen debranching enzyme	6	6	6	6	657 aa	1	no	no	n/a	n/a	http://driley-lx.igs.umaryland.edu:8080/sybil/current/cgi/shared/show_protein_cluster.cgi?site=EnterobacterOLF_compare04&amp;id=200266
135	EnterobacterOLF_compare04.match.X71726X124801.1 197337	protease	6	6	6	6	654 aa	1	no	no	n/a	n/a	http://driley-lx.igs.umaryland.edu:8080/sybil/current/cgi/shared/show_protein_cluster.cgi?site=EnterobacterOLF_compare04&amp;id=197337
136	EnterobacterOLF_compare04.match.X71726X129801.1 196938	Acetyl-coenzyme A synthetase	6	6	6	6	652 aa	1	no	no	n/a	n/a	http://driley-lx.igs.umaryland.edu:8080/sybil/current/cgi/shared/show_protein_cluster.cgi?site=EnterobacterOLF_compare04&amp;id=196938
137	EnterobacterOLF_compare04.match.X71742X153151.1 200690	2',3'-cyclic-nucleotide 2'-phosphodiesterase	6	6	6	6	648 aa	1	no	no	n/a	n/a	http://driley-lx.igs.umaryland.edu:8080/sybil/current/cgi/shared/show_protein_cluster.cgi?site=EnterobacterOLF_compare04&amp;id=200690
138	EnterobacterOLF_compare04.match.X71772X197251.1 201089	Soluble lytic murein transglycosylase precursor	6	6	6	6	645 aa	1	no	no	n/a	n/a	http://driley-lx.igs.umaryland.edu:8080/sybil/current/cgi/shared/show_protein_cluster.cgi?site=EnterobacterOLF_compare04&amp;id=201089
139	EnterobacterOLF_compare04.match.X71758X178001.1 201128	PrkA family serine protein kinase	6	6	6	6	644 aa	1	no	no	n/a	n/a	http://driley-lx.igs.umaryland.edu:8080/sybil/current/cgi/shared/show_protein_cluster.cgi?site=EnterobacterOLF_compare04&amp;id=201128
140	EnterobacterOLF_compare04.match.X71762X185301.1 194327	Exoribonuclease II	6	6	6	6	644 aa	1	no	no	n/a	n/a	http://driley-lx.igs.umaryland.edu:8080/sybil/current/cgi/shared/show_protein_cluster.cgi?site=EnterobacterOLF_compare04&amp;id=194327
141	EnterobacterOLF_compare04.match.X71696X84651.1 198032	ATP-dependent metalloprotease	6	6	6	6	644 aa	1	no	no	n/a	n/a	http://driley-lx.igs.umaryland.edu:8080/sybil/current/cgi/shared/show_protein_cluster.cgi?site=EnterobacterOLF_compare04&amp;id=198032
142	EnterobacterOLF_compare04.match.X71711X103201.1 201060	threonyl-tRNA synthetase	6	6	6	6	642 aa	1	no	no	n/a	n/a	http://driley-lx.igs.umaryland.edu:8080/sybil/current/cgi/shared/show_protein_cluster.cgi?site=EnterobacterOLF_compare04&amp;id=201060
143	EnterobacterOLF_compare04.match.X71698X88051.1 198664	Biosynthetic arginine decarboxylase	6	6	6	6	641 aa	0.96	yes	no	n/a	n/a	http://driley-lx.igs.umaryland.edu:8080/sybil/current/cgi/shared/show_protein_cluster.cgi?site=EnterobacterOLF_compare04&amp;id=198664
144	EnterobacterOLF_compare04.match.X71725X125751.1 198544	ATP-dependent RNA helicase DeaD	6	6	6	6	638 aa	0.96	no	no	n/a	n/a	http://driley-lx.igs.umaryland.edu:8080/sybil/current/cgi/shared/show_protein_cluster.cgi?site=EnterobacterOLF_compare04&amp;id=198544
145	EnterobacterOLF_compare04.match.X71787X219601.1 195292	molecular chaperone DnaK	6	6	6	6	638 aa	1	no	no	n/a	n/a	http://driley-lx.igs.umaryland.edu:8080/sybil/current/cgi/shared/show_protein_cluster.cgi?site=EnterobacterOLF_compare04&amp;id=195292
146	EnterobacterOLF_compare04.match.X71749X168951.1 195777	DNA topoisomerase III	6	6	6	6	638 aa	0.98	no	yes	n/a	n/a	http://driley-lx.igs.umaryland.edu:8080/sybil/current/cgi/shared/show_protein_cluster.cgi?site=EnterobacterOLF_compare04&amp;id=195777
147	EnterobacterOLF_compare04.match.X71688X63951.1 193935	DinG family ATP-dependent helicase YoaA	6	6	6	6	636 aa	1	no	no	n/a	n/a	http://driley-lx.igs.umaryland.edu:8080/sybil/current/cgi/shared/show_protein_cluster.cgi?site=EnterobacterOLF_compare04&amp;id=193935
148	EnterobacterOLF_compare04.match.X71686X67701.1 195117	DNA polymerase III subunit gamma/tau	6	6	6	6	636 aa	0.96	yes	no	n/a	n/a	http://driley-lx.igs.umaryland.edu:8080/sybil/current/cgi/shared/show_protein_cluster.cgi?site=EnterobacterOLF_compare04&amp;id=195117
149	EnterobacterOLF_compare04.match.X71694X80701.1 197354	PTS mannitol transporter subunit IIABC	6	6	6	6	636 aa	1	no	no	n/a	n/a	http://driley-lx.igs.umaryland.edu:8080/sybil/current/cgi/shared/show_protein_cluster.cgi?site=EnterobacterOLF_compare04&amp;id=197354
150	EnterobacterOLF_compare04.match.X71738X154551.1 201241	ATPase components of ABC transporters with duplicated ATPase domains	6	6	6	6	635 aa	1	no	no	n/a	n/a	http://driley-lx.igs.umaryland.edu:8080/sybil/current/cgi/shared/show_protein_cluster.cgi?site=EnterobacterOLF_compare04&amp;id=201241
151	EnterobacterOLF_compare04.match.X71711X108001.1 195014	Glutathione-regulated potassium-efflux system ATP-binding protein	6	6	6	6	634 aa	1	no	no	n/a	n/a	http://driley-lx.igs.umaryland.edu:8080/sybil/current/cgi/shared/show_protein_cluster.cgi?site=EnterobacterOLF_compare04&amp;id=195014
152	EnterobacterOLF_compare04.match.X71677X52501.1 196512	Penicillin-binding protein 2 (PBP-2)	6	6	6	6	633 aa	1	no	no	n/a	n/a	http://driley-lx.igs.umaryland.edu:8080/sybil/current/cgi/shared/show_protein_cluster.cgi?site=EnterobacterOLF_compare04&amp;id=196512
153	EnterobacterOLF_compare04.match.X71759X180201.1 194867	Thiamin biosynthesis protein ThiC	6	6	6	6	631 aa	1	no	no	n/a	n/a	http://driley-lx.igs.umaryland.edu:8080/sybil/current/cgi/shared/show_protein_cluster.cgi?site=EnterobacterOLF_compare04&amp;id=194867
154	EnterobacterOLF_compare04.match.X71691X74451.1 201410	Dihydrolipoamide acetyltransferase component of pyruvate dehydrogenase complex	6	6	6	6	630 aa	0.99	no	no	n/a	n/a	http://driley-lx.igs.umaryland.edu:8080/sybil/current/cgi/shared/show_protein_cluster.cgi?site=EnterobacterOLF_compare04&amp;id=201410
155	EnterobacterOLF_compare04.match.X71707X107151.1 198880	Topoisomerase IV subunit B	6	6	6	6	630 aa	1	no	no	n/a	n/a	http://driley-lx.igs.umaryland.edu:8080/sybil/current/cgi/shared/show_protein_cluster.cgi?site=EnterobacterOLF_compare04&amp;id=198880
156	EnterobacterOLF_compare04.match.X71668X48051.1 202222	tRNA uridine 5-carboxymethylaminomethyl modification protein	6	6	6	6	629 aa	1	no	no	n/a	n/a	http://driley-lx.igs.umaryland.edu:8080/sybil/current/cgi/shared/show_protein_cluster.cgi?site=EnterobacterOLF_compare04&amp;id=202222
157	EnterobacterOLF_compare04.match.X71645X6101.1 199152	Chaperone protein HtpG	6	6	6	6	624 aa	1	no	no	n/a	n/a	http://driley-lx.igs.umaryland.edu:8080/sybil/current/cgi/shared/show_protein_cluster.cgi?site=EnterobacterOLF_compare04&amp;id=199152
158	EnterobacterOLF_compare04.match.X71706X103151.1 197155	Peptidyl-prolyl cis-trans isomerase ppiD	6	6	6	6	624 aa	1	no	no	n/a	n/a	http://driley-lx.igs.umaryland.edu:8080/sybil/current/cgi/shared/show_protein_cluster.cgi?site=EnterobacterOLF_compare04&amp;id=197155
159	EnterobacterOLF_compare04.match.X71773X202351.1 202042	potassium transporter Kup	6	6	6	6	622 aa	1	no	no	n/a	n/a	http://driley-lx.igs.umaryland.edu:8080/sybil/current/cgi/shared/show_protein_cluster.cgi?site=EnterobacterOLF_compare04&amp;id=202042
160	EnterobacterOLF_compare04.match.X71665X39151.1 194842	potassium transporter	6	6	6	6	621 aa	1	no	no	n/a	n/a	http://driley-lx.igs.umaryland.edu:8080/sybil/current/cgi/shared/show_protein_cluster.cgi?site=EnterobacterOLF_compare04&amp;id=194842
161	EnterobacterOLF_compare04.match.X71790X222501.1 197483	1-deoxy-D-xylulose-5-phosphate synthase	6	6	6	6	620 aa	1	no	no	n/a	n/a	http://driley-lx.igs.umaryland.edu:8080/sybil/current/cgi/shared/show_protein_cluster.cgi?site=EnterobacterOLF_compare04&amp;id=197483
162	EnterobacterOLF_compare04.match.X71721X120301.1 195981	Selenocysteine-specific translation elongation factor	6	6	6	6	618 aa	0.99	no	yes	n/a	n/a	http://driley-lx.igs.umaryland.edu:8080/sybil/current/cgi/shared/show_protein_cluster.cgi?site=EnterobacterOLF_compare04&amp;id=195981
163	EnterobacterOLF_compare04.match.X71732X140501.1 193483	Protease IV	6	6	6	6	618 aa	1	no	no	n/a	n/a	http://driley-lx.igs.umaryland.edu:8080/sybil/current/cgi/shared/show_protein_cluster.cgi?site=EnterobacterOLF_compare04&amp;id=193483
164	EnterobacterOLF_compare04.match.X71742X154951.1 200341	Dihydroxy-acid dehydratase	6	6	6	6	616 aa	1	no	no	n/a	n/a	http://driley-lx.igs.umaryland.edu:8080/sybil/current/cgi/shared/show_protein_cluster.cgi?site=EnterobacterOLF_compare04&amp;id=200341
165	EnterobacterOLF_compare04.match.X71650X23001.1 197046	Chaperone protein HscA	6	6	6	6	616 aa	1	no	no	n/a	n/a	http://driley-lx.igs.umaryland.edu:8080/sybil/current/cgi/shared/show_protein_cluster.cgi?site=EnterobacterOLF_compare04&amp;id=197046
166	EnterobacterOLF_compare04.match.X71687X72451.1 199743	DNA mismatch repair protein MutL	6	6	6	6	615 aa	0.99	no	no	n/a	n/a	http://driley-lx.igs.umaryland.edu:8080/sybil/current/cgi/shared/show_protein_cluster.cgi?site=EnterobacterOLF_compare04&amp;id=199743
167	EnterobacterOLF_compare04.match.X71729X131401.1 196525	RNA polymerase sigma factor RpoD	6	6	6	6	614 aa	1	no	no	n/a	n/a	http://driley-lx.igs.umaryland.edu:8080/sybil/current/cgi/shared/show_protein_cluster.cgi?site=EnterobacterOLF_compare04&amp;id=196525
168	EnterobacterOLF_compare04.match.X71664X28051.1 197756	NADH:ubiquinone oxidoreductase subunit L	6	6	6	6	612 aa	1	no	no	n/a	n/a	http://driley-lx.igs.umaryland.edu:8080/sybil/current/cgi/shared/show_protein_cluster.cgi?site=EnterobacterOLF_compare04&amp;id=197756
169	EnterobacterOLF_compare04.match.X71690X80201.1 196304	ATP-dependent DNA helicase RecQ	6	6	6	6	612 aa	0.97	yes	no	n/a	n/a	http://driley-lx.igs.umaryland.edu:8080/sybil/current/cgi/shared/show_protein_cluster.cgi?site=EnterobacterOLF_compare04&amp;id=196304
170	EnterobacterOLF_compare04.match.X71778X207351.1 201318	Glucosamine--fructose-6-phosphate aminotransferase [isomerizing]	6	6	6	6	609 aa	1	no	no	n/a	n/a	http://driley-lx.igs.umaryland.edu:8080/sybil/current/cgi/shared/show_protein_cluster.cgi?site=EnterobacterOLF_compare04&amp;id=201318
171	EnterobacterOLF_compare04.match.X71651X20651.1 195986	Protein-export membrane protein SecD (TC 3.A.5.1.1)	6	6	6	6	608 aa	0.98	yes	no	n/a	n/a	http://driley-lx.igs.umaryland.edu:8080/sybil/current/cgi/shared/show_protein_cluster.cgi?site=EnterobacterOLF_compare04&amp;id=195986
172	EnterobacterOLF_compare04.match.X71752X163351.1 198362	GTP-binding protein	6	6	6	6	607 aa	1	no	no	n/a	n/a	http://driley-lx.igs.umaryland.edu:8080/sybil/current/cgi/shared/show_protein_cluster.cgi?site=EnterobacterOLF_compare04&amp;id=198362
173	EnterobacterOLF_compare04.match.X71653X19451.1 193870	Formate hydrogenlyase subunit 3	6	6	6	6	606 aa	0.99	no	no	n/a	n/a	http://driley-lx.igs.umaryland.edu:8080/sybil/current/cgi/shared/show_protein_cluster.cgi?site=EnterobacterOLF_compare04&amp;id=193870
174	EnterobacterOLF_compare04.match.X71744X153501.1 202273	phosphogluconate dehydratase	6	6	6	6	603 aa	1	no	no	n/a	n/a	http://driley-lx.igs.umaryland.edu:8080/sybil/current/cgi/shared/show_protein_cluster.cgi?site=EnterobacterOLF_compare04&amp;id=202273
175	EnterobacterOLF_compare04.match.X71767X190901.1 200466	Glutathione-regulated potassium-efflux system protein KefB	6	6	6	6	601 aa	1	no	no	n/a	n/a	http://driley-lx.igs.umaryland.edu:8080/sybil/current/cgi/shared/show_protein_cluster.cgi?site=EnterobacterOLF_compare04&amp;id=200466
176	EnterobacterOLF_compare04.match.X71736X141101.1 199438	Sulfite reductase [NADPH] flavoprotein alpha-component	6	6	6	6	601 aa	1	no	no	n/a	n/a	http://driley-lx.igs.umaryland.edu:8080/sybil/current/cgi/shared/show_protein_cluster.cgi?site=EnterobacterOLF_compare04&amp;id=199438
177	EnterobacterOLF_compare04.match.X71651X20951.1 198335	GTP-binding protein LepA	6	6	6	6	599 aa	1	no	no	n/a	n/a	http://driley-lx.igs.umaryland.edu:8080/sybil/current/cgi/shared/show_protein_cluster.cgi?site=EnterobacterOLF_compare04&amp;id=198335
178	EnterobacterOLF_compare04.match.X71786X217251.1 193611	NADH:ubiquinone oxidoreductase	6	6	6	6	597 aa	0.99	yes	no	n/a	n/a	http://driley-lx.igs.umaryland.edu:8080/sybil/current/cgi/shared/show_protein_cluster.cgi?site=EnterobacterOLF_compare04&amp;id=193611
179	EnterobacterOLF_compare04.match.X71744X156051.1 199075	nitrate/nitrite sensor protein NarX	6	6	6	6	597 aa	0.99	no	yes	n/a	n/a	http://driley-lx.igs.umaryland.edu:8080/sybil/current/cgi/shared/show_protein_cluster.cgi?site=EnterobacterOLF_compare04&amp;id=199075
180	EnterobacterOLF_compare04.match.X71688X72701.1 201431	Succinate dehydrogenase flavoprotein subunit	6	6	6	6	596 aa	1	no	no	n/a	n/a	http://driley-lx.igs.umaryland.edu:8080/sybil/current/cgi/shared/show_protein_cluster.cgi?site=EnterobacterOLF_compare04&amp;id=201431
181	EnterobacterOLF_compare04.match.X71766X195551.1 193599	Multidrug resistance-like ATP-binding protein mdlB	6	6	6	6	593 aa	1	no	no	n/a	n/a	http://driley-lx.igs.umaryland.edu:8080/sybil/current/cgi/shared/show_protein_cluster.cgi?site=EnterobacterOLF_compare04&amp;id=193599
182	EnterobacterOLF_compare04.match.X71695X82801.1 193925	aspartyl-tRNA synthetase	6	6	6	6	591 aa	0.99	no	no	n/a	n/a	http://driley-lx.igs.umaryland.edu:8080/sybil/current/cgi/shared/show_protein_cluster.cgi?site=EnterobacterOLF_compare04&amp;id=193925
183	EnterobacterOLF_compare04.match.X71707X100301.1 197983	multidrug ABC transporter ATP-binding protein	6	6	6	6	590 aa	1	no	no	n/a	n/a	http://driley-lx.igs.umaryland.edu:8080/sybil/current/cgi/shared/show_protein_cluster.cgi?site=EnterobacterOLF_compare04&amp;id=197983
184	EnterobacterOLF_compare04.match.X71664X37051.1 200357	succinate dehydrogenase flavoprotein subunit	6	6	6	6	588 aa	1	no	no	n/a	n/a	http://driley-lx.igs.umaryland.edu:8080/sybil/current/cgi/shared/show_protein_cluster.cgi?site=EnterobacterOLF_compare04&amp;id=200357
185	EnterobacterOLF_compare04.match.X71666X47451.1 200362	cell division protein FtsI	6	6	6	6	588 aa	1	no	no	n/a	n/a	http://driley-lx.igs.umaryland.edu:8080/sybil/current/cgi/shared/show_protein_cluster.cgi?site=EnterobacterOLF_compare04&amp;id=200362
186	EnterobacterOLF_compare04.match.X71741X157751.1 196922	hypothetical protein	6	6	6	6	587 aa	0.99	no	no	n/a	n/a	http://driley-lx.igs.umaryland.edu:8080/sybil/current/cgi/shared/show_protein_cluster.cgi?site=EnterobacterOLF_compare04&amp;id=196922
187	EnterobacterOLF_compare04.match.X71649X19551.1 197303	membrane protein	6	6	6	6	586 aa	1	no	no	n/a	n/a	http://driley-lx.igs.umaryland.edu:8080/sybil/current/cgi/shared/show_protein_cluster.cgi?site=EnterobacterOLF_compare04&amp;id=197303
188	EnterobacterOLF_compare04.match.X71658X34551.1 193624	DNA or RNA helicase of superfamily II	6	6	6	6	586 aa	1	no	no	n/a	n/a	http://driley-lx.igs.umaryland.edu:8080/sybil/current/cgi/shared/show_protein_cluster.cgi?site=EnterobacterOLF_compare04&amp;id=193624
189	EnterobacterOLF_compare04.match.X71705X97701.1 202400	Isocitrate dehydrogenase phosphatase /kinase	6	6	6	6	582 aa	0.96	no	yes	n/a	n/a	http://driley-lx.igs.umaryland.edu:8080/sybil/current/cgi/shared/show_protein_cluster.cgi?site=EnterobacterOLF_compare04&amp;id=202400
190	EnterobacterOLF_compare04.match.X71697X92501.1 201628	Lipid A export ATP-binding/permease MsbA	6	6	6	6	582 aa	1	no	no	n/a	n/a	http://driley-lx.igs.umaryland.edu:8080/sybil/current/cgi/shared/show_protein_cluster.cgi?site=EnterobacterOLF_compare04&amp;id=201628
191	EnterobacterOLF_compare04.match.X71771X194801.1 198909	D-Lactate dehydrogenase	6	6	6	6	582 aa	0.98	no	yes	n/a	n/a	http://driley-lx.igs.umaryland.edu:8080/sybil/current/cgi/shared/show_protein_cluster.cgi?site=EnterobacterOLF_compare04&amp;id=198909
192	EnterobacterOLF_compare04.match.X71741X155251.1 196218	DNA primase	6	6	6	6	581 aa	1	no	no	n/a	n/a	http://driley-lx.igs.umaryland.edu:8080/sybil/current/cgi/shared/show_protein_cluster.cgi?site=EnterobacterOLF_compare04&amp;id=196218
193	EnterobacterOLF_compare04.match.X71723X122601.1 198547	Gamma-glutamyltranspeptidase	6	6	6	6	581 aa	1	no	no	n/a	n/a	http://driley-lx.igs.umaryland.edu:8080/sybil/current/cgi/shared/show_protein_cluster.cgi?site=EnterobacterOLF_compare04&amp;id=198547
194	EnterobacterOLF_compare04.match.X71688X69501.1 199253	multidrug ABC transporter ATP-binding protein	6	6	6	6	579 aa	1	no	no	n/a	n/a	http://driley-lx.igs.umaryland.edu:8080/sybil/current/cgi/shared/show_protein_cluster.cgi?site=EnterobacterOLF_compare04&amp;id=199253
195	EnterobacterOLF_compare04.match.X71742X151751.1 198965	arginyl-tRNA synthetase	6	6	6	6	577 aa	1	no	no	n/a	n/a	http://driley-lx.igs.umaryland.edu:8080/sybil/current/cgi/shared/show_protein_cluster.cgi?site=EnterobacterOLF_compare04&amp;id=198965
196	EnterobacterOLF_compare04.match.X71668X42751.1 200138	ssDNA exonuclease RecJ	6	6	6	6	577 aa	1	no	no	n/a	n/a	http://driley-lx.igs.umaryland.edu:8080/sybil/current/cgi/shared/show_protein_cluster.cgi?site=EnterobacterOLF_compare04&amp;id=200138
197	EnterobacterOLF_compare04.match.X71724X130451.1 197916	putative protein YtfM precursor	6	6	6	6	576 aa	0.99	no	no	n/a	n/a	http://driley-lx.igs.umaryland.edu:8080/sybil/current/cgi/shared/show_protein_cluster.cgi?site=EnterobacterOLF_compare04&amp;id=197916
198	EnterobacterOLF_compare04.match.X71708X99901.1 201399	Phosphoenolpyruvate-protein phosphotransferase of PTS system	6	6	6	6	575 aa	1	no	no	n/a	n/a	http://driley-lx.igs.umaryland.edu:8080/sybil/current/cgi/shared/show_protein_cluster.cgi?site=EnterobacterOLF_compare04&amp;id=201399
199	EnterobacterOLF_compare04.match.X71771X200151.1 197721	acetolactate synthase 3 catalytic subunit	6	6	6	6	574 aa	1	no	no	n/a	n/a	http://driley-lx.igs.umaryland.edu:8080/sybil/current/cgi/shared/show_protein_cluster.cgi?site=EnterobacterOLF_compare04&amp;id=197721
200	EnterobacterOLF_compare04.match.X71681X61451.1 193535	Pyruvate oxidase [ubiquinone, cytochrome]	6	6	6	6	572 aa	1	no	no	n/a	n/a	http://driley-lx.igs.umaryland.edu:8080/sybil/current/cgi/shared/show_protein_cluster.cgi?site=EnterobacterOLF_compare04&amp;id=193535
201	EnterobacterOLF_compare04.match.X71688X73401.1 200863	prolyl-tRNA synthetase	6	6	6	6	572 aa	1	no	no	n/a	n/a	http://driley-lx.igs.umaryland.edu:8080/sybil/current/cgi/shared/show_protein_cluster.cgi?site=EnterobacterOLF_compare04&amp;id=200863
202	EnterobacterOLF_compare04.match.X71692X81601.1 194198	potassium:proton antiporter	6	6	6	6	570 aa	0.93	no	no	n/a	n/a	http://driley-lx.igs.umaryland.edu:8080/sybil/current/cgi/shared/show_protein_cluster.cgi?site=EnterobacterOLF_compare04&amp;id=194198
203	EnterobacterOLF_compare04.match.X71739X154601.1 202359	Ribulokinase	6	6	6	6	569 aa	1	no	no	n/a	n/a	http://driley-lx.igs.umaryland.edu:8080/sybil/current/cgi/shared/show_protein_cluster.cgi?site=EnterobacterOLF_compare04&amp;id=202359
204	EnterobacterOLF_compare04.match.X71704X92101.1 198479	sulfite reductase subunit beta	6	6	6	6	569 aa	0.98	yes	no	n/a	n/a	http://driley-lx.igs.umaryland.edu:8080/sybil/current/cgi/shared/show_protein_cluster.cgi?site=EnterobacterOLF_compare04&amp;id=198479
205	EnterobacterOLF_compare04.match.X71663X26601.1 194861	hydrogenase 3 large subunit	6	6	6	6	569 aa	1	no	no	n/a	n/a	http://driley-lx.igs.umaryland.edu:8080/sybil/current/cgi/shared/show_protein_cluster.cgi?site=EnterobacterOLF_compare04&amp;id=194861
206	EnterobacterOLF_compare04.match.X71678X59351.1 193601	long-chain fatty acid--CoA ligase	6	6	6	6	567 aa	0.98	yes	no	n/a	n/a	http://driley-lx.igs.umaryland.edu:8080/sybil/current/cgi/shared/show_protein_cluster.cgi?site=EnterobacterOLF_compare04&amp;id=193601
207	EnterobacterOLF_compare04.match.X71763X189751.1 195999	hypothetical protein	6	6	6	6	566 aa	0.98	no	yes	n/a	n/a	http://driley-lx.igs.umaryland.edu:8080/sybil/current/cgi/shared/show_protein_cluster.cgi?site=EnterobacterOLF_compare04&amp;id=195999
208	EnterobacterOLF_compare04.match.X71649X16651.1 200710	malate dehydrogenase	6	6	6	6	565 aa	1	no	no	n/a	n/a	http://driley-lx.igs.umaryland.edu:8080/sybil/current/cgi/shared/show_protein_cluster.cgi?site=EnterobacterOLF_compare04&amp;id=200710
209	EnterobacterOLF_compare04.match.X71654X15851.1 200659	acetolactate synthase catalytic subunit	6	6	6	6	562 aa	1	no	no	n/a	n/a	http://driley-lx.igs.umaryland.edu:8080/sybil/current/cgi/shared/show_protein_cluster.cgi?site=EnterobacterOLF_compare04&amp;id=200659
210	EnterobacterOLF_compare04.match.X71775X204251.1 200114	Autolysin sensor kinase	6	6	6	6	562 aa	1	no	no	n/a	n/a	http://driley-lx.igs.umaryland.edu:8080/sybil/current/cgi/shared/show_protein_cluster.cgi?site=EnterobacterOLF_compare04&amp;id=200114
211	EnterobacterOLF_compare04.match.X71727X131351.1 200245	PTS system, fructose-specific IIB component / PTS system, fructose-specific IIC component	6	6	6	6	562 aa	0.99	no	no	n/a	n/a	http://driley-lx.igs.umaryland.edu:8080/sybil/current/cgi/shared/show_protein_cluster.cgi?site=EnterobacterOLF_compare04&amp;id=200245
212	EnterobacterOLF_compare04.match.X71699X86301.1 198974	urocanate hydratase	6	6	6	6	562 aa	1	no	no	n/a	n/a	http://driley-lx.igs.umaryland.edu:8080/sybil/current/cgi/shared/show_protein_cluster.cgi?site=EnterobacterOLF_compare04&amp;id=198974
213	EnterobacterOLF_compare04.match.X71728X129201.1 194866	transporter	6	6	6	6	561 aa	1	no	no	n/a	n/a	http://driley-lx.igs.umaryland.edu:8080/sybil/current/cgi/shared/show_protein_cluster.cgi?site=EnterobacterOLF_compare04&amp;id=194866
214	EnterobacterOLF_compare04.match.X71693X80301.1 199270	Formate dehydrogenase H @ selenocysteine-containing	6	6	6	6	559 aa	1	no	no	n/a	n/a	http://driley-lx.igs.umaryland.edu:8080/sybil/current/cgi/shared/show_protein_cluster.cgi?site=EnterobacterOLF_compare04&amp;id=199270
215	EnterobacterOLF_compare04.match.X71755X170701.1 197235	Putative sulfate permease	6	6	6	6	559 aa	0.98	yes	yes	n/a	n/a	http://driley-lx.igs.umaryland.edu:8080/sybil/current/cgi/shared/show_protein_cluster.cgi?site=EnterobacterOLF_compare04&amp;id=197235
216	EnterobacterOLF_compare04.match.X71776X200601.1 199579	Potassium-transporting ATPase A chain (TC 3.A.3.7.1)	6	6	6	6	559 aa	1	no	no	n/a	n/a	http://driley-lx.igs.umaryland.edu:8080/sybil/current/cgi/shared/show_protein_cluster.cgi?site=EnterobacterOLF_compare04&amp;id=199579
217	EnterobacterOLF_compare04.match.X71768X191851.1 198617	cation:proton antiport protein	6	6	6	6	558 aa	1	no	no	n/a	n/a	http://driley-lx.igs.umaryland.edu:8080/sybil/current/cgi/shared/show_protein_cluster.cgi?site=EnterobacterOLF_compare04&amp;id=198617
218	EnterobacterOLF_compare04.match.X71685X69851.1 201763	30S ribosomal protein S1	6	6	6	6	557 aa	1	no	no	n/a	n/a	http://driley-lx.igs.umaryland.edu:8080/sybil/current/cgi/shared/show_protein_cluster.cgi?site=EnterobacterOLF_compare04&amp;id=201763
219	EnterobacterOLF_compare04.match.X71727X125501.1 197519	Glutaminyl-tRNA synthetase	6	6	6	6	555 aa	1	no	no	n/a	n/a	http://driley-lx.igs.umaryland.edu:8080/sybil/current/cgi/shared/show_protein_cluster.cgi?site=EnterobacterOLF_compare04&amp;id=197519
220	EnterobacterOLF_compare04.match.X71776X207251.1 202179	Asparagine synthetase [glutamine-hydrolyzing]	6	6	6	6	554 aa	1	no	no	n/a	n/a	http://driley-lx.igs.umaryland.edu:8080/sybil/current/cgi/shared/show_protein_cluster.cgi?site=EnterobacterOLF_compare04&amp;id=202179
221	EnterobacterOLF_compare04.match.X71739X147351.1 197068	ABC transporter, ATP-binding protein	6	6	6	6	554 aa	0.99	yes	no	n/a	n/a	http://driley-lx.igs.umaryland.edu:8080/sybil/current/cgi/shared/show_protein_cluster.cgi?site=EnterobacterOLF_compare04&amp;id=197068
222	EnterobacterOLF_compare04.match.X71644X651.1 200936	recombinase	6	6	6	6	553 aa	1	no	no	n/a	n/a	http://driley-lx.igs.umaryland.edu:8080/sybil/current/cgi/shared/show_protein_cluster.cgi?site=EnterobacterOLF_compare04&amp;id=200936
223	EnterobacterOLF_compare04.match.X71780X213101.1 195002	Mediator of hyperadherence YidE	6	6	6	6	553 aa	1	no	no	n/a	n/a	http://driley-lx.igs.umaryland.edu:8080/sybil/current/cgi/shared/show_protein_cluster.cgi?site=EnterobacterOLF_compare04&amp;id=195002
224	EnterobacterOLF_compare04.match.X71672X48651.1 196644	putative ATP-dependent endonuclease of the OLD family	6	6	6	6	552 aa	1	no	no	n/a	n/a	http://driley-lx.igs.umaryland.edu:8080/sybil/current/cgi/shared/show_protein_cluster.cgi?site=EnterobacterOLF_compare04&amp;id=196644
225	EnterobacterOLF_compare04.match.X71699X95051.1 199443	Glucans biosynthesis protein D precursor	6	6	6	6	551 aa	1	no	no	n/a	n/a	http://driley-lx.igs.umaryland.edu:8080/sybil/current/cgi/shared/show_protein_cluster.cgi?site=EnterobacterOLF_compare04&amp;id=199443
226	EnterobacterOLF_compare04.match.X71762X186551.1 194215	L-lactate permease	6	6	6	6	551 aa	1	no	no	n/a	n/a	http://driley-lx.igs.umaryland.edu:8080/sybil/current/cgi/shared/show_protein_cluster.cgi?site=EnterobacterOLF_compare04&amp;id=194215
227	EnterobacterOLF_compare04.match.X71705X98551.1 198000	Malonate decarboxylase alpha subunit	6	6	6	6	551 aa	1	no	no	n/a	n/a	http://driley-lx.igs.umaryland.edu:8080/sybil/current/cgi/shared/show_protein_cluster.cgi?site=EnterobacterOLF_compare04&amp;id=198000
228	EnterobacterOLF_compare04.match.X71790X225601.1 197257	UDP-sugar hydrolase ; 5'-nucleotidase	6	6	6	6	550 aa	1	no	no	n/a	n/a	http://driley-lx.igs.umaryland.edu:8080/sybil/current/cgi/shared/show_protein_cluster.cgi?site=EnterobacterOLF_compare04&amp;id=197257
229	EnterobacterOLF_compare04.match.X71750X161551.1 193514	Trehalose-6-phosphate hydrolase	6	6	6	6	550 aa	0.99	no	no	n/a	n/a	http://driley-lx.igs.umaryland.edu:8080/sybil/current/cgi/shared/show_protein_cluster.cgi?site=EnterobacterOLF_compare04&amp;id=193514
230	EnterobacterOLF_compare04.match.X71778X211151.1 195575	trehalase	6	6	6	6	550 aa	0.99	no	no	n/a	n/a	http://driley-lx.igs.umaryland.edu:8080/sybil/current/cgi/shared/show_protein_cluster.cgi?site=EnterobacterOLF_compare04&amp;id=195575
231	EnterobacterOLF_compare04.match.X71781X217201.1 198350	Hydroxylamine reductase	6	6	6	6	550 aa	1	no	no	n/a	n/a	http://driley-lx.igs.umaryland.edu:8080/sybil/current/cgi/shared/show_protein_cluster.cgi?site=EnterobacterOLF_compare04&amp;id=198350
232	EnterobacterOLF_compare04.match.X71732X142451.1 200223	Glucose-6-phosphate isomerase	6	6	6	6	549 aa	1	no	no	n/a	n/a	http://driley-lx.igs.umaryland.edu:8080/sybil/current/cgi/shared/show_protein_cluster.cgi?site=EnterobacterOLF_compare04&amp;id=200223
233	EnterobacterOLF_compare04.match.X71766X188201.1 197385	Acetate permease ActP (cation/acetate symporter)	6	6	6	6	549 aa	1	no	no	n/a	n/a	http://driley-lx.igs.umaryland.edu:8080/sybil/current/cgi/shared/show_protein_cluster.cgi?site=EnterobacterOLF_compare04&amp;id=197385
234	EnterobacterOLF_compare04.match.X71720X122051.1 195717	Fumarate hydratase class I, anaerobic	6	6	6	6	549 aa	1	no	no	n/a	n/a	http://driley-lx.igs.umaryland.edu:8080/sybil/current/cgi/shared/show_protein_cluster.cgi?site=EnterobacterOLF_compare04&amp;id=195717
235	EnterobacterOLF_compare04.match.X71668X43451.1 199023	chaperonin GroEL	6	6	6	6	548 aa	1	no	no	n/a	n/a	http://driley-lx.igs.umaryland.edu:8080/sybil/current/cgi/shared/show_protein_cluster.cgi?site=EnterobacterOLF_compare04&amp;id=199023
236	EnterobacterOLF_compare04.match.X71790X225551.1 201794	Fumarate hydratase class I, aerobic	6	6	6	6	548 aa	1	no	no	n/a	n/a	http://driley-lx.igs.umaryland.edu:8080/sybil/current/cgi/shared/show_protein_cluster.cgi?site=EnterobacterOLF_compare04&amp;id=201794
237	EnterobacterOLF_compare04.match.X71761X178351.1 200581	Acetolactate synthase large subunit	6	6	6	6	548 aa	1	no	no	n/a	n/a	http://driley-lx.igs.umaryland.edu:8080/sybil/current/cgi/shared/show_protein_cluster.cgi?site=EnterobacterOLF_compare04&amp;id=200581
238	EnterobacterOLF_compare04.match.X71740X148201.1 200461	Putative Na(+)/H(+) exchanger protein, CPA1 family precursor	6	6	6	6	548 aa	1	no	no	n/a	n/a	http://driley-lx.igs.umaryland.edu:8080/sybil/current/cgi/shared/show_protein_cluster.cgi?site=EnterobacterOLF_compare04&amp;id=200461
239	EnterobacterOLF_compare04.match.X71659X33651.1 197360	Putative ATP-binding component of a transport system	6	6	6	6	547 aa	1	no	no	n/a	n/a	http://driley-lx.igs.umaryland.edu:8080/sybil/current/cgi/shared/show_protein_cluster.cgi?site=EnterobacterOLF_compare04&amp;id=197360
240	EnterobacterOLF_compare04.match.X71643X3901.1 194620	membrane protein insertase	6	6	6	6	547 aa	1	no	no	n/a	n/a	http://driley-lx.igs.umaryland.edu:8080/sybil/current/cgi/shared/show_protein_cluster.cgi?site=EnterobacterOLF_compare04&amp;id=194620
241	EnterobacterOLF_compare04.match.X71741X153351.1 198805	ubiquinone biosynthesis protein UbiB	6	6	6	6	546 aa	1	no	no	n/a	n/a	http://driley-lx.igs.umaryland.edu:8080/sybil/current/cgi/shared/show_protein_cluster.cgi?site=EnterobacterOLF_compare04&amp;id=198805
242	EnterobacterOLF_compare04.match.X71786X216801.1 200024	phosphoglucomutase	6	6	6	6	546 aa	1	no	no	n/a	n/a	http://driley-lx.igs.umaryland.edu:8080/sybil/current/cgi/shared/show_protein_cluster.cgi?site=EnterobacterOLF_compare04&amp;id=200024
243	EnterobacterOLF_compare04.match.X71759X175451.1 200471	peptide ABC transporter substrate-binding protein	6	6	6	6	546 aa	1	no	no	n/a	n/a	http://driley-lx.igs.umaryland.edu:8080/sybil/current/cgi/shared/show_protein_cluster.cgi?site=EnterobacterOLF_compare04&amp;id=200471
244	EnterobacterOLF_compare04.match.X71673X50901.1 201781	Paraquat-inducible protein B	6	6	6	6	546 aa	1	no	no	n/a	n/a	http://driley-lx.igs.umaryland.edu:8080/sybil/current/cgi/shared/show_protein_cluster.cgi?site=EnterobacterOLF_compare04&amp;id=201781
245	EnterobacterOLF_compare04.match.X71642X6301.1 195469	CTP synthase	6	6	6	6	545 aa	1	no	no	n/a	n/a	http://driley-lx.igs.umaryland.edu:8080/sybil/current/cgi/shared/show_protein_cluster.cgi?site=EnterobacterOLF_compare04&amp;id=195469
246	EnterobacterOLF_compare04.match.X71734X141151.1 199005	peptide ABC transporter substrate-binding protein	6	6	6	6	544 aa	1	no	no	n/a	n/a	http://driley-lx.igs.umaryland.edu:8080/sybil/current/cgi/shared/show_protein_cluster.cgi?site=EnterobacterOLF_compare04&amp;id=199005
247	EnterobacterOLF_compare04.match.X71772X194001.1 195045	Sodium-dependent phosphate transporter	6	6	6	6	543 aa	1	no	no	n/a	n/a	http://driley-lx.igs.umaryland.edu:8080/sybil/current/cgi/shared/show_protein_cluster.cgi?site=EnterobacterOLF_compare04&amp;id=195045
248	EnterobacterOLF_compare04.match.X71766X189651.1 200175	ABC transporter substrate-binding protein	6	6	6	6	542 aa	1	no	no	n/a	n/a	http://driley-lx.igs.umaryland.edu:8080/sybil/current/cgi/shared/show_protein_cluster.cgi?site=EnterobacterOLF_compare04&amp;id=200175
249	EnterobacterOLF_compare04.match.X71738X154201.1 200743	Sensor kinase CitA, DpiB	6	6	6	6	541 aa	0.97	no	yes	n/a	n/a	http://driley-lx.igs.umaryland.edu:8080/sybil/current/cgi/shared/show_protein_cluster.cgi?site=EnterobacterOLF_compare04&amp;id=200743
250	EnterobacterOLF_compare04.match.X71690X76351.1 198930	PTS alpha-glucoside transporter subunit IIBC	6	6	6	6	540 aa	0.99	no	no	n/a	n/a	http://driley-lx.igs.umaryland.edu:8080/sybil/current/cgi/shared/show_protein_cluster.cgi?site=EnterobacterOLF_compare04&amp;id=198930
251	EnterobacterOLF_compare04.match.X71681X68801.1 201125	Phosphoenolpyruvate carboxykinase [ATP]	6	6	6	6	539 aa	1	no	no	n/a	n/a	http://driley-lx.igs.umaryland.edu:8080/sybil/current/cgi/shared/show_protein_cluster.cgi?site=EnterobacterOLF_compare04&amp;id=201125
252	EnterobacterOLF_compare04.match.X71642X5451.1 194543	L-aspartate oxidase	6	6	6	6	539 aa	1	no	no	n/a	n/a	http://driley-lx.igs.umaryland.edu:8080/sybil/current/cgi/shared/show_protein_cluster.cgi?site=EnterobacterOLF_compare04&amp;id=194543
253	EnterobacterOLF_compare04.match.X71699X86751.1 199753	Thiamin ABC transporter, transmembrane component	6	6	6	6	536 aa	1	no	no	n/a	n/a	http://driley-lx.igs.umaryland.edu:8080/sybil/current/cgi/shared/show_protein_cluster.cgi?site=EnterobacterOLF_compare04&amp;id=199753
254	EnterobacterOLF_compare04.match.X71752X170051.1 197961	2,3-dihydroxybenzoate-AMP ligase [enterobactin] siderophore	6	6	6	6	536 aa	1	no	no	n/a	n/a	http://driley-lx.igs.umaryland.edu:8080/sybil/current/cgi/shared/show_protein_cluster.cgi?site=EnterobacterOLF_compare04&amp;id=197961
255	EnterobacterOLF_compare04.match.X71698X94801.1 196594	Malate synthase	6	6	6	6	533 aa	1	no	no	n/a	n/a	http://driley-lx.igs.umaryland.edu:8080/sybil/current/cgi/shared/show_protein_cluster.cgi?site=EnterobacterOLF_compare04&amp;id=196594
256	EnterobacterOLF_compare04.match.X71680X53801.1 197992	Dipeptide-binding ABC transporter, periplasmic substrate-binding component (TC 3.A.1.5.2)	6	6	6	6	532 aa	0.98	yes	no	n/a	n/a	http://driley-lx.igs.umaryland.edu:8080/sybil/current/cgi/shared/show_protein_cluster.cgi?site=EnterobacterOLF_compare04&amp;id=197992
257	EnterobacterOLF_compare04.match.X71712X105851.1 195475	Dipeptide-binding ABC transporter, periplasmic substrate-binding component (TC 3.A.1.5.2)	6	6	6	6	531 aa	1	no	no	n/a	n/a	http://driley-lx.igs.umaryland.edu:8080/sybil/current/cgi/shared/show_protein_cluster.cgi?site=EnterobacterOLF_compare04&amp;id=195475
258	EnterobacterOLF_compare04.match.X71725X129701.1 196152	anthranilate phosphoribosyltransferase	6	6	6	6	531 aa	1	no	no	n/a	n/a	http://driley-lx.igs.umaryland.edu:8080/sybil/current/cgi/shared/show_protein_cluster.cgi?site=EnterobacterOLF_compare04&amp;id=196152
259	EnterobacterOLF_compare04.match.X71709X106951.1 200225	ABC transporter ATP-binding protein	6	6	6	6	531 aa	1	no	no	n/a	n/a	http://driley-lx.igs.umaryland.edu:8080/sybil/current/cgi/shared/show_protein_cluster.cgi?site=EnterobacterOLF_compare04&amp;id=200225
260	EnterobacterOLF_compare04.match.X71643X10001.1 194007	Autoinducer 2 (AI-2) kinase LsrK	6	6	6	6	530 aa	0.99	no	no	n/a	n/a	http://driley-lx.igs.umaryland.edu:8080/sybil/current/cgi/shared/show_protein_cluster.cgi?site=EnterobacterOLF_compare04&amp;id=194007
261	EnterobacterOLF_compare04.match.X71725X130551.1 200798	purine biosynthesis protein purH	6	6	6	6	529 aa	1	no	no	n/a	n/a	http://driley-lx.igs.umaryland.edu:8080/sybil/current/cgi/shared/show_protein_cluster.cgi?site=EnterobacterOLF_compare04&amp;id=200798
262	EnterobacterOLF_compare04.match.X71762X189701.1 195460	Blue copper oxidase CueO precursor	6	6	6	6	523 aa	0.98	no	no	n/a	n/a	http://driley-lx.igs.umaryland.edu:8080/sybil/current/cgi/shared/show_protein_cluster.cgi?site=EnterobacterOLF_compare04&amp;id=195460
263	EnterobacterOLF_compare04.match.X71766X186201.1 199018	2-isopropylmalate synthase	6	6	6	6	523 aa	1	no	no	n/a	n/a	http://driley-lx.igs.umaryland.edu:8080/sybil/current/cgi/shared/show_protein_cluster.cgi?site=EnterobacterOLF_compare04&amp;id=199018
264	EnterobacterOLF_compare04.match.X71707X106451.1 200835	D-galactarate dehydratase	6	6	6	6	523 aa	1	no	no	n/a	n/a	http://driley-lx.igs.umaryland.edu:8080/sybil/current/cgi/shared/show_protein_cluster.cgi?site=EnterobacterOLF_compare04&amp;id=200835
265	EnterobacterOLF_compare04.match.X71642X4951.1 197850	cytochrome BD oxidase subunit I	6	6	6	6	522 aa	1	no	no	n/a	n/a	http://driley-lx.igs.umaryland.edu:8080/sybil/current/cgi/shared/show_protein_cluster.cgi?site=EnterobacterOLF_compare04&amp;id=197850
266	EnterobacterOLF_compare04.match.X71713X116201.1 195836	Alkyl hydroperoxide reductase F	6	6	6	6	521 aa	1	no	no	n/a	n/a	http://driley-lx.igs.umaryland.edu:8080/sybil/current/cgi/shared/show_protein_cluster.cgi?site=EnterobacterOLF_compare04&amp;id=195836
267	EnterobacterOLF_compare04.match.X71676X50201.1 198400	membrane protein	6	6	6	6	519 aa	1	no	no	n/a	n/a	http://driley-lx.igs.umaryland.edu:8080/sybil/current/cgi/shared/show_protein_cluster.cgi?site=EnterobacterOLF_compare04&amp;id=198400
268	EnterobacterOLF_compare04.match.X71782X213951.1 199732	Glucans biosynthesis protein G precursor	6	6	6	6	517 aa	1	no	no	n/a	n/a	http://driley-lx.igs.umaryland.edu:8080/sybil/current/cgi/shared/show_protein_cluster.cgi?site=EnterobacterOLF_compare04&amp;id=199732
269	EnterobacterOLF_compare04.match.X71735X140451.1 194812	Multidrug resistance protein B	6	6	6	6	515 aa	0.99	no	no	n/a	n/a	http://driley-lx.igs.umaryland.edu:8080/sybil/current/cgi/shared/show_protein_cluster.cgi?site=EnterobacterOLF_compare04&amp;id=194812
270	EnterobacterOLF_compare04.match.X71713X111301.1 196877	glutamate--cysteine ligase	6	6	6	6	515 aa	0.99	no	no	n/a	n/a	http://driley-lx.igs.umaryland.edu:8080/sybil/current/cgi/shared/show_protein_cluster.cgi?site=EnterobacterOLF_compare04&amp;id=196877
271	EnterobacterOLF_compare04.match.X71774X203251.1 199032	amino acid transporter	6	6	6	6	515 aa	0.99	no	no	n/a	n/a	http://driley-lx.igs.umaryland.edu:8080/sybil/current/cgi/shared/show_protein_cluster.cgi?site=EnterobacterOLF_compare04&amp;id=199032
272	EnterobacterOLF_compare04.match.X71764X182001.1 201287	2,3-bisphosphoglycerate-independent phosphoglycerate mutase	6	6	6	6	514 aa	1	no	no	n/a	n/a	http://driley-lx.igs.umaryland.edu:8080/sybil/current/cgi/shared/show_protein_cluster.cgi?site=EnterobacterOLF_compare04&amp;id=201287
273	EnterobacterOLF_compare04.match.X71703X87901.1 196155	maltose transport system permease MalF	6	6	6	6	514 aa	1	no	no	n/a	n/a	http://driley-lx.igs.umaryland.edu:8080/sybil/current/cgi/shared/show_protein_cluster.cgi?site=EnterobacterOLF_compare04&amp;id=196155
274	EnterobacterOLF_compare04.match.X71660X31401.1 196502	Putative oxidoreductase subunit	6	6	6	6	514 aa	1	no	no	n/a	n/a	http://driley-lx.igs.umaryland.edu:8080/sybil/current/cgi/shared/show_protein_cluster.cgi?site=EnterobacterOLF_compare04&amp;id=196502
275	EnterobacterOLF_compare04.match.X71656X20251.1 200074	nitrate reductase A subunit beta	6	6	6	6	514 aa	1	no	no	n/a	n/a	http://driley-lx.igs.umaryland.edu:8080/sybil/current/cgi/shared/show_protein_cluster.cgi?site=EnterobacterOLF_compare04&amp;id=200074
276	EnterobacterOLF_compare04.match.X71697X86251.1 201216	D-xylose transport ATP-binding protein XylG	6	6	6	6	513 aa	1	no	no	n/a	n/a	http://driley-lx.igs.umaryland.edu:8080/sybil/current/cgi/shared/show_protein_cluster.cgi?site=EnterobacterOLF_compare04&amp;id=201216
277	EnterobacterOLF_compare04.match.X71786X215501.1 200228	F0F1 ATP synthase subunit alpha	6	6	6	6	513 aa	1	no	no	n/a	n/a	http://driley-lx.igs.umaryland.edu:8080/sybil/current/cgi/shared/show_protein_cluster.cgi?site=EnterobacterOLF_compare04&amp;id=200228
278	EnterobacterOLF_compare04.match.X71783X212051.1 196578	apolipoprotein N-acyltransferase	6	6	6	6	512 aa	1	no	no	n/a	n/a	http://driley-lx.igs.umaryland.edu:8080/sybil/current/cgi/shared/show_protein_cluster.cgi?site=EnterobacterOLF_compare04&amp;id=196578
279	EnterobacterOLF_compare04.match.X71662X33451.1 194283	membrane protein	6	6	6	6	512 aa	0.99	yes	no	n/a	n/a	http://driley-lx.igs.umaryland.edu:8080/sybil/current/cgi/shared/show_protein_cluster.cgi?site=EnterobacterOLF_compare04&amp;id=194283
280	EnterobacterOLF_compare04.match.X71777X209701.1 200217	glutathione ABC transporter substrate-binding protein GsiB	6	6	6	6	512 aa	1	no	no	n/a	n/a	http://driley-lx.igs.umaryland.edu:8080/sybil/current/cgi/shared/show_protein_cluster.cgi?site=EnterobacterOLF_compare04&amp;id=200217
281	EnterobacterOLF_compare04.match.X71646X10951.1 197390	Respiratory nitrate reductase beta chain	6	6	6	6	511 aa	1	no	no	n/a	n/a	http://driley-lx.igs.umaryland.edu:8080/sybil/current/cgi/shared/show_protein_cluster.cgi?site=EnterobacterOLF_compare04&amp;id=197390
282	EnterobacterOLF_compare04.match.X71641X3851.1 201457	FIG004684: SpoVR-like protein	6	6	6	6	510 aa	1	no	no	n/a	n/a	http://driley-lx.igs.umaryland.edu:8080/sybil/current/cgi/shared/show_protein_cluster.cgi?site=EnterobacterOLF_compare04&amp;id=201457
283	EnterobacterOLF_compare04.match.X71744X150651.1 200928	NAD(P) transhydrogenase subunit alpha	6	6	6	6	509 aa	1	no	no	n/a	n/a	http://driley-lx.igs.umaryland.edu:8080/sybil/current/cgi/shared/show_protein_cluster.cgi?site=EnterobacterOLF_compare04&amp;id=200928
284	EnterobacterOLF_compare04.match.X71704X92401.1 195828	NADH:ubiquinone oxidoreductase subunit M	6	6	6	6	509 aa	1	no	no	n/a	n/a	http://driley-lx.igs.umaryland.edu:8080/sybil/current/cgi/shared/show_protein_cluster.cgi?site=EnterobacterOLF_compare04&amp;id=195828
285	EnterobacterOLF_compare04.match.X71644X11501.1 194001	exopolyphosphatase	6	6	6	6	508 aa	0.95	yes	no	n/a	n/a	http://driley-lx.igs.umaryland.edu:8080/sybil/current/cgi/shared/show_protein_cluster.cgi?site=EnterobacterOLF_compare04&amp;id=194001
286	EnterobacterOLF_compare04.match.X71690X74401.1 198973	threonine dehydratase	6	6	6	6	508 aa	0.96	yes	no	n/a	n/a	http://driley-lx.igs.umaryland.edu:8080/sybil/current/cgi/shared/show_protein_cluster.cgi?site=EnterobacterOLF_compare04&amp;id=198973
287	EnterobacterOLF_compare04.match.X71761X178701.1 194728	histidine ammonia-lyase	6	6	6	6	507 aa	0.99	no	yes	n/a	n/a	http://driley-lx.igs.umaryland.edu:8080/sybil/current/cgi/shared/show_protein_cluster.cgi?site=EnterobacterOLF_compare04&amp;id=194728
288	EnterobacterOLF_compare04.match.X71747X158951.1 200556	Ribose ABC transport system, ATP-binding protein RbsA (TC 3.A.1.2.1)	6	6	6	6	506 aa	1	no	no	n/a	n/a	http://driley-lx.igs.umaryland.edu:8080/sybil/current/cgi/shared/show_protein_cluster.cgi?site=EnterobacterOLF_compare04&amp;id=200556
289	EnterobacterOLF_compare04.match.X71673X58951.1 195371	lysyl-tRNA synthetase	6	6	6	6	505 aa	1	no	no	n/a	n/a	http://driley-lx.igs.umaryland.edu:8080/sybil/current/cgi/shared/show_protein_cluster.cgi?site=EnterobacterOLF_compare04&amp;id=195371
290	EnterobacterOLF_compare04.match.X71662X34451.1 195011	amidophosphoribosyltransferase	6	6	6	6	505 aa	1	no	no	n/a	n/a	http://driley-lx.igs.umaryland.edu:8080/sybil/current/cgi/shared/show_protein_cluster.cgi?site=EnterobacterOLF_compare04&amp;id=195011
291	EnterobacterOLF_compare04.match.X71731X139101.1 193433	Deoxyguanosinetriphosphate triphosphohydrolase	6	6	6	6	504 aa	1	no	no	n/a	n/a	http://driley-lx.igs.umaryland.edu:8080/sybil/current/cgi/shared/show_protein_cluster.cgi?site=EnterobacterOLF_compare04&amp;id=193433
292	EnterobacterOLF_compare04.match.X71712X106501.1 195103	cytosol aminopeptidase	6	6	6	6	503 aa	1	no	no	n/a	n/a	http://driley-lx.igs.umaryland.edu:8080/sybil/current/cgi/shared/show_protein_cluster.cgi?site=EnterobacterOLF_compare04&amp;id=195103
293	EnterobacterOLF_compare04.match.X71667X38101.1 199314	peptide ABC transporter permease	6	6	6	6	502 aa	1	no	no	n/a	n/a	http://driley-lx.igs.umaryland.edu:8080/sybil/current/cgi/shared/show_protein_cluster.cgi?site=EnterobacterOLF_compare04&amp;id=199314
294	EnterobacterOLF_compare04.match.X71750X168351.1 199989	glycerol kinase	6	6	6	6	502 aa	1	no	no	n/a	n/a	http://driley-lx.igs.umaryland.edu:8080/sybil/current/cgi/shared/show_protein_cluster.cgi?site=EnterobacterOLF_compare04&amp;id=199989
295	EnterobacterOLF_compare04.match.X71689X74751.1 201674	Aerobic glycerol-3-phosphate dehydrogenase	6	6	6	6	502 aa	1	no	no	n/a	n/a	http://driley-lx.igs.umaryland.edu:8080/sybil/current/cgi/shared/show_protein_cluster.cgi?site=EnterobacterOLF_compare04&amp;id=201674
296	EnterobacterOLF_compare04.match.X71700X94101.1 198571	Galactose/methyl galactoside ABC transport system, ATP-binding protein MglA	6	6	6	6	501 aa	0.97	yes	no	n/a	n/a	http://driley-lx.igs.umaryland.edu:8080/sybil/current/cgi/shared/show_protein_cluster.cgi?site=EnterobacterOLF_compare04&amp;id=198571
297	EnterobacterOLF_compare04.match.X71703X95101.1 201678	D-ribose transporter ATP binding protein	6	6	6	6	501 aa	1	no	no	n/a	n/a	http://driley-lx.igs.umaryland.edu:8080/sybil/current/cgi/shared/show_protein_cluster.cgi?site=EnterobacterOLF_compare04&amp;id=201678
298	EnterobacterOLF_compare04.match.X71694X82351.1 197296	proline:sodium symporter PutP	6	6	6	6	501 aa	0.99	yes	no	n/a	n/a	http://driley-lx.igs.umaryland.edu:8080/sybil/current/cgi/shared/show_protein_cluster.cgi?site=EnterobacterOLF_compare04&amp;id=197296
299	EnterobacterOLF_compare04.match.X71747X161501.1 198252	sugar ABC transporter ATP-binding protein	6	6	6	6	500 aa	1	no	no	n/a	n/a	http://driley-lx.igs.umaryland.edu:8080/sybil/current/cgi/shared/show_protein_cluster.cgi?site=EnterobacterOLF_compare04&amp;id=198252
300	EnterobacterOLF_compare04.match.X71664X35051.1 201165	hypothetical protein	6	6	6	6	500 aa	1	no	no	n/a	n/a	http://driley-lx.igs.umaryland.edu:8080/sybil/current/cgi/shared/show_protein_cluster.cgi?site=EnterobacterOLF_compare04&amp;id=201165
301	EnterobacterOLF_compare04.match.X71785X215201.1 197890	Sensor histidine protein kinase UhpB, glucose-6-phosphate specific	6	6	6	6	500 aa	0.99	no	no	n/a	n/a	http://driley-lx.igs.umaryland.edu:8080/sybil/current/cgi/shared/show_protein_cluster.cgi?site=EnterobacterOLF_compare04&amp;id=197890
302	EnterobacterOLF_compare04.match.X71674X54151.1 195549	L-arabinose isomerase	6	6	6	6	500 aa	1	no	no	n/a	n/a	http://driley-lx.igs.umaryland.edu:8080/sybil/current/cgi/shared/show_protein_cluster.cgi?site=EnterobacterOLF_compare04&amp;id=195549
303	EnterobacterOLF_compare04.match.X71762X185951.1 195402	Ribose ABC transport system, ATP-binding protein RbsA (TC 3.A.1.2.1)	6	6	6	6	500 aa	1	no	no	n/a	n/a	http://driley-lx.igs.umaryland.edu:8080/sybil/current/cgi/shared/show_protein_cluster.cgi?site=EnterobacterOLF_compare04&amp;id=195402
304	EnterobacterOLF_compare04.match.X71670X43101.1 201675	L-asparagine permease	6	6	6	6	499 aa	0.94	yes	no	n/a	n/a	http://driley-lx.igs.umaryland.edu:8080/sybil/current/cgi/shared/show_protein_cluster.cgi?site=EnterobacterOLF_compare04&amp;id=201675
305	EnterobacterOLF_compare04.match.X71776X199901.1 199999	L-Proline/Glycine betaine transporter ProP	6	6	6	6	499 aa	0.98	yes	no	n/a	n/a	http://driley-lx.igs.umaryland.edu:8080/sybil/current/cgi/shared/show_protein_cluster.cgi?site=EnterobacterOLF_compare04&amp;id=199999
306	EnterobacterOLF_compare04.match.X71677X56451.1 197059	phosphate transporter PitA	6	6	6	6	499 aa	1	no	no	n/a	n/a	http://driley-lx.igs.umaryland.edu:8080/sybil/current/cgi/shared/show_protein_cluster.cgi?site=EnterobacterOLF_compare04&amp;id=197059
307	EnterobacterOLF_compare04.match.X71771X192551.1 200604	3-polyprenyl-4-hydroxybenzoate decarboxylase	6	6	6	6	498 aa	0.98	yes	no	n/a	n/a	http://driley-lx.igs.umaryland.edu:8080/sybil/current/cgi/shared/show_protein_cluster.cgi?site=EnterobacterOLF_compare04&amp;id=200604
308	EnterobacterOLF_compare04.match.X71706X99101.1 194250	transcription termination factor NusA	6	6	6	6	498 aa	0.99	no	no	n/a	n/a	http://driley-lx.igs.umaryland.edu:8080/sybil/current/cgi/shared/show_protein_cluster.cgi?site=EnterobacterOLF_compare04&amp;id=194250
309	EnterobacterOLF_compare04.match.X71782X210201.1 201892	Protein YhjJ, putative peptidase	6	6	6	6	497 aa	0.99	no	no	n/a	n/a	http://driley-lx.igs.umaryland.edu:8080/sybil/current/cgi/shared/show_protein_cluster.cgi?site=EnterobacterOLF_compare04&amp;id=201892
310	EnterobacterOLF_compare04.match.X71702X90151.1 202394	Iron-sulfur cluster assembly protein SufB	6	6	6	6	496 aa	1	no	no	n/a	n/a	http://driley-lx.igs.umaryland.edu:8080/sybil/current/cgi/shared/show_protein_cluster.cgi?site=EnterobacterOLF_compare04&amp;id=202394
311	EnterobacterOLF_compare04.match.X71758X181251.1 200680	Cytoplasmic alpha-amylase	6	6	6	6	495 aa	1	no	no	n/a	n/a	http://driley-lx.igs.umaryland.edu:8080/sybil/current/cgi/shared/show_protein_cluster.cgi?site=EnterobacterOLF_compare04&amp;id=200680
312	EnterobacterOLF_compare04.match.X71763X184401.1 200465	Altronate hydrolase	6	6	6	6	495 aa	1	no	no	n/a	n/a	http://driley-lx.igs.umaryland.edu:8080/sybil/current/cgi/shared/show_protein_cluster.cgi?site=EnterobacterOLF_compare04&amp;id=200465
313	EnterobacterOLF_compare04.match.X71699X88551.1 195485	Autoinducer 2 (AI-2) ABC transport system, fused AI2 transporter subunits and ATP-binding component	6	6	6	6	495 aa	1	no	no	n/a	n/a	http://driley-lx.igs.umaryland.edu:8080/sybil/current/cgi/shared/show_protein_cluster.cgi?site=EnterobacterOLF_compare04&amp;id=195485
314	EnterobacterOLF_compare04.match.X71666X37901.1 197168	Thermostable carboxypeptidase 1	6	6	6	6	495 aa	1	no	no	n/a	n/a	http://driley-lx.igs.umaryland.edu:8080/sybil/current/cgi/shared/show_protein_cluster.cgi?site=EnterobacterOLF_compare04&amp;id=197168
315	EnterobacterOLF_compare04.match.X71694X81051.1 196526	cell division protein FtsY	6	6	6	6	494 aa	0.95	no	no	n/a	n/a	http://driley-lx.igs.umaryland.edu:8080/sybil/current/cgi/shared/show_protein_cluster.cgi?site=EnterobacterOLF_compare04&amp;id=196526
316	EnterobacterOLF_compare04.match.X71665X43901.1 193801	ribosome-associated GTPase EngA	6	6	6	6	494 aa	0.96	yes	no	n/a	n/a	http://driley-lx.igs.umaryland.edu:8080/sybil/current/cgi/shared/show_protein_cluster.cgi?site=EnterobacterOLF_compare04&amp;id=193801
317	EnterobacterOLF_compare04.match.X71778X203651.1 195558	UDP-N-acetylmuramate--alanine ligase	6	6	6	6	491 aa	1	no	no	n/a	n/a	http://driley-lx.igs.umaryland.edu:8080/sybil/current/cgi/shared/show_protein_cluster.cgi?site=EnterobacterOLF_compare04&amp;id=195558
318	EnterobacterOLF_compare04.match.X71707X101201.1 194179	UDP-N-acetylmuramoylalanyl-D-glutamate--2, 6-diaminopimelate ligase	6	6	6	6	491 aa	0.95	yes	no	n/a	n/a	http://driley-lx.igs.umaryland.edu:8080/sybil/current/cgi/shared/show_protein_cluster.cgi?site=EnterobacterOLF_compare04&amp;id=194179
319	EnterobacterOLF_compare04.match.X71708X102801.1 199040	muropeptide transporter	6	6	6	6	491 aa	1	no	no	n/a	n/a	http://driley-lx.igs.umaryland.edu:8080/sybil/current/cgi/shared/show_protein_cluster.cgi?site=EnterobacterOLF_compare04&amp;id=199040
320	EnterobacterOLF_compare04.match.X71766X191001.1 200371	glucose-6-phosphate 1-dehydrogenase	6	6	6	6	491 aa	1	no	no	n/a	n/a	http://driley-lx.igs.umaryland.edu:8080/sybil/current/cgi/shared/show_protein_cluster.cgi?site=EnterobacterOLF_compare04&amp;id=200371
321	EnterobacterOLF_compare04.match.X71780X212851.1 198256	ABC transporter permease	6	6	6	6	490 aa	0.95	yes	no	n/a	n/a	http://driley-lx.igs.umaryland.edu:8080/sybil/current/cgi/shared/show_protein_cluster.cgi?site=EnterobacterOLF_compare04&amp;id=198256
322	EnterobacterOLF_compare04.match.X71667X47151.1 198877	Type I secretion outer membrane protein, TolC precursor	6	6	6	6	490 aa	0.98	no	no	n/a	n/a	http://driley-lx.igs.umaryland.edu:8080/sybil/current/cgi/shared/show_protein_cluster.cgi?site=EnterobacterOLF_compare04&amp;id=198877
323	EnterobacterOLF_compare04.match.X71661X33401.1 202433	Rhamnulokinase	6	6	6	6	489 aa	1	no	no	n/a	n/a	http://driley-lx.igs.umaryland.edu:8080/sybil/current/cgi/shared/show_protein_cluster.cgi?site=EnterobacterOLF_compare04&amp;id=202433
324	EnterobacterOLF_compare04.match.X71761X180151.1 195433	lysine transporter	6	6	6	6	489 aa	1	no	no	n/a	n/a	http://driley-lx.igs.umaryland.edu:8080/sybil/current/cgi/shared/show_protein_cluster.cgi?site=EnterobacterOLF_compare04&amp;id=195433
325	EnterobacterOLF_compare04.match.X71789X222051.1 197613	L-2,4-diaminobutyrate decarboxylase	6	6	6	6	488 aa	1	no	no	n/a	n/a	http://driley-lx.igs.umaryland.edu:8080/sybil/current/cgi/shared/show_protein_cluster.cgi?site=EnterobacterOLF_compare04&amp;id=197613
326	EnterobacterOLF_compare04.match.X71650X17451.1 195463	D-mannonate oxidoreductase	6	6	6	6	488 aa	1	no	no	n/a	n/a	http://driley-lx.igs.umaryland.edu:8080/sybil/current/cgi/shared/show_protein_cluster.cgi?site=EnterobacterOLF_compare04&amp;id=195463
327	EnterobacterOLF_compare04.match.X71719X116901.1 195492	inosine 5'-monophosphate dehydrogenase	6	6	6	6	488 aa	1	no	no	n/a	n/a	http://driley-lx.igs.umaryland.edu:8080/sybil/current/cgi/shared/show_protein_cluster.cgi?site=EnterobacterOLF_compare04&amp;id=195492
328	EnterobacterOLF_compare04.match.X71678X53651.1 197743	Putative D-mannonate oxidoreductase	6	6	6	6	487 aa	1	no	no	n/a	n/a	http://driley-lx.igs.umaryland.edu:8080/sybil/current/cgi/shared/show_protein_cluster.cgi?site=EnterobacterOLF_compare04&amp;id=197743
329	EnterobacterOLF_compare04.match.X71655X18601.1 196105	Exported zinc metalloprotease YfgC precursor	6	6	6	6	487 aa	1	no	no	n/a	n/a	http://driley-lx.igs.umaryland.edu:8080/sybil/current/cgi/shared/show_protein_cluster.cgi?site=EnterobacterOLF_compare04&amp;id=196105
330	EnterobacterOLF_compare04.match.X71691X77051.1 198452	cardiolipin synthetase	6	6	6	6	486 aa	1	no	no	n/a	n/a	http://driley-lx.igs.umaryland.edu:8080/sybil/current/cgi/shared/show_protein_cluster.cgi?site=EnterobacterOLF_compare04&amp;id=198452
331	EnterobacterOLF_compare04.match.X71671X42351.1 199487	Putative hemolysin	6	7	6	7	485 aa	0.11	yes	yes	n/a	n/a	http://driley-lx.igs.umaryland.edu:8080/sybil/current/cgi/shared/show_protein_cluster.cgi?site=EnterobacterOLF_compare04&amp;id=199487
332	EnterobacterOLF_compare04.match.X71742X153301.1 202270	NADH:ubiquinone oxidoreductase subunit N	6	6	6	6	485 aa	1	no	no	n/a	n/a	http://driley-lx.igs.umaryland.edu:8080/sybil/current/cgi/shared/show_protein_cluster.cgi?site=EnterobacterOLF_compare04&amp;id=202270
333	EnterobacterOLF_compare04.match.X71678X61201.1 199412	AMP nucleosidase	6	6	6	6	484 aa	1	no	no	n/a	n/a	http://driley-lx.igs.umaryland.edu:8080/sybil/current/cgi/shared/show_protein_cluster.cgi?site=EnterobacterOLF_compare04&amp;id=199412
334	EnterobacterOLF_compare04.match.X71699X90501.1 197425	potassium transporter	6	6	6	6	483 aa	1	no	no	n/a	n/a	http://driley-lx.igs.umaryland.edu:8080/sybil/current/cgi/shared/show_protein_cluster.cgi?site=EnterobacterOLF_compare04&amp;id=197425
335	EnterobacterOLF_compare04.match.X71750X162351.1 200673	DNA recombination protein RmuC	6	6	6	6	483 aa	0.98	no	yes	n/a	n/a	http://driley-lx.igs.umaryland.edu:8080/sybil/current/cgi/shared/show_protein_cluster.cgi?site=EnterobacterOLF_compare04&amp;id=200673
336	EnterobacterOLF_compare04.match.X71747X158751.1 199255	hypothetical protein	6	6	6	6	483 aa	1	no	no	n/a	n/a	http://driley-lx.igs.umaryland.edu:8080/sybil/current/cgi/shared/show_protein_cluster.cgi?site=EnterobacterOLF_compare04&amp;id=199255
337	EnterobacterOLF_compare04.match.X71727X124701.1 199953	PTS system, arbutin-, cellobiose-, and salicin-specific IIBC component	6	6	6	6	482 aa	0.99	no	yes	n/a	n/a	http://driley-lx.igs.umaryland.edu:8080/sybil/current/cgi/shared/show_protein_cluster.cgi?site=EnterobacterOLF_compare04&amp;id=199953
338	EnterobacterOLF_compare04.match.X71641X11401.1 201621	tRNA s(4)U8 sulfurtransferase	6	6	6	6	482 aa	1	no	no	n/a	n/a	http://driley-lx.igs.umaryland.edu:8080/sybil/current/cgi/shared/show_protein_cluster.cgi?site=EnterobacterOLF_compare04&amp;id=201621
339	EnterobacterOLF_compare04.match.X71736X138251.1 197368	protease TldD	6	6	6	6	481 aa	1	no	no	n/a	n/a	http://driley-lx.igs.umaryland.edu:8080/sybil/current/cgi/shared/show_protein_cluster.cgi?site=EnterobacterOLF_compare04&amp;id=197368
340	EnterobacterOLF_compare04.match.X71711X105101.1 193866	Anaerobic nitric oxide reductase flavorubredoxin	6	6	6	6	481 aa	0.99	no	no	n/a	n/a	http://driley-lx.igs.umaryland.edu:8080/sybil/current/cgi/shared/show_protein_cluster.cgi?site=EnterobacterOLF_compare04&amp;id=193866
341	EnterobacterOLF_compare04.match.X71768X191951.1 195686	pyruvate kinase	6	6	6	6	480 aa	1	no	no	n/a	n/a	http://driley-lx.igs.umaryland.edu:8080/sybil/current/cgi/shared/show_protein_cluster.cgi?site=EnterobacterOLF_compare04&amp;id=195686
342	EnterobacterOLF_compare04.match.X71724X131301.1 194911	serine endoprotease	6	6	6	6	479 aa	0.99	no	no	n/a	n/a	http://driley-lx.igs.umaryland.edu:8080/sybil/current/cgi/shared/show_protein_cluster.cgi?site=EnterobacterOLF_compare04&amp;id=194911
343	EnterobacterOLF_compare04.match.X71739X149001.1 200638	hypothetical protein	6	6	6	6	479 aa	1	no	no	n/a	n/a	http://driley-lx.igs.umaryland.edu:8080/sybil/current/cgi/shared/show_protein_cluster.cgi?site=EnterobacterOLF_compare04&amp;id=200638
344	EnterobacterOLF_compare04.match.X71725X132351.1 194317	aspartate ammonia-lyase	6	6	6	6	478 aa	1	no	no	n/a	n/a	http://driley-lx.igs.umaryland.edu:8080/sybil/current/cgi/shared/show_protein_cluster.cgi?site=EnterobacterOLF_compare04&amp;id=194317
345	EnterobacterOLF_compare04.match.X71698X94301.1 200766	RNA polymerase factor sigma-54	6	6	6	6	477 aa	1	no	no	n/a	n/a	http://driley-lx.igs.umaryland.edu:8080/sybil/current/cgi/shared/show_protein_cluster.cgi?site=EnterobacterOLF_compare04&amp;id=200766
346	EnterobacterOLF_compare04.match.X71664X30151.1 201362	PTS glucose transporter subunit IIBC	6	6	6	6	477 aa	1	no	no	n/a	n/a	http://driley-lx.igs.umaryland.edu:8080/sybil/current/cgi/shared/show_protein_cluster.cgi?site=EnterobacterOLF_compare04&amp;id=201362
347	EnterobacterOLF_compare04.match.X71757X181401.1 194683	glycogen synthase	6	6	6	6	477 aa	1	no	no	n/a	n/a	http://driley-lx.igs.umaryland.edu:8080/sybil/current/cgi/shared/show_protein_cluster.cgi?site=EnterobacterOLF_compare04&amp;id=194683
348	EnterobacterOLF_compare04.match.X71702X96401.1 202402	6-phospho-beta-glucosidase	6	6	6	6	477 aa	1	no	no	n/a	n/a	http://driley-lx.igs.umaryland.edu:8080/sybil/current/cgi/shared/show_protein_cluster.cgi?site=EnterobacterOLF_compare04&amp;id=202402
349	EnterobacterOLF_compare04.match.X71785X217501.1 198502	6-phospho-beta-glucosidase	6	6	6	6	476 aa	1	no	no	n/a	n/a	http://driley-lx.igs.umaryland.edu:8080/sybil/current/cgi/shared/show_protein_cluster.cgi?site=EnterobacterOLF_compare04&amp;id=198502
350	EnterobacterOLF_compare04.match.X71782X214951.1 199358	bifunctional heptose 7-phosphate kinase/heptose 1-phosphate adenyltransferase	6	6	6	6	476 aa	1	no	no	n/a	n/a	http://driley-lx.igs.umaryland.edu:8080/sybil/current/cgi/shared/show_protein_cluster.cgi?site=EnterobacterOLF_compare04&amp;id=199358
351	EnterobacterOLF_compare04.match.X71762X186601.1 195448	Putative inner membrane protein	6	6	6	6	475 aa	0.96	yes	yes	n/a	n/a	http://driley-lx.igs.umaryland.edu:8080/sybil/current/cgi/shared/show_protein_cluster.cgi?site=EnterobacterOLF_compare04&amp;id=195448
352	EnterobacterOLF_compare04.match.X71659X30601.1 198803	dihydrolipoamide dehydrogenase	6	6	6	6	474 aa	1	no	no	n/a	n/a	http://driley-lx.igs.umaryland.edu:8080/sybil/current/cgi/shared/show_protein_cluster.cgi?site=EnterobacterOLF_compare04&amp;id=198803
353	EnterobacterOLF_compare04.match.X71722X122801.1 200915	6-phospho-beta-glucosidase ascB	6	6	6	6	474 aa	1	no	no	n/a	n/a	http://driley-lx.igs.umaryland.edu:8080/sybil/current/cgi/shared/show_protein_cluster.cgi?site=EnterobacterOLF_compare04&amp;id=200915
354	EnterobacterOLF_compare04.match.X71754X175501.1 194680	tRNA-i(6)A37 methylthiotransferase	6	6	6	6	474 aa	1	no	no	n/a	n/a	http://driley-lx.igs.umaryland.edu:8080/sybil/current/cgi/shared/show_protein_cluster.cgi?site=EnterobacterOLF_compare04&amp;id=194680
355	EnterobacterOLF_compare04.match.X71654X24701.1 200875	exonuclease I	6	6	6	6	474 aa	1	no	no	n/a	n/a	http://driley-lx.igs.umaryland.edu:8080/sybil/current/cgi/shared/show_protein_cluster.cgi?site=EnterobacterOLF_compare04&amp;id=200875
356	EnterobacterOLF_compare04.match.X71711X106651.1 194710	Sulfate adenylyltransferase subunit 1	6	6	6	6	474 aa	1	no	no	n/a	n/a	http://driley-lx.igs.umaryland.edu:8080/sybil/current/cgi/shared/show_protein_cluster.cgi?site=EnterobacterOLF_compare04&amp;id=194710
357	EnterobacterOLF_compare04.match.X71712X106901.1 196569	PTS maltose transporter subunit IIBC	6	6	6	6	472 aa	1	no	no	n/a	n/a	http://driley-lx.igs.umaryland.edu:8080/sybil/current/cgi/shared/show_protein_cluster.cgi?site=EnterobacterOLF_compare04&amp;id=196569
358	EnterobacterOLF_compare04.match.X71782X211101.1 195342	glutamate synthase subunit beta	6	6	6	6	472 aa	1	no	no	n/a	n/a	http://driley-lx.igs.umaryland.edu:8080/sybil/current/cgi/shared/show_protein_cluster.cgi?site=EnterobacterOLF_compare04&amp;id=195342
359	EnterobacterOLF_compare04.match.X71700X94701.1 200404	Putative cytoplasmic protein	6	6	6	6	471 aa	1	no	no	n/a	n/a	http://driley-lx.igs.umaryland.edu:8080/sybil/current/cgi/shared/show_protein_cluster.cgi?site=EnterobacterOLF_compare04&amp;id=200404
360	EnterobacterOLF_compare04.match.X71774X202851.1 200310	Pyruvate kinase	6	6	6	6	471 aa	0.99	no	no	n/a	n/a	http://driley-lx.igs.umaryland.edu:8080/sybil/current/cgi/shared/show_protein_cluster.cgi?site=EnterobacterOLF_compare04&amp;id=200310
361	EnterobacterOLF_compare04.match.X71678X55651.1 197406	D-galactose transporter	6	6	6	6	471 aa	1	no	no	n/a	n/a	http://driley-lx.igs.umaryland.edu:8080/sybil/current/cgi/shared/show_protein_cluster.cgi?site=EnterobacterOLF_compare04&amp;id=197406
362	EnterobacterOLF_compare04.match.X71729X132901.1 201489	nitrogen regulation protein NR(I)	6	6	6	6	470 aa	1	no	no	n/a	n/a	http://driley-lx.igs.umaryland.edu:8080/sybil/current/cgi/shared/show_protein_cluster.cgi?site=EnterobacterOLF_compare04&amp;id=201489
363	EnterobacterOLF_compare04.match.X71682X63701.1 199019	cell division protein FtsI	6	6	6	6	470 aa	1	no	no	n/a	n/a	http://driley-lx.igs.umaryland.edu:8080/sybil/current/cgi/shared/show_protein_cluster.cgi?site=EnterobacterOLF_compare04&amp;id=199019
364	EnterobacterOLF_compare04.match.X71644X10901.1 200886	replicative DNA helicase	6	6	6	6	470 aa	1	no	no	n/a	n/a	http://driley-lx.igs.umaryland.edu:8080/sybil/current/cgi/shared/show_protein_cluster.cgi?site=EnterobacterOLF_compare04&amp;id=200886
365	EnterobacterOLF_compare04.match.X71779X213151.1 197539	Uronate isomerase	6	6	6	6	470 aa	1	no	no	n/a	n/a	http://driley-lx.igs.umaryland.edu:8080/sybil/current/cgi/shared/show_protein_cluster.cgi?site=EnterobacterOLF_compare04&amp;id=197539
366	EnterobacterOLF_compare04.match.X71659X27751.1 201956	alanine glycine permease	6	6	6	6	469 aa	0.99	no	no	n/a	n/a	http://driley-lx.igs.umaryland.edu:8080/sybil/current/cgi/shared/show_protein_cluster.cgi?site=EnterobacterOLF_compare04&amp;id=201956
367	EnterobacterOLF_compare04.match.X71684X63751.1 196088	D-alanyl-D-alanine carboxypeptidase	6	6	6	6	469 aa	0.92	yes	no	n/a	n/a	http://driley-lx.igs.umaryland.edu:8080/sybil/current/cgi/shared/show_protein_cluster.cgi?site=EnterobacterOLF_compare04&amp;id=196088
368	EnterobacterOLF_compare04.match.X71658X29001.1 194519	glutamine synthetase	6	6	6	6	469 aa	1	no	no	n/a	n/a	http://driley-lx.igs.umaryland.edu:8080/sybil/current/cgi/shared/show_protein_cluster.cgi?site=EnterobacterOLF_compare04&amp;id=194519
369	EnterobacterOLF_compare04.match.X71691X77501.1 200595	Multidrug transporter MdtD	6	6	6	6	469 aa	0.97	yes	no	n/a	n/a	http://driley-lx.igs.umaryland.edu:8080/sybil/current/cgi/shared/show_protein_cluster.cgi?site=EnterobacterOLF_compare04&amp;id=200595
370	EnterobacterOLF_compare04.match.X71666X44751.1 198065	H(+)/Cl(-) exchange transporter ClcA	6	6	6	6	468 aa	0.99	no	no	n/a	n/a	http://driley-lx.igs.umaryland.edu:8080/sybil/current/cgi/shared/show_protein_cluster.cgi?site=EnterobacterOLF_compare04&amp;id=198065
371	EnterobacterOLF_compare04.match.X71761X181751.1 193559	putative GPH family transporter (TC 2.A.2) for arabinosides	6	6	6	6	467 aa	0.99	no	yes	n/a	n/a	http://driley-lx.igs.umaryland.edu:8080/sybil/current/cgi/shared/show_protein_cluster.cgi?site=EnterobacterOLF_compare04&amp;id=193559
372	EnterobacterOLF_compare04.match.X71762X180751.1 197357	Lysine-specific permease	6	6	6	6	467 aa	0.99	no	no	n/a	n/a	http://driley-lx.igs.umaryland.edu:8080/sybil/current/cgi/shared/show_protein_cluster.cgi?site=EnterobacterOLF_compare04&amp;id=197357
373	EnterobacterOLF_compare04.match.X71736X145801.1 201677	cytochrome D ubiquinol oxidase subunit I	6	6	6	6	467 aa	0.99	no	no	n/a	n/a	http://driley-lx.igs.umaryland.edu:8080/sybil/current/cgi/shared/show_protein_cluster.cgi?site=EnterobacterOLF_compare04&amp;id=201677
374	EnterobacterOLF_compare04.match.X71642X9551.1 201739	3-isopropylmalate dehydratase large subunit	6	6	6	6	466 aa	1	no	no	n/a	n/a	http://driley-lx.igs.umaryland.edu:8080/sybil/current/cgi/shared/show_protein_cluster.cgi?site=EnterobacterOLF_compare04&amp;id=201739
375	EnterobacterOLF_compare04.match.X71772X197801.1 201662	N-acetylglucosamine-regulated outer membrane porin	6	6	6	6	465 aa	1	no	no	n/a	n/a	http://driley-lx.igs.umaryland.edu:8080/sybil/current/cgi/shared/show_protein_cluster.cgi?site=EnterobacterOLF_compare04&amp;id=201662
376	EnterobacterOLF_compare04.match.X71654X16251.1 194727	Conserved protein YcjX with nucleoside triphosphate hydrolase domain	6	6	6	6	465 aa	1	no	no	n/a	n/a	http://driley-lx.igs.umaryland.edu:8080/sybil/current/cgi/shared/show_protein_cluster.cgi?site=EnterobacterOLF_compare04&amp;id=194727
377	EnterobacterOLF_compare04.match.X71673X49601.1 201329	sugar transporter	6	6	6	6	465 aa	1	no	no	n/a	n/a	http://driley-lx.igs.umaryland.edu:8080/sybil/current/cgi/shared/show_protein_cluster.cgi?site=EnterobacterOLF_compare04&amp;id=201329
378	EnterobacterOLF_compare04.match.X71670X44251.1 193528	Hexose phosphate transport protein UhpT	6	6	6	6	464 aa	1	no	no	n/a	n/a	http://driley-lx.igs.umaryland.edu:8080/sybil/current/cgi/shared/show_protein_cluster.cgi?site=EnterobacterOLF_compare04&amp;id=193528
379	EnterobacterOLF_compare04.match.X71738X149251.1 201602	L-cystine transporter tcyP	6	6	6	6	463 aa	1	no	no	n/a	n/a	http://driley-lx.igs.umaryland.edu:8080/sybil/current/cgi/shared/show_protein_cluster.cgi?site=EnterobacterOLF_compare04&amp;id=201602
380	EnterobacterOLF_compare04.match.X71734X139401.1 196810	xanthine permease	6	6	6	6	463 aa	1	no	no	n/a	n/a	http://driley-lx.igs.umaryland.edu:8080/sybil/current/cgi/shared/show_protein_cluster.cgi?site=EnterobacterOLF_compare04&amp;id=196810
381	EnterobacterOLF_compare04.match.X71668X41151.1 199578	NAD(P) transhydrogenase subunit beta	6	6	6	6	462 aa	1	no	no	n/a	n/a	http://driley-lx.igs.umaryland.edu:8080/sybil/current/cgi/shared/show_protein_cluster.cgi?site=EnterobacterOLF_compare04&amp;id=199578
382	EnterobacterOLF_compare04.match.X71670X49101.1 197773	asparaginyl-tRNA synthetase	6	6	6	6	462 aa	0.94	yes	no	n/a	n/a	http://driley-lx.igs.umaryland.edu:8080/sybil/current/cgi/shared/show_protein_cluster.cgi?site=EnterobacterOLF_compare04&amp;id=197773
383	EnterobacterOLF_compare04.match.X71661X31801.1 195063	cysteinyl-tRNA synthetase	6	6	6	6	461 aa	1	no	no	n/a	n/a	http://driley-lx.igs.umaryland.edu:8080/sybil/current/cgi/shared/show_protein_cluster.cgi?site=EnterobacterOLF_compare04&amp;id=195063
384	EnterobacterOLF_compare04.match.X71672X43151.1 197726	aromatic amino acid transporter	6	6	6	6	461 aa	0.99	no	no	n/a	n/a	http://driley-lx.igs.umaryland.edu:8080/sybil/current/cgi/shared/show_protein_cluster.cgi?site=EnterobacterOLF_compare04&amp;id=197726
385	EnterobacterOLF_compare04.match.X71693X83701.1 200732	L-seryl-tRNA(Sec) selenium transferase	6	6	6	6	461 aa	1	no	no	n/a	n/a	http://driley-lx.igs.umaryland.edu:8080/sybil/current/cgi/shared/show_protein_cluster.cgi?site=EnterobacterOLF_compare04&amp;id=200732
386	EnterobacterOLF_compare04.match.X71718X120201.1 195313	DNA repair protein RadA	6	6	6	6	461 aa	1	no	no	n/a	n/a	http://driley-lx.igs.umaryland.edu:8080/sybil/current/cgi/shared/show_protein_cluster.cgi?site=EnterobacterOLF_compare04&amp;id=195313
387	EnterobacterOLF_compare04.match.X71705X97151.1 199598	Putative deaminase YahJ	6	6	6	6	460 aa	0.99	no	no	n/a	n/a	http://driley-lx.igs.umaryland.edu:8080/sybil/current/cgi/shared/show_protein_cluster.cgi?site=EnterobacterOLF_compare04&amp;id=199598
388	EnterobacterOLF_compare04.match.X71759X173801.1 201933	arginine:ornithine antiporter	6	6	6	6	460 aa	1	no	no	n/a	n/a	http://driley-lx.igs.umaryland.edu:8080/sybil/current/cgi/shared/show_protein_cluster.cgi?site=EnterobacterOLF_compare04&amp;id=201933
389	EnterobacterOLF_compare04.match.X71717X120801.1 197344	F0F1 ATP synthase subunit beta	6	6	6	6	460 aa	1	no	no	n/a	n/a	http://driley-lx.igs.umaryland.edu:8080/sybil/current/cgi/shared/show_protein_cluster.cgi?site=EnterobacterOLF_compare04&amp;id=197344
390	EnterobacterOLF_compare04.match.X71656X24601.1 194371	alanine glycine permease	6	6	6	6	460 aa	0.99	no	yes	n/a	n/a	http://driley-lx.igs.umaryland.edu:8080/sybil/current/cgi/shared/show_protein_cluster.cgi?site=EnterobacterOLF_compare04&amp;id=194371
391	EnterobacterOLF_compare04.match.X71726X125301.1 198951	soluble pyridine nucleotide transhydrogenase	6	6	6	6	459 aa	0.95	yes	no	n/a	n/a	http://driley-lx.igs.umaryland.edu:8080/sybil/current/cgi/shared/show_protein_cluster.cgi?site=EnterobacterOLF_compare04&amp;id=198951
392	EnterobacterOLF_compare04.match.X71759X181201.1 193911	Maltoporin (maltose/maltodextrin high-affinity receptor, phage lambda receptor protein)	6	6	6	6	459 aa	1	no	no	n/a	n/a	http://driley-lx.igs.umaryland.edu:8080/sybil/current/cgi/shared/show_protein_cluster.cgi?site=EnterobacterOLF_compare04&amp;id=193911
393	EnterobacterOLF_compare04.match.X71642X9851.1 195593	diaminobutyrate--2-oxoglutarate aminotransferase	6	6	6	6	458 aa	1	no	no	n/a	n/a	http://driley-lx.igs.umaryland.edu:8080/sybil/current/cgi/shared/show_protein_cluster.cgi?site=EnterobacterOLF_compare04&amp;id=195593
394	EnterobacterOLF_compare04.match.X71761X179901.1 201673	UDP-N-acetylmuramate:L-alanyl-gamma-D-glutamyl- meso-diaminopimelate ligase	6	6	6	6	458 aa	1	no	no	n/a	n/a	http://driley-lx.igs.umaryland.edu:8080/sybil/current/cgi/shared/show_protein_cluster.cgi?site=EnterobacterOLF_compare04&amp;id=201673
395	EnterobacterOLF_compare04.match.X71668X39051.1 197364	potassium transporter peripheral membrane protein	6	6	6	6	458 aa	1	no	no	n/a	n/a	http://driley-lx.igs.umaryland.edu:8080/sybil/current/cgi/shared/show_protein_cluster.cgi?site=EnterobacterOLF_compare04&amp;id=197364
396	EnterobacterOLF_compare04.match.X71656X22601.1 198250	permease	6	6	6	6	457 aa	1	no	no	n/a	n/a	http://driley-lx.igs.umaryland.edu:8080/sybil/current/cgi/shared/show_protein_cluster.cgi?site=EnterobacterOLF_compare04&amp;id=198250
397	EnterobacterOLF_compare04.match.X71715X118401.1 199282	Coproporphyrinogen III oxidase, oxygen-independent	6	6	6	6	457 aa	1	no	no	n/a	n/a	http://driley-lx.igs.umaryland.edu:8080/sybil/current/cgi/shared/show_protein_cluster.cgi?site=EnterobacterOLF_compare04&amp;id=199282
398	EnterobacterOLF_compare04.match.X71726X127951.1 197548	exodeoxyribonuclease VII large subunit	6	6	6	6	457 aa	1	no	no	n/a	n/a	http://driley-lx.igs.umaryland.edu:8080/sybil/current/cgi/shared/show_protein_cluster.cgi?site=EnterobacterOLF_compare04&amp;id=197548
399	EnterobacterOLF_compare04.match.X71647X12351.1 201209	multidrug transporter	6	6	6	6	457 aa	1	no	no	n/a	n/a	http://driley-lx.igs.umaryland.edu:8080/sybil/current/cgi/shared/show_protein_cluster.cgi?site=EnterobacterOLF_compare04&amp;id=201209
400	EnterobacterOLF_compare04.match.X71676X58501.1 202453	ATP-dependent RNA helicase DbpA	6	6	6	6	457 aa	1	no	no	n/a	n/a	http://driley-lx.igs.umaryland.edu:8080/sybil/current/cgi/shared/show_protein_cluster.cgi?site=EnterobacterOLF_compare04&amp;id=202453
401	EnterobacterOLF_compare04.match.X71699X90901.1 200186	histidine kinase	6	6	6	6	457 aa	1	no	no	n/a	n/a	http://driley-lx.igs.umaryland.edu:8080/sybil/current/cgi/shared/show_protein_cluster.cgi?site=EnterobacterOLF_compare04&amp;id=200186
402	EnterobacterOLF_compare04.match.X71649X22701.1 195381	argininosuccinate lyase	6	6	6	6	457 aa	1	no	no	n/a	n/a	http://driley-lx.igs.umaryland.edu:8080/sybil/current/cgi/shared/show_protein_cluster.cgi?site=EnterobacterOLF_compare04&amp;id=195381
403	EnterobacterOLF_compare04.match.X71760X175551.1 199419	bifunctional PTS system maltose and glucose-specific transporter subunits IICB	6	7	6	7	456 aa	0.29	yes	no	n/a	n/a	http://driley-lx.igs.umaryland.edu:8080/sybil/current/cgi/shared/show_protein_cluster.cgi?site=EnterobacterOLF_compare04&amp;id=199419
404	EnterobacterOLF_compare04.match.X71677X54201.1 195466	PTS system, sucrose-specific IIB component / PTS system, sucrose-specific IIC component	6	6	6	6	456 aa	1	no	no	n/a	n/a	http://driley-lx.igs.umaryland.edu:8080/sybil/current/cgi/shared/show_protein_cluster.cgi?site=EnterobacterOLF_compare04&amp;id=195466
405	EnterobacterOLF_compare04.match.X71674X49801.1 193474	bifunctional N-acetylglucosamine-1-phosphate uridyltransferase/glucosamine-1-phosphate acetyltransferase	6	6	6	6	456 aa	1	no	no	n/a	n/a	http://driley-lx.igs.umaryland.edu:8080/sybil/current/cgi/shared/show_protein_cluster.cgi?site=EnterobacterOLF_compare04&amp;id=193474
406	EnterobacterOLF_compare04.match.X71778X212801.1 194928	Aromatic amino acid transport protein AroP	6	6	6	6	456 aa	1	no	no	n/a	n/a	http://driley-lx.igs.umaryland.edu:8080/sybil/current/cgi/shared/show_protein_cluster.cgi?site=EnterobacterOLF_compare04&amp;id=194928
407	EnterobacterOLF_compare04.match.X71709X109251.1 197563	Flagellum-specific ATP synthase FliI	6	6	6	6	456 aa	0.99	no	no	n/a	n/a	http://driley-lx.igs.umaryland.edu:8080/sybil/current/cgi/shared/show_protein_cluster.cgi?site=EnterobacterOLF_compare04&amp;id=197563
408	EnterobacterOLF_compare04.match.X71777X204051.1 202218	Putrescine aminotransferase	6	6	6	6	456 aa	0.92	yes	no	n/a	n/a	http://driley-lx.igs.umaryland.edu:8080/sybil/current/cgi/shared/show_protein_cluster.cgi?site=EnterobacterOLF_compare04&amp;id=202218
409	EnterobacterOLF_compare04.match.X71661X32251.1 199427	C4-dicarboxylate transporter DcuC (TC 2.A.61.1.1)	6	6	6	6	456 aa	1	no	no	n/a	n/a	http://driley-lx.igs.umaryland.edu:8080/sybil/current/cgi/shared/show_protein_cluster.cgi?site=EnterobacterOLF_compare04&amp;id=199427
410	EnterobacterOLF_compare04.match.X71691X76601.1 201260	Phosphomannomutase	6	6	6	6	456 aa	1	no	no	n/a	n/a	http://driley-lx.igs.umaryland.edu:8080/sybil/current/cgi/shared/show_protein_cluster.cgi?site=EnterobacterOLF_compare04&amp;id=201260
411	EnterobacterOLF_compare04.match.X71682X68251.1 195627	L-serine dehydratase	6	6	6	6	455 aa	1	no	no	n/a	n/a	http://driley-lx.igs.umaryland.edu:8080/sybil/current/cgi/shared/show_protein_cluster.cgi?site=EnterobacterOLF_compare04&amp;id=195627
412	EnterobacterOLF_compare04.match.X71701X94401.1 202240	Nitrate/nitrite transporter	6	6	6	6	455 aa	0.88	yes	no	n/a	n/a	http://driley-lx.igs.umaryland.edu:8080/sybil/current/cgi/shared/show_protein_cluster.cgi?site=EnterobacterOLF_compare04&amp;id=202240
413	EnterobacterOLF_compare04.match.X71737X150551.1 199808	ATP-dependent RNA helicase RhlE	6	6	6	6	455 aa	0.97	no	no	n/a	n/a	http://driley-lx.igs.umaryland.edu:8080/sybil/current/cgi/shared/show_protein_cluster.cgi?site=EnterobacterOLF_compare04&amp;id=199808
414	EnterobacterOLF_compare04.match.X71689X81151.1 198674	tRNA modification GTPase TrmE	6	6	6	6	454 aa	1	no	no	n/a	n/a	http://driley-lx.igs.umaryland.edu:8080/sybil/current/cgi/shared/show_protein_cluster.cgi?site=EnterobacterOLF_compare04&amp;id=198674
415	EnterobacterOLF_compare04.match.X71754X171551.1 197538	LOG family protein	6	6	6	6	454 aa	1	no	no	n/a	n/a	http://driley-lx.igs.umaryland.edu:8080/sybil/current/cgi/shared/show_protein_cluster.cgi?site=EnterobacterOLF_compare04&amp;id=197538
416	EnterobacterOLF_compare04.match.X71642X11551.1 200969	chromosomal replication initiator protein DnaA	6	6	6	6	454 aa	0.95	yes	no	n/a	n/a	http://driley-lx.igs.umaryland.edu:8080/sybil/current/cgi/shared/show_protein_cluster.cgi?site=EnterobacterOLF_compare04&amp;id=200969
417	EnterobacterOLF_compare04.match.X71701X97201.1 194233	adenylosuccinate lyase	6	6	6	6	453 aa	0.95	no	yes	n/a	n/a	http://driley-lx.igs.umaryland.edu:8080/sybil/current/cgi/shared/show_protein_cluster.cgi?site=EnterobacterOLF_compare04&amp;id=194233
418	EnterobacterOLF_compare04.match.X71668X38201.1 193816	signal recognition particle protein	6	6	6	6	453 aa	1	no	no	n/a	n/a	http://driley-lx.igs.umaryland.edu:8080/sybil/current/cgi/shared/show_protein_cluster.cgi?site=EnterobacterOLF_compare04&amp;id=193816
419	EnterobacterOLF_compare04.match.X71715X116851.1 201026	Putative protease	6	6	6	6	453 aa	1	no	no	n/a	n/a	http://driley-lx.igs.umaryland.edu:8080/sybil/current/cgi/shared/show_protein_cluster.cgi?site=EnterobacterOLF_compare04&amp;id=201026
420	EnterobacterOLF_compare04.match.X71724X123401.1 196655	PTS N'-diacetylchitobiose transporter subunit IIC	6	6	6	6	452 aa	1	no	no	n/a	n/a	http://driley-lx.igs.umaryland.edu:8080/sybil/current/cgi/shared/show_protein_cluster.cgi?site=EnterobacterOLF_compare04&amp;id=196655
421	EnterobacterOLF_compare04.match.X71678X59951.1 193668	Indole-3-glycerol phosphate synthase / Phosphoribosylanthranilate isomerase	6	6	6	6	452 aa	1	no	no	n/a	n/a	http://driley-lx.igs.umaryland.edu:8080/sybil/current/cgi/shared/show_protein_cluster.cgi?site=EnterobacterOLF_compare04&amp;id=193668
422	EnterobacterOLF_compare04.match.X71651X23301.1 195335	UDP-N-acetylmuramoylalanyl-D-glutamyl-2, 6-diaminopimelate--D-alanyl-D-alanine ligase	6	6	6	6	452 aa	1	no	no	n/a	n/a	http://driley-lx.igs.umaryland.edu:8080/sybil/current/cgi/shared/show_protein_cluster.cgi?site=EnterobacterOLF_compare04&amp;id=195335
423	EnterobacterOLF_compare04.match.X71759X182901.1 193802	shikimate transporter	6	6	6	6	452 aa	0.93	yes	no	n/a	n/a	http://driley-lx.igs.umaryland.edu:8080/sybil/current/cgi/shared/show_protein_cluster.cgi?site=EnterobacterOLF_compare04&amp;id=193802
424	EnterobacterOLF_compare04.match.X71750X167101.1 198752	putrescine/spermidine ABC transporter	6	6	6	6	452 aa	1	no	no	n/a	n/a	http://driley-lx.igs.umaryland.edu:8080/sybil/current/cgi/shared/show_protein_cluster.cgi?site=EnterobacterOLF_compare04&amp;id=198752
425	EnterobacterOLF_compare04.match.X71739X147551.1 195703	Chitobiose-specific 6-phospho-beta-glucosidase ChbF	6	6	6	6	451 aa	0.99	no	no	n/a	n/a	http://driley-lx.igs.umaryland.edu:8080/sybil/current/cgi/shared/show_protein_cluster.cgi?site=EnterobacterOLF_compare04&amp;id=195703
426	EnterobacterOLF_compare04.match.X71777X201801.1 194375	D-glucarate permease	6	6	6	6	451 aa	1	no	no	n/a	n/a	http://driley-lx.igs.umaryland.edu:8080/sybil/current/cgi/shared/show_protein_cluster.cgi?site=EnterobacterOLF_compare04&amp;id=194375
427	EnterobacterOLF_compare04.match.X71751X168101.1 201415	sn-glycerol-3-phosphate transporter	6	6	6	6	450 aa	0.99	no	no	n/a	n/a	http://driley-lx.igs.umaryland.edu:8080/sybil/current/cgi/shared/show_protein_cluster.cgi?site=EnterobacterOLF_compare04&amp;id=201415
428	EnterobacterOLF_compare04.match.X71721X124751.1 201200	glutathione reductase	6	6	6	6	450 aa	1	no	no	n/a	n/a	http://driley-lx.igs.umaryland.edu:8080/sybil/current/cgi/shared/show_protein_cluster.cgi?site=EnterobacterOLF_compare04&amp;id=201200
429	EnterobacterOLF_compare04.match.X71722X121601.1 200272	Membrane-associated zinc metalloprotease	6	6	6	6	450 aa	1	no	no	n/a	n/a	http://driley-lx.igs.umaryland.edu:8080/sybil/current/cgi/shared/show_protein_cluster.cgi?site=EnterobacterOLF_compare04&amp;id=200272
430	EnterobacterOLF_compare04.match.X71789X223251.1 197534	polymerase	6	6	6	6	450 aa	0.99	no	no	n/a	n/a	http://driley-lx.igs.umaryland.edu:8080/sybil/current/cgi/shared/show_protein_cluster.cgi?site=EnterobacterOLF_compare04&amp;id=197534
431	EnterobacterOLF_compare04.match.X71656X24001.1 194666	acetyl-CoA carboxylase biotin carboxylase subunit	6	6	6	6	449 aa	1	no	no	n/a	n/a	http://driley-lx.igs.umaryland.edu:8080/sybil/current/cgi/shared/show_protein_cluster.cgi?site=EnterobacterOLF_compare04&amp;id=194666
432	EnterobacterOLF_compare04.match.X71697X86151.1 201233	peptidase PmbA	6	6	6	6	449 aa	0.99	yes	no	n/a	n/a	http://driley-lx.igs.umaryland.edu:8080/sybil/current/cgi/shared/show_protein_cluster.cgi?site=EnterobacterOLF_compare04&amp;id=201233
433	EnterobacterOLF_compare04.match.X71667X39351.1 193873	Guanine-hypoxanthine permease	6	6	6	6	449 aa	1	no	no	n/a	n/a	http://driley-lx.igs.umaryland.edu:8080/sybil/current/cgi/shared/show_protein_cluster.cgi?site=EnterobacterOLF_compare04&amp;id=193873
434	EnterobacterOLF_compare04.match.X71760X179701.1 197870	Aspartokinase	6	6	6	6	449 aa	1	no	no	n/a	n/a	http://driley-lx.igs.umaryland.edu:8080/sybil/current/cgi/shared/show_protein_cluster.cgi?site=EnterobacterOLF_compare04&amp;id=197870
435	EnterobacterOLF_compare04.match.X71660X25901.1 197731	Putative transport protein	6	6	6	6	449 aa	0.94	no	no	n/a	n/a	http://driley-lx.igs.umaryland.edu:8080/sybil/current/cgi/shared/show_protein_cluster.cgi?site=EnterobacterOLF_compare04&amp;id=197731
436	EnterobacterOLF_compare04.match.X71688X66751.1 196400	argininosuccinate synthase	6	6	6	6	448 aa	1	no	no	n/a	n/a	http://driley-lx.igs.umaryland.edu:8080/sybil/current/cgi/shared/show_protein_cluster.cgi?site=EnterobacterOLF_compare04&amp;id=196400
437	EnterobacterOLF_compare04.match.X71685X71501.1 196981	Malate Na(+) symporter	6	6	6	6	448 aa	0.94	yes	no	n/a	n/a	http://driley-lx.igs.umaryland.edu:8080/sybil/current/cgi/shared/show_protein_cluster.cgi?site=EnterobacterOLF_compare04&amp;id=196981
438	EnterobacterOLF_compare04.match.X71672X39851.1 201257	PTS system, cellobiose-specific IIC component	6	6	6	6	448 aa	1	no	no	n/a	n/a	http://driley-lx.igs.umaryland.edu:8080/sybil/current/cgi/shared/show_protein_cluster.cgi?site=EnterobacterOLF_compare04&amp;id=201257
439	EnterobacterOLF_compare04.match.X71669X46651.1 194284	osmolarity sensor protein	6	6	6	6	448 aa	0.98	no	no	n/a	n/a	http://driley-lx.igs.umaryland.edu:8080/sybil/current/cgi/shared/show_protein_cluster.cgi?site=EnterobacterOLF_compare04&amp;id=194284
440	EnterobacterOLF_compare04.match.X71681X63001.1 194589	FIG065221: Holliday junction DNA helicase	6	6	6	6	447 aa	1	no	no	n/a	n/a	http://driley-lx.igs.umaryland.edu:8080/sybil/current/cgi/shared/show_protein_cluster.cgi?site=EnterobacterOLF_compare04&amp;id=194589
441	EnterobacterOLF_compare04.match.X71687X69551.1 199751	NADP-specific glutamate dehydrogenase	6	6	6	6	447 aa	1	no	no	n/a	n/a	http://driley-lx.igs.umaryland.edu:8080/sybil/current/cgi/shared/show_protein_cluster.cgi?site=EnterobacterOLF_compare04&amp;id=199751
442	EnterobacterOLF_compare04.match.X71755X171351.1 193730	Glucarate dehydratase	6	6	6	6	447 aa	0.99	no	yes	n/a	n/a	http://driley-lx.igs.umaryland.edu:8080/sybil/current/cgi/shared/show_protein_cluster.cgi?site=EnterobacterOLF_compare04&amp;id=193730
443	EnterobacterOLF_compare04.match.X71727X132251.1 197520	L-serine dehydratase	6	6	6	6	447 aa	0.95	yes	no	n/a	n/a	http://driley-lx.igs.umaryland.edu:8080/sybil/current/cgi/shared/show_protein_cluster.cgi?site=EnterobacterOLF_compare04&amp;id=197520
444	EnterobacterOLF_compare04.match.X71651X18901.1 194883	Glucarate dehydratase	6	6	6	6	446 aa	1	no	no	n/a	n/a	http://driley-lx.igs.umaryland.edu:8080/sybil/current/cgi/shared/show_protein_cluster.cgi?site=EnterobacterOLF_compare04&amp;id=194883
445	EnterobacterOLF_compare04.match.X71707X103651.1 196826	Xylose isomerase	6	6	6	6	446 aa	0.95	yes	no	n/a	n/a	http://driley-lx.igs.umaryland.edu:8080/sybil/current/cgi/shared/show_protein_cluster.cgi?site=EnterobacterOLF_compare04&amp;id=196826
446	EnterobacterOLF_compare04.match.X71781X217701.1 198626	Poly(A) polymerase	6	6	6	6	446 aa	0.96	yes	no	n/a	n/a	http://driley-lx.igs.umaryland.edu:8080/sybil/current/cgi/shared/show_protein_cluster.cgi?site=EnterobacterOLF_compare04&amp;id=198626
447	EnterobacterOLF_compare04.match.X71772X199201.1 199311	membrane protein	6	6	6	6	446 aa	0.99	no	no	n/a	n/a	http://driley-lx.igs.umaryland.edu:8080/sybil/current/cgi/shared/show_protein_cluster.cgi?site=EnterobacterOLF_compare04&amp;id=199311
448	EnterobacterOLF_compare04.match.X71647X4351.1 194998	adenine permease PurP	6	6	6	6	446 aa	1	no	no	n/a	n/a	http://driley-lx.igs.umaryland.edu:8080/sybil/current/cgi/shared/show_protein_cluster.cgi?site=EnterobacterOLF_compare04&amp;id=194998
449	EnterobacterOLF_compare04.match.X71749X164101.1 200319	NADH dehydrogenase subunit F	6	6	6	6	445 aa	1	no	no	n/a	n/a	http://driley-lx.igs.umaryland.edu:8080/sybil/current/cgi/shared/show_protein_cluster.cgi?site=EnterobacterOLF_compare04&amp;id=200319
450	EnterobacterOLF_compare04.match.X71667X43051.1 195848	Phosphoglucosamine mutase	6	6	6	6	445 aa	1	no	no	n/a	n/a	http://driley-lx.igs.umaryland.edu:8080/sybil/current/cgi/shared/show_protein_cluster.cgi?site=EnterobacterOLF_compare04&amp;id=195848
451	EnterobacterOLF_compare04.match.X71710X105501.1 196331	ATP-dependent protease	6	6	6	6	444 aa	1	no	no	n/a	n/a	http://driley-lx.igs.umaryland.edu:8080/sybil/current/cgi/shared/show_protein_cluster.cgi?site=EnterobacterOLF_compare04&amp;id=196331
452	EnterobacterOLF_compare04.match.X71661X30651.1 198510	L-threonine transporter, anaerobically inducible	6	6	6	6	443 aa	1	no	no	n/a	n/a	http://driley-lx.igs.umaryland.edu:8080/sybil/current/cgi/shared/show_protein_cluster.cgi?site=EnterobacterOLF_compare04&amp;id=198510
453	EnterobacterOLF_compare04.match.X71727X126801.1 196167	Xaa-Pro dipeptidase PepQ	6	6	6	6	443 aa	1	no	no	n/a	n/a	http://driley-lx.igs.umaryland.edu:8080/sybil/current/cgi/shared/show_protein_cluster.cgi?site=EnterobacterOLF_compare04&amp;id=196167
454	EnterobacterOLF_compare04.match.X71662X36401.1 200725	N-acetylglutamate synthase	6	6	6	6	443 aa	1	no	no	n/a	n/a	http://driley-lx.igs.umaryland.edu:8080/sybil/current/cgi/shared/show_protein_cluster.cgi?site=EnterobacterOLF_compare04&amp;id=200725
455	EnterobacterOLF_compare04.match.X71721X121801.1 194760	ATP-dependent RNA helicase SrmB	6	6	6	6	442 aa	1	no	no	n/a	n/a	http://driley-lx.igs.umaryland.edu:8080/sybil/current/cgi/shared/show_protein_cluster.cgi?site=EnterobacterOLF_compare04&amp;id=194760
456	EnterobacterOLF_compare04.match.X71730X136201.1 197404	gluconate transporter	6	6	6	6	441 aa	0.96	yes	no	n/a	n/a	http://driley-lx.igs.umaryland.edu:8080/sybil/current/cgi/shared/show_protein_cluster.cgi?site=EnterobacterOLF_compare04&amp;id=197404
457	EnterobacterOLF_compare04.match.X71739X145751.1 196605	PTS system, cellobiose-specific IIC component	6	6	6	6	441 aa	1	no	no	n/a	n/a	http://driley-lx.igs.umaryland.edu:8080/sybil/current/cgi/shared/show_protein_cluster.cgi?site=EnterobacterOLF_compare04&amp;id=196605
458	EnterobacterOLF_compare04.match.X71759X180951.1 200297	thymidine phosphorylase	6	6	6	6	441 aa	0.99	yes	no	n/a	n/a	http://driley-lx.igs.umaryland.edu:8080/sybil/current/cgi/shared/show_protein_cluster.cgi?site=EnterobacterOLF_compare04&amp;id=200297
459	EnterobacterOLF_compare04.match.X71721X126651.1 194700	Inner membrane metabolite transport protein YhjE	6	6	6	6	440 aa	1	no	no	n/a	n/a	http://driley-lx.igs.umaryland.edu:8080/sybil/current/cgi/shared/show_protein_cluster.cgi?site=EnterobacterOLF_compare04&amp;id=194700
460	EnterobacterOLF_compare04.match.X71689X79901.1 196928	hypothetical protein	6	6	6	6	440 aa	0.99	no	no	n/a	n/a	http://driley-lx.igs.umaryland.edu:8080/sybil/current/cgi/shared/show_protein_cluster.cgi?site=EnterobacterOLF_compare04&amp;id=196928
461	EnterobacterOLF_compare04.match.X71685X66851.1 197878	Maltose-6'-phosphate glucosidase	6	6	6	6	440 aa	1	no	no	n/a	n/a	http://driley-lx.igs.umaryland.edu:8080/sybil/current/cgi/shared/show_protein_cluster.cgi?site=EnterobacterOLF_compare04&amp;id=197878
462	EnterobacterOLF_compare04.match.X71743X148801.1 201848	Chromosome partition protein MukF	6	6	6	6	440 aa	1	no	no	n/a	n/a	http://driley-lx.igs.umaryland.edu:8080/sybil/current/cgi/shared/show_protein_cluster.cgi?site=EnterobacterOLF_compare04&amp;id=201848
463	EnterobacterOLF_compare04.match.X71786X222601.1 196295	branched-chain amino acid transporter 2 carrier protein BrnQ	6	6	6	6	439 aa	1	no	no	n/a	n/a	http://driley-lx.igs.umaryland.edu:8080/sybil/current/cgi/shared/show_protein_cluster.cgi?site=EnterobacterOLF_compare04&amp;id=196295
464	EnterobacterOLF_compare04.match.X71687X71701.1 198086	UDP-N-acetylmuramoylalanine--D-glutamate ligase	6	6	6	6	438 aa	1	no	no	n/a	n/a	http://driley-lx.igs.umaryland.edu:8080/sybil/current/cgi/shared/show_protein_cluster.cgi?site=EnterobacterOLF_compare04&amp;id=198086
465	EnterobacterOLF_compare04.match.X71752X168901.1 196133	Nitrilotriacetate monooxygenase component A	6	6	6	6	438 aa	1	no	no	n/a	n/a	http://driley-lx.igs.umaryland.edu:8080/sybil/current/cgi/shared/show_protein_cluster.cgi?site=EnterobacterOLF_compare04&amp;id=196133
466	EnterobacterOLF_compare04.match.X71685X72501.1 198478	Maltoporin (maltose/maltodextrin high-affinity receptor, phage lambda receptor protein)	6	6	6	6	438 aa	0.96	no	no	n/a	n/a	http://driley-lx.igs.umaryland.edu:8080/sybil/current/cgi/shared/show_protein_cluster.cgi?site=EnterobacterOLF_compare04&amp;id=198478
467	EnterobacterOLF_compare04.match.X71779X210051.1 195796	Shikimate transporter	6	6	6	6	438 aa	1	no	no	n/a	n/a	http://driley-lx.igs.umaryland.edu:8080/sybil/current/cgi/shared/show_protein_cluster.cgi?site=EnterobacterOLF_compare04&amp;id=195796
468	EnterobacterOLF_compare04.match.X71652X22251.1 201835	3-ketoacyl-CoA thiolase @ Acetyl-CoA acetyltransferase	6	6	6	6	438 aa	0.98	yes	no	n/a	n/a	http://driley-lx.igs.umaryland.edu:8080/sybil/current/cgi/shared/show_protein_cluster.cgi?site=EnterobacterOLF_compare04&amp;id=201835
469	EnterobacterOLF_compare04.match.X71646X8451.1 202475	Glycerol-3-phosphate ABC transporter, periplasmic glycerol-3-phosphate-binding protein (TC 3.A.1.1.3)	6	6	6	6	438 aa	1	no	no	n/a	n/a	http://driley-lx.igs.umaryland.edu:8080/sybil/current/cgi/shared/show_protein_cluster.cgi?site=EnterobacterOLF_compare04&amp;id=202475
470	EnterobacterOLF_compare04.match.X71790X225851.1 198833	high-affinity gluconate transporter	6	6	6	6	438 aa	1	no	no	n/a	n/a	http://driley-lx.igs.umaryland.edu:8080/sybil/current/cgi/shared/show_protein_cluster.cgi?site=EnterobacterOLF_compare04&amp;id=198833
471	EnterobacterOLF_compare04.match.X71649X12701.1 194378	putrescine transporter	6	6	6	6	437 aa	1	no	no	n/a	n/a	http://driley-lx.igs.umaryland.edu:8080/sybil/current/cgi/shared/show_protein_cluster.cgi?site=EnterobacterOLF_compare04&amp;id=194378
472	EnterobacterOLF_compare04.match.X71675X50051.1 197011	lytic murein transglycosylase	6	6	6	6	437 aa	0.77	yes	no	n/a	n/a	http://driley-lx.igs.umaryland.edu:8080/sybil/current/cgi/shared/show_protein_cluster.cgi?site=EnterobacterOLF_compare04&amp;id=197011
473	EnterobacterOLF_compare04.match.X71672X42251.1 194042	proton glutamate symport protein	6	6	6	6	437 aa	1	no	no	n/a	n/a	http://driley-lx.igs.umaryland.edu:8080/sybil/current/cgi/shared/show_protein_cluster.cgi?site=EnterobacterOLF_compare04&amp;id=194042
474	EnterobacterOLF_compare04.match.X71779X208801.1 199414	L-Proline/Glycine betaine transporter ProP	6	6	6	6	436 aa	0.97	no	yes	n/a	n/a	http://driley-lx.igs.umaryland.edu:8080/sybil/current/cgi/shared/show_protein_cluster.cgi?site=EnterobacterOLF_compare04&amp;id=199414
475	EnterobacterOLF_compare04.match.X71660X26651.1 193580	Cell wall endopeptidase, family M23/M37	6	6	6	6	436 aa	0.95	yes	no	n/a	n/a	http://driley-lx.igs.umaryland.edu:8080/sybil/current/cgi/shared/show_protein_cluster.cgi?site=EnterobacterOLF_compare04&amp;id=193580
476	EnterobacterOLF_compare04.match.X71769X198051.1 194169	Cytosine deaminase	6	6	6	6	435 aa	0.98	no	yes	n/a	n/a	http://driley-lx.igs.umaryland.edu:8080/sybil/current/cgi/shared/show_protein_cluster.cgi?site=EnterobacterOLF_compare04&amp;id=194169
477	EnterobacterOLF_compare04.match.X71651X23951.1 201369	inosine/guanosine kinase	6	6	6	6	434 aa	1	no	no	n/a	n/a	http://driley-lx.igs.umaryland.edu:8080/sybil/current/cgi/shared/show_protein_cluster.cgi?site=EnterobacterOLF_compare04&amp;id=201369
478	EnterobacterOLF_compare04.match.X71731X142551.1 197387	Histidinol dehydrogenase	6	6	6	6	434 aa	1	no	no	n/a	n/a	http://driley-lx.igs.umaryland.edu:8080/sybil/current/cgi/shared/show_protein_cluster.cgi?site=EnterobacterOLF_compare04&amp;id=197387
479	EnterobacterOLF_compare04.match.X71706X99301.1 198878	Di-and tricarboxylate transporters	6	6	6	6	434 aa	1	no	no	n/a	n/a	http://driley-lx.igs.umaryland.edu:8080/sybil/current/cgi/shared/show_protein_cluster.cgi?site=EnterobacterOLF_compare04&amp;id=198878
480	EnterobacterOLF_compare04.match.X71655X20601.1 202339	NADH dehydrogenase	6	6	6	6	434 aa	1	no	no	n/a	n/a	http://driley-lx.igs.umaryland.edu:8080/sybil/current/cgi/shared/show_protein_cluster.cgi?site=EnterobacterOLF_compare04&amp;id=202339
481	EnterobacterOLF_compare04.match.X71780X209151.1 199361	isocitrate lyase	6	6	6	6	434 aa	1	no	no	n/a	n/a	http://driley-lx.igs.umaryland.edu:8080/sybil/current/cgi/shared/show_protein_cluster.cgi?site=EnterobacterOLF_compare04&amp;id=199361
482	EnterobacterOLF_compare04.match.X71693X79951.1 198801	C4-dicarboxylate ABC transporter	6	6	6	6	433 aa	1	no	no	n/a	n/a	http://driley-lx.igs.umaryland.edu:8080/sybil/current/cgi/shared/show_protein_cluster.cgi?site=EnterobacterOLF_compare04&amp;id=198801
483	EnterobacterOLF_compare04.match.X71654X19851.1 200664	Hexuronate transporter	6	6	6	6	433 aa	1	no	no	n/a	n/a	http://driley-lx.igs.umaryland.edu:8080/sybil/current/cgi/shared/show_protein_cluster.cgi?site=EnterobacterOLF_compare04&amp;id=200664
484	EnterobacterOLF_compare04.match.X71716X119501.1 197887	trigger factor	6	6	6	6	432 aa	1	no	no	n/a	n/a	http://driley-lx.igs.umaryland.edu:8080/sybil/current/cgi/shared/show_protein_cluster.cgi?site=EnterobacterOLF_compare04&amp;id=197887
485	EnterobacterOLF_compare04.match.X71679X61301.1 197821	enolase	6	6	6	6	432 aa	1	no	no	n/a	n/a	http://driley-lx.igs.umaryland.edu:8080/sybil/current/cgi/shared/show_protein_cluster.cgi?site=EnterobacterOLF_compare04&amp;id=197821
486	EnterobacterOLF_compare04.match.X71691X74251.1 200057	D-amino acid dehydrogenase small subunit	6	6	6	6	432 aa	1	no	no	n/a	n/a	http://driley-lx.igs.umaryland.edu:8080/sybil/current/cgi/shared/show_protein_cluster.cgi?site=EnterobacterOLF_compare04&amp;id=200057
487	EnterobacterOLF_compare04.match.X71737X145851.1 199655	Hexuronate transporter	6	6	6	6	432 aa	1	no	no	n/a	n/a	http://driley-lx.igs.umaryland.edu:8080/sybil/current/cgi/shared/show_protein_cluster.cgi?site=EnterobacterOLF_compare04&amp;id=199655
488	EnterobacterOLF_compare04.match.X71664X30901.1 195504	Adenosylmethionine-8-amino-7-oxononanoate aminotransferase	6	6	6	6	431 aa	0.99	yes	no	n/a	n/a	http://driley-lx.igs.umaryland.edu:8080/sybil/current/cgi/shared/show_protein_cluster.cgi?site=EnterobacterOLF_compare04&amp;id=195504
489	EnterobacterOLF_compare04.match.X71709X108251.1 196975	Glucose-1-phosphate adenylyltransferase	6	6	6	6	431 aa	1	no	no	n/a	n/a	http://driley-lx.igs.umaryland.edu:8080/sybil/current/cgi/shared/show_protein_cluster.cgi?site=EnterobacterOLF_compare04&amp;id=196975
490	EnterobacterOLF_compare04.match.X71764X183601.1 197444	Phosphate regulon sensor protein PhoR (SphS)	6	6	6	6	431 aa	1	no	no	n/a	n/a	http://driley-lx.igs.umaryland.edu:8080/sybil/current/cgi/shared/show_protein_cluster.cgi?site=EnterobacterOLF_compare04&amp;id=197444
491	EnterobacterOLF_compare04.match.X71726X124051.1 193521	translocation protein TolB	6	6	6	6	430 aa	1	no	no	n/a	n/a	http://driley-lx.igs.umaryland.edu:8080/sybil/current/cgi/shared/show_protein_cluster.cgi?site=EnterobacterOLF_compare04&amp;id=193521
492	EnterobacterOLF_compare04.match.X71713X113051.1 199826	phosphoribosylamine--glycine ligase	6	6	6	6	430 aa	1	no	no	n/a	n/a	http://driley-lx.igs.umaryland.edu:8080/sybil/current/cgi/shared/show_protein_cluster.cgi?site=EnterobacterOLF_compare04&amp;id=199826
493	EnterobacterOLF_compare04.match.X71746X162751.1 195068	serine transporter	6	6	6	6	430 aa	0.99	no	no	n/a	n/a	http://driley-lx.igs.umaryland.edu:8080/sybil/current/cgi/shared/show_protein_cluster.cgi?site=EnterobacterOLF_compare04&amp;id=195068
494	EnterobacterOLF_compare04.match.X71724X129751.1 200105	serine--tRNA ligase	6	6	6	6	430 aa	1	no	no	n/a	n/a	http://driley-lx.igs.umaryland.edu:8080/sybil/current/cgi/shared/show_protein_cluster.cgi?site=EnterobacterOLF_compare04&amp;id=200105
495	EnterobacterOLF_compare04.match.X71677X53451.1 199608	Uracil permease	6	6	6	6	429 aa	1	no	no	n/a	n/a	http://driley-lx.igs.umaryland.edu:8080/sybil/current/cgi/shared/show_protein_cluster.cgi?site=EnterobacterOLF_compare04&amp;id=199608
496	EnterobacterOLF_compare04.match.X71678X54901.1 200765	C4-dicarboxylate ABC transporter	6	6	6	6	428 aa	1	no	no	n/a	n/a	http://driley-lx.igs.umaryland.edu:8080/sybil/current/cgi/shared/show_protein_cluster.cgi?site=EnterobacterOLF_compare04&amp;id=200765
497	EnterobacterOLF_compare04.match.X71698X88401.1 195082	peptidyl-prolyl cis-trans isomerase SurA	6	6	6	6	428 aa	1	no	no	n/a	n/a	http://driley-lx.igs.umaryland.edu:8080/sybil/current/cgi/shared/show_protein_cluster.cgi?site=EnterobacterOLF_compare04&amp;id=195082
498	EnterobacterOLF_compare04.match.X71706X104801.1 195104	threonine synthase	6	6	6	6	428 aa	0.99	no	no	n/a	n/a	http://driley-lx.igs.umaryland.edu:8080/sybil/current/cgi/shared/show_protein_cluster.cgi?site=EnterobacterOLF_compare04&amp;id=195104
499	EnterobacterOLF_compare04.match.X71686X66451.1 201952	aminopeptidase B	6	6	6	6	428 aa	1	no	no	n/a	n/a	http://driley-lx.igs.umaryland.edu:8080/sybil/current/cgi/shared/show_protein_cluster.cgi?site=EnterobacterOLF_compare04&amp;id=201952
500	EnterobacterOLF_compare04.match.X71702X91001.1 194340	ammonium transporter	6	6	6	6	428 aa	1	no	no	n/a	n/a	http://driley-lx.igs.umaryland.edu:8080/sybil/current/cgi/shared/show_protein_cluster.cgi?site=EnterobacterOLF_compare04&amp;id=194340
501	EnterobacterOLF_compare04.match.X71672X44301.1 199617	Ferrous iron transport peroxidase EfeB	6	6	6	6	427 aa	1	no	no	n/a	n/a	http://driley-lx.igs.umaryland.edu:8080/sybil/current/cgi/shared/show_protein_cluster.cgi?site=EnterobacterOLF_compare04&amp;id=199617
502	EnterobacterOLF_compare04.match.X71658X30951.1 200195	type II citrate synthase	6	6	6	6	427 aa	1	no	no	n/a	n/a	http://driley-lx.igs.umaryland.edu:8080/sybil/current/cgi/shared/show_protein_cluster.cgi?site=EnterobacterOLF_compare04&amp;id=200195
503	EnterobacterOLF_compare04.match.X71758X182801.1 194754	5-Enolpyruvylshikimate-3-phosphate synthase	6	6	6	6	427 aa	1	no	no	n/a	n/a	http://driley-lx.igs.umaryland.edu:8080/sybil/current/cgi/shared/show_protein_cluster.cgi?site=EnterobacterOLF_compare04&amp;id=194754
504	EnterobacterOLF_compare04.match.X71743X155451.1 193815	Aminobenzoyl-glutamate transport protein	6	6	6	6	427 aa	0.12	yes	no	n/a	n/a	http://driley-lx.igs.umaryland.edu:8080/sybil/current/cgi/shared/show_protein_cluster.cgi?site=EnterobacterOLF_compare04&amp;id=193815
505	EnterobacterOLF_compare04.match.X71665X40651.1 195808	Glutamate-1-semialdehyde aminotransferase	6	6	6	6	426 aa	1	no	no	n/a	n/a	http://driley-lx.igs.umaryland.edu:8080/sybil/current/cgi/shared/show_protein_cluster.cgi?site=EnterobacterOLF_compare04&amp;id=195808
506	EnterobacterOLF_compare04.match.X71681X61401.1 198894	GTP-binding protein HflX	6	6	6	6	426 aa	1	no	no	n/a	n/a	http://driley-lx.igs.umaryland.edu:8080/sybil/current/cgi/shared/show_protein_cluster.cgi?site=EnterobacterOLF_compare04&amp;id=198894
507	EnterobacterOLF_compare04.match.X71720X121001.1 195859	MFS transporter	6	6	6	6	426 aa	1	no	no	n/a	n/a	http://driley-lx.igs.umaryland.edu:8080/sybil/current/cgi/shared/show_protein_cluster.cgi?site=EnterobacterOLF_compare04&amp;id=195859
508	EnterobacterOLF_compare04.match.X71735X139351.1 199315	leucine/isoleucine/valine transporter permease subunit	6	6	6	6	425 aa	1	no	no	n/a	n/a	http://driley-lx.igs.umaryland.edu:8080/sybil/current/cgi/shared/show_protein_cluster.cgi?site=EnterobacterOLF_compare04&amp;id=199315
509	EnterobacterOLF_compare04.match.X71676X51251.1 194685	3-deoxy-D-manno-octulosonic acid transferase	6	6	6	6	424 aa	1	no	no	n/a	n/a	http://driley-lx.igs.umaryland.edu:8080/sybil/current/cgi/shared/show_protein_cluster.cgi?site=EnterobacterOLF_compare04&amp;id=194685
510	EnterobacterOLF_compare04.match.X71770X195101.1 200030	histidyl-tRNA synthetase	6	6	6	6	424 aa	1	no	no	n/a	n/a	http://driley-lx.igs.umaryland.edu:8080/sybil/current/cgi/shared/show_protein_cluster.cgi?site=EnterobacterOLF_compare04&amp;id=200030
511	EnterobacterOLF_compare04.match.X71712X103101.1 196262	Iron-sulfur cluster assembly protein SufD	6	6	6	6	423 aa	1	no	no	n/a	n/a	http://driley-lx.igs.umaryland.edu:8080/sybil/current/cgi/shared/show_protein_cluster.cgi?site=EnterobacterOLF_compare04&amp;id=196262
512	EnterobacterOLF_compare04.match.X71682X71451.1 199048	Dihydrofolate synthase / Folylpolyglutamate synthase	6	6	6	6	422 aa	1	no	no	n/a	n/a	http://driley-lx.igs.umaryland.edu:8080/sybil/current/cgi/shared/show_protein_cluster.cgi?site=EnterobacterOLF_compare04&amp;id=199048
513	EnterobacterOLF_compare04.match.X71667X39801.1 198200	ATP-dependent RNA helicase RhlB	6	6	6	6	421 aa	1	no	no	n/a	n/a	http://driley-lx.igs.umaryland.edu:8080/sybil/current/cgi/shared/show_protein_cluster.cgi?site=EnterobacterOLF_compare04&amp;id=198200
514	EnterobacterOLF_compare04.match.X71665X38401.1 196643	hypothetical protein	6	6	6	6	421 aa	0.96	yes	no	n/a	n/a	http://driley-lx.igs.umaryland.edu:8080/sybil/current/cgi/shared/show_protein_cluster.cgi?site=EnterobacterOLF_compare04&amp;id=196643
515	EnterobacterOLF_compare04.match.X71642X11051.1 200922	diaminopimelate decarboxylase	6	6	6	6	420 aa	1	no	no	n/a	n/a	http://driley-lx.igs.umaryland.edu:8080/sybil/current/cgi/shared/show_protein_cluster.cgi?site=EnterobacterOLF_compare04&amp;id=200922
516	EnterobacterOLF_compare04.match.X71749X168801.1 197409	HflK protein	6	6	6	6	420 aa	1	no	no	n/a	n/a	http://driley-lx.igs.umaryland.edu:8080/sybil/current/cgi/shared/show_protein_cluster.cgi?site=EnterobacterOLF_compare04&amp;id=197409
517	EnterobacterOLF_compare04.match.X71739X148451.1 194551	L-rhamnose isomerase	6	6	6	6	419 aa	1	no	no	n/a	n/a	http://driley-lx.igs.umaryland.edu:8080/sybil/current/cgi/shared/show_protein_cluster.cgi?site=EnterobacterOLF_compare04&amp;id=194551
518	EnterobacterOLF_compare04.match.X71781X213451.1 197502	AmiB activator	6	6	6	6	419 aa	0.89	yes	no	n/a	n/a	http://driley-lx.igs.umaryland.edu:8080/sybil/current/cgi/shared/show_protein_cluster.cgi?site=EnterobacterOLF_compare04&amp;id=197502
519	EnterobacterOLF_compare04.match.X71755X174501.1 199140	transcription termination factor Rho	6	6	6	6	419 aa	1	no	no	n/a	n/a	http://driley-lx.igs.umaryland.edu:8080/sybil/current/cgi/shared/show_protein_cluster.cgi?site=EnterobacterOLF_compare04&amp;id=199140
520	EnterobacterOLF_compare04.match.X71687X64301.1 193959	hypothetical protein	6	6	6	6	419 aa	0.95	yes	no	n/a	n/a	http://driley-lx.igs.umaryland.edu:8080/sybil/current/cgi/shared/show_protein_cluster.cgi?site=EnterobacterOLF_compare04&amp;id=193959
521	EnterobacterOLF_compare04.match.X71674X59551.1 200726	tyrosyl-tRNA synthetase	6	6	6	6	419 aa	0.96	yes	no	n/a	n/a	http://driley-lx.igs.umaryland.edu:8080/sybil/current/cgi/shared/show_protein_cluster.cgi?site=EnterobacterOLF_compare04&amp;id=200726
522	EnterobacterOLF_compare04.match.X71787X224001.1 193449	UDP-N-acetylglucosamine 1-carboxyvinyltransferase	6	6	6	6	419 aa	1	no	no	n/a	n/a	http://driley-lx.igs.umaryland.edu:8080/sybil/current/cgi/shared/show_protein_cluster.cgi?site=EnterobacterOLF_compare04&amp;id=193449
523	EnterobacterOLF_compare04.match.X71693X76851.1 200445	hypothetical protein	6	6	6	6	419 aa	0.99	no	no	n/a	n/a	http://driley-lx.igs.umaryland.edu:8080/sybil/current/cgi/shared/show_protein_cluster.cgi?site=EnterobacterOLF_compare04&amp;id=200445
524	EnterobacterOLF_compare04.match.X71774X207201.1 201107	Nucleoside permease NupG	6	6	6	6	418 aa	1	no	no	n/a	n/a	http://driley-lx.igs.umaryland.edu:8080/sybil/current/cgi/shared/show_protein_cluster.cgi?site=EnterobacterOLF_compare04&amp;id=201107
525	EnterobacterOLF_compare04.match.X71672X45101.1 200053	cell division protein FtsA	6	6	6	6	418 aa	1	no	no	n/a	n/a	http://driley-lx.igs.umaryland.edu:8080/sybil/current/cgi/shared/show_protein_cluster.cgi?site=EnterobacterOLF_compare04&amp;id=200053
526	EnterobacterOLF_compare04.match.X71741X156151.1 200624	glutamyl-tRNA reductase	6	6	6	6	418 aa	1	no	no	n/a	n/a	http://driley-lx.igs.umaryland.edu:8080/sybil/current/cgi/shared/show_protein_cluster.cgi?site=EnterobacterOLF_compare04&amp;id=200624
527	EnterobacterOLF_compare04.match.X71754X172201.1 195058	valine--pyruvate aminotransferase	6	6	6	6	418 aa	0.99	no	no	n/a	n/a	http://driley-lx.igs.umaryland.edu:8080/sybil/current/cgi/shared/show_protein_cluster.cgi?site=EnterobacterOLF_compare04&amp;id=195058
528	EnterobacterOLF_compare04.match.X71740X147201.1 195114	Gamma-glutamyl phosphate reductase	6	6	6	6	417 aa	1	no	no	n/a	n/a	http://driley-lx.igs.umaryland.edu:8080/sybil/current/cgi/shared/show_protein_cluster.cgi?site=EnterobacterOLF_compare04&amp;id=195114
529	EnterobacterOLF_compare04.match.X71702X88201.1 193944	serine hydroxymethyltransferase	6	6	6	6	417 aa	1	no	no	n/a	n/a	http://driley-lx.igs.umaryland.edu:8080/sybil/current/cgi/shared/show_protein_cluster.cgi?site=EnterobacterOLF_compare04&amp;id=193944
530	EnterobacterOLF_compare04.match.X71713X114701.1 196339	ribonuclease G	6	7	6	7	416 aa	0.43	yes	yes	n/a	n/a	http://driley-lx.igs.umaryland.edu:8080/sybil/current/cgi/shared/show_protein_cluster.cgi?site=EnterobacterOLF_compare04&amp;id=196339
531	EnterobacterOLF_compare04.match.X71768X191601.1 193452	cell division protein FtsW	6	6	6	6	416 aa	0.98	no	no	n/a	n/a	http://driley-lx.igs.umaryland.edu:8080/sybil/current/cgi/shared/show_protein_cluster.cgi?site=EnterobacterOLF_compare04&amp;id=193452
532	EnterobacterOLF_compare04.match.X71704X96751.1 196219	Isocitrate dehydrogenase [NADP]	6	6	6	6	416 aa	1	no	no	n/a	n/a	http://driley-lx.igs.umaryland.edu:8080/sybil/current/cgi/shared/show_protein_cluster.cgi?site=EnterobacterOLF_compare04&amp;id=196219
533	EnterobacterOLF_compare04.match.X71677X60551.1 197940	Lipoprotein releasing system transmembrane protein LolE	6	6	6	6	414 aa	1	no	no	n/a	n/a	http://driley-lx.igs.umaryland.edu:8080/sybil/current/cgi/shared/show_protein_cluster.cgi?site=EnterobacterOLF_compare04&amp;id=197940
534	EnterobacterOLF_compare04.match.X71654X15051.1 200837	miniconductance mechanosensitive channel	6	6	6	6	414 aa	1	no	no	n/a	n/a	http://driley-lx.igs.umaryland.edu:8080/sybil/current/cgi/shared/show_protein_cluster.cgi?site=EnterobacterOLF_compare04&amp;id=200837
535	EnterobacterOLF_compare04.match.X71686X71251.1 199969	tryptophan permease	6	6	6	6	414 aa	1	no	no	n/a	n/a	http://driley-lx.igs.umaryland.edu:8080/sybil/current/cgi/shared/show_protein_cluster.cgi?site=EnterobacterOLF_compare04&amp;id=199969
536	EnterobacterOLF_compare04.match.X71664X35951.1 195057	Enterobactin exporter EntS	6	6	6	6	414 aa	0.99	no	yes	n/a	n/a	http://driley-lx.igs.umaryland.edu:8080/sybil/current/cgi/shared/show_protein_cluster.cgi?site=EnterobacterOLF_compare04&amp;id=195057
537	EnterobacterOLF_compare04.match.X71780X211801.1 195388	Sodium:dicarboxylate symporter	6	6	6	6	414 aa	1	no	no	n/a	n/a	http://driley-lx.igs.umaryland.edu:8080/sybil/current/cgi/shared/show_protein_cluster.cgi?site=EnterobacterOLF_compare04&amp;id=195388
538	EnterobacterOLF_compare04.match.X71718X112251.1 195359	Cardiolipin synthetase	6	6	6	6	413 aa	1	no	no	n/a	n/a	http://driley-lx.igs.umaryland.edu:8080/sybil/current/cgi/shared/show_protein_cluster.cgi?site=EnterobacterOLF_compare04&amp;id=195359
539	EnterobacterOLF_compare04.match.X71718X120751.1 199653	tRNA nucleotidyltransferase	6	6	6	6	413 aa	1	no	no	n/a	n/a	http://driley-lx.igs.umaryland.edu:8080/sybil/current/cgi/shared/show_protein_cluster.cgi?site=EnterobacterOLF_compare04&amp;id=199653
540	EnterobacterOLF_compare04.match.X71701X93301.1 199108	aminotransferase	6	6	6	6	411 aa	0.99	no	no	n/a	n/a	http://driley-lx.igs.umaryland.edu:8080/sybil/current/cgi/shared/show_protein_cluster.cgi?site=EnterobacterOLF_compare04&amp;id=199108
541	EnterobacterOLF_compare04.match.X71711X104301.1 200714	succinyldiaminopimelate aminotransferase	6	6	6	6	410 aa	0.99	yes	no	n/a	n/a	http://driley-lx.igs.umaryland.edu:8080/sybil/current/cgi/shared/show_protein_cluster.cgi?site=EnterobacterOLF_compare04&amp;id=200714
542	EnterobacterOLF_compare04.match.X71770X196451.1 193649	transcriptional regulator	6	6	6	6	410 aa	1	no	no	n/a	n/a	http://driley-lx.igs.umaryland.edu:8080/sybil/current/cgi/shared/show_protein_cluster.cgi?site=EnterobacterOLF_compare04&amp;id=193649
543	EnterobacterOLF_compare04.match.X71771X197951.1 198535	D-3-phosphoglycerate dehydrogenase	6	6	6	6	410 aa	1	no	no	n/a	n/a	http://driley-lx.igs.umaryland.edu:8080/sybil/current/cgi/shared/show_protein_cluster.cgi?site=EnterobacterOLF_compare04&amp;id=198535
544	EnterobacterOLF_compare04.match.X71696X85351.1 198425	Multidrug translocase MdfA	6	6	6	6	410 aa	1	no	no	n/a	n/a	http://driley-lx.igs.umaryland.edu:8080/sybil/current/cgi/shared/show_protein_cluster.cgi?site=EnterobacterOLF_compare04&amp;id=198425
545	EnterobacterOLF_compare04.match.X71712X102001.1 194228	3-oxoacyl-ACP synthase	6	6	6	6	409 aa	0.97	yes	no	n/a	n/a	http://driley-lx.igs.umaryland.edu:8080/sybil/current/cgi/shared/show_protein_cluster.cgi?site=EnterobacterOLF_compare04&amp;id=194228
546	EnterobacterOLF_compare04.match.X71772X200351.1 199107	Tripeptide aminopeptidase	6	6	6	6	409 aa	1	no	no	n/a	n/a	http://driley-lx.igs.umaryland.edu:8080/sybil/current/cgi/shared/show_protein_cluster.cgi?site=EnterobacterOLF_compare04&amp;id=199107
547	EnterobacterOLF_compare04.match.X71688X68001.1 196474	Dihydrolipoamide succinyltransferase component (E2) of 2-oxoglutarate dehydrogenase complex	6	6	6	6	408 aa	0.99	no	no	n/a	n/a	http://driley-lx.igs.umaryland.edu:8080/sybil/current/cgi/shared/show_protein_cluster.cgi?site=EnterobacterOLF_compare04&amp;id=196474
548	EnterobacterOLF_compare04.match.X71720X115401.1 196818	phosphopentomutase	6	6	6	6	407 aa	1	no	no	n/a	n/a	http://driley-lx.igs.umaryland.edu:8080/sybil/current/cgi/shared/show_protein_cluster.cgi?site=EnterobacterOLF_compare04&amp;id=196818
549	EnterobacterOLF_compare04.match.X71786X218401.1 198685	microcin B17 transporter	6	6	6	6	406 aa	1	no	no	n/a	n/a	http://driley-lx.igs.umaryland.edu:8080/sybil/current/cgi/shared/show_protein_cluster.cgi?site=EnterobacterOLF_compare04&amp;id=198685
550	EnterobacterOLF_compare04.match.X71666X46401.1 201641	transcriptional regulator	6	6	6	6	406 aa	1	no	no	n/a	n/a	http://driley-lx.igs.umaryland.edu:8080/sybil/current/cgi/shared/show_protein_cluster.cgi?site=EnterobacterOLF_compare04&amp;id=201641
551	EnterobacterOLF_compare04.match.X71680X60801.1 194168	acetylornithine aminotransferase	6	6	6	6	406 aa	1	no	no	n/a	n/a	http://driley-lx.igs.umaryland.edu:8080/sybil/current/cgi/shared/show_protein_cluster.cgi?site=EnterobacterOLF_compare04&amp;id=194168
552	EnterobacterOLF_compare04.match.X71751X164401.1 200524	transcriptional regulator	6	6	6	6	406 aa	1	no	no	n/a	n/a	http://driley-lx.igs.umaryland.edu:8080/sybil/current/cgi/shared/show_protein_cluster.cgi?site=EnterobacterOLF_compare04&amp;id=200524
553	EnterobacterOLF_compare04.match.X71789X225101.1 198938	3-oxoacyl-[acyl-carrier-protein] synthase, KASI	6	6	6	6	405 aa	1	no	no	n/a	n/a	http://driley-lx.igs.umaryland.edu:8080/sybil/current/cgi/shared/show_protein_cluster.cgi?site=EnterobacterOLF_compare04&amp;id=198938
554	EnterobacterOLF_compare04.match.X71704X95701.1 202462	aminotransferase AlaT	6	6	6	6	404 aa	1	no	no	n/a	n/a	http://driley-lx.igs.umaryland.edu:8080/sybil/current/cgi/shared/show_protein_cluster.cgi?site=EnterobacterOLF_compare04&amp;id=202462
555	EnterobacterOLF_compare04.match.X71773X197101.1 193446	Cysteine desulfurase, IscS subfamily	6	6	6	6	404 aa	1	no	no	n/a	n/a	http://driley-lx.igs.umaryland.edu:8080/sybil/current/cgi/shared/show_protein_cluster.cgi?site=EnterobacterOLF_compare04&amp;id=193446
556	EnterobacterOLF_compare04.match.X71760X181351.1 198516	Phosphopantothenoylcysteine decarboxylase / Phosphopantothenoylcysteine synthetase	6	6	6	6	404 aa	1	no	no	n/a	n/a	http://driley-lx.igs.umaryland.edu:8080/sybil/current/cgi/shared/show_protein_cluster.cgi?site=EnterobacterOLF_compare04&amp;id=198516
557	EnterobacterOLF_compare04.match.X71673X49401.1 194855	Starvation sensing protein RspA	6	6	6	6	404 aa	1	no	no	n/a	n/a	http://driley-lx.igs.umaryland.edu:8080/sybil/current/cgi/shared/show_protein_cluster.cgi?site=EnterobacterOLF_compare04&amp;id=194855
558	EnterobacterOLF_compare04.match.X71714X114651.1 198193	Putative transport system permease	6	6	6	6	403 aa	1	no	no	n/a	n/a	http://driley-lx.igs.umaryland.edu:8080/sybil/current/cgi/shared/show_protein_cluster.cgi?site=EnterobacterOLF_compare04&amp;id=198193
559	EnterobacterOLF_compare04.match.X71700X87701.1 201109	D-alanyl-D-alanine carboxypeptidase	6	6	6	6	402 aa	0.99	no	no	n/a	n/a	http://driley-lx.igs.umaryland.edu:8080/sybil/current/cgi/shared/show_protein_cluster.cgi?site=EnterobacterOLF_compare04&amp;id=201109
560	EnterobacterOLF_compare04.match.X71723X128751.1 200410	multidrug resistance protein MdtH	6	6	6	6	402 aa	1	no	no	n/a	n/a	http://driley-lx.igs.umaryland.edu:8080/sybil/current/cgi/shared/show_protein_cluster.cgi?site=EnterobacterOLF_compare04&amp;id=200410
561	EnterobacterOLF_compare04.match.X71788X223001.1 197562	Propionate kinase / Acetate kinase	6	6	6	6	402 aa	1	no	no	n/a	n/a	http://driley-lx.igs.umaryland.edu:8080/sybil/current/cgi/shared/show_protein_cluster.cgi?site=EnterobacterOLF_compare04&amp;id=197562
562	EnterobacterOLF_compare04.match.X71685X72851.1 195595	Competence/damage-inducible protein CinA	6	6	6	6	401 aa	0.97	no	yes	n/a	n/a	http://driley-lx.igs.umaryland.edu:8080/sybil/current/cgi/shared/show_protein_cluster.cgi?site=EnterobacterOLF_compare04&amp;id=195595
563	EnterobacterOLF_compare04.match.X71743X152451.1 195792	peptidase M15	6	6	6	6	401 aa	0.99	no	no	n/a	n/a	http://driley-lx.igs.umaryland.edu:8080/sybil/current/cgi/shared/show_protein_cluster.cgi?site=EnterobacterOLF_compare04&amp;id=195792
564	EnterobacterOLF_compare04.match.X71734X142401.1 194060	glycine/betaine ABC transporter ATP-binding protein	6	6	6	6	401 aa	0.99	no	no	n/a	n/a	http://driley-lx.igs.umaryland.edu:8080/sybil/current/cgi/shared/show_protein_cluster.cgi?site=EnterobacterOLF_compare04&amp;id=194060
565	EnterobacterOLF_compare04.match.X71755X170951.1 198364	Cysteine desulfurase CsdA-CsdE, main protein CsdA	6	6	6	6	401 aa	1	no	no	n/a	n/a	http://driley-lx.igs.umaryland.edu:8080/sybil/current/cgi/shared/show_protein_cluster.cgi?site=EnterobacterOLF_compare04&amp;id=198364
566	EnterobacterOLF_compare04.match.X71717X117701.1 202401	NAD(FAD)-utilizing dehydrogenase	6	6	6	6	400 aa	0.98	yes	no	n/a	n/a	http://driley-lx.igs.umaryland.edu:8080/sybil/current/cgi/shared/show_protein_cluster.cgi?site=EnterobacterOLF_compare04&amp;id=202401
567	EnterobacterOLF_compare04.match.X71755X176601.1 198298	acetate kinase	6	6	6	6	400 aa	1	no	no	n/a	n/a	http://driley-lx.igs.umaryland.edu:8080/sybil/current/cgi/shared/show_protein_cluster.cgi?site=EnterobacterOLF_compare04&amp;id=198298
568	EnterobacterOLF_compare04.match.X71653X13701.1 198736	Putative resistance protein	6	6	6	6	400 aa	1	no	no	n/a	n/a	http://driley-lx.igs.umaryland.edu:8080/sybil/current/cgi/shared/show_protein_cluster.cgi?site=EnterobacterOLF_compare04&amp;id=198736
569	EnterobacterOLF_compare04.match.X71757X180101.1 195911	2-octaprenyl-3-methyl-6-methoxy-1,4-benzoquinol hydroxylase	6	6	6	6	400 aa	1	no	no	n/a	n/a	http://driley-lx.igs.umaryland.edu:8080/sybil/current/cgi/shared/show_protein_cluster.cgi?site=EnterobacterOLF_compare04&amp;id=195911
570	EnterobacterOLF_compare04.match.X71685X66501.1 194487	nicotinate phosphoribosyltransferase	6	6	6	6	400 aa	1	no	no	n/a	n/a	http://driley-lx.igs.umaryland.edu:8080/sybil/current/cgi/shared/show_protein_cluster.cgi?site=EnterobacterOLF_compare04&amp;id=194487
571	EnterobacterOLF_compare04.match.X71707X98101.1 195873	5-methylthioribose kinase	6	6	6	6	399 aa	1	no	no	n/a	n/a	http://driley-lx.igs.umaryland.edu:8080/sybil/current/cgi/shared/show_protein_cluster.cgi?site=EnterobacterOLF_compare04&amp;id=195873
572	EnterobacterOLF_compare04.match.X71659X28451.1 200139	multidrug transporter	6	6	6	6	398 aa	1	no	no	n/a	n/a	http://driley-lx.igs.umaryland.edu:8080/sybil/current/cgi/shared/show_protein_cluster.cgi?site=EnterobacterOLF_compare04&amp;id=200139
573	EnterobacterOLF_compare04.match.X71696X75951.1 194851	multidrug transporter	6	6	6	6	398 aa	0.99	no	no	n/a	n/a	http://driley-lx.igs.umaryland.edu:8080/sybil/current/cgi/shared/show_protein_cluster.cgi?site=EnterobacterOLF_compare04&amp;id=194851
574	EnterobacterOLF_compare04.match.X71710X107501.1 194579	LSU m5C1962 methyltransferase RlmI	6	6	6	6	398 aa	0.98	yes	no	n/a	n/a	http://driley-lx.igs.umaryland.edu:8080/sybil/current/cgi/shared/show_protein_cluster.cgi?site=EnterobacterOLF_compare04&amp;id=194579
575	EnterobacterOLF_compare04.match.X71763X185551.1 197736	tryptophan synthase subunit beta	6	6	6	6	397 aa	1	no	no	n/a	n/a	http://driley-lx.igs.umaryland.edu:8080/sybil/current/cgi/shared/show_protein_cluster.cgi?site=EnterobacterOLF_compare04&amp;id=197736
576	EnterobacterOLF_compare04.match.X71788X220251.1 201359	aromatic amino acid aminotransferase	6	6	6	6	397 aa	1	no	no	n/a	n/a	http://driley-lx.igs.umaryland.edu:8080/sybil/current/cgi/shared/show_protein_cluster.cgi?site=EnterobacterOLF_compare04&amp;id=201359
577	EnterobacterOLF_compare04.match.X71764X182851.1 196672	2-amino-3-ketobutyrate coenzyme A ligase	6	6	6	6	397 aa	0.98	no	no	n/a	n/a	http://driley-lx.igs.umaryland.edu:8080/sybil/current/cgi/shared/show_protein_cluster.cgi?site=EnterobacterOLF_compare04&amp;id=196672
578	EnterobacterOLF_compare04.match.X71725X128101.1 198254	aromatic amino acid aminotransferase	6	6	6	6	396 aa	1	no	no	n/a	n/a	http://driley-lx.igs.umaryland.edu:8080/sybil/current/cgi/shared/show_protein_cluster.cgi?site=EnterobacterOLF_compare04&amp;id=198254
579	EnterobacterOLF_compare04.match.X71654X17201.1 198064	nucleoside transporter	6	6	6	6	396 aa	0.99	no	no	n/a	n/a	http://driley-lx.igs.umaryland.edu:8080/sybil/current/cgi/shared/show_protein_cluster.cgi?site=EnterobacterOLF_compare04&amp;id=198064
580	EnterobacterOLF_compare04.match.X71774X207001.1 200332	Transcription regulatory protein opdE	6	6	6	6	396 aa	0.99	no	yes	n/a	n/a	http://driley-lx.igs.umaryland.edu:8080/sybil/current/cgi/shared/show_protein_cluster.cgi?site=EnterobacterOLF_compare04&amp;id=200332
581	EnterobacterOLF_compare04.match.X71738X148051.1 199159	bifunctional nitric oxide dioxygenase/dihydropteridine reductase 2	6	6	6	6	396 aa	1	no	no	n/a	n/a	http://driley-lx.igs.umaryland.edu:8080/sybil/current/cgi/shared/show_protein_cluster.cgi?site=EnterobacterOLF_compare04&amp;id=199159
582	EnterobacterOLF_compare04.match.X71656X13751.1 201464	mannonate dehydratase	6	6	6	6	396 aa	1	no	no	n/a	n/a	http://driley-lx.igs.umaryland.edu:8080/sybil/current/cgi/shared/show_protein_cluster.cgi?site=EnterobacterOLF_compare04&amp;id=201464
583	EnterobacterOLF_compare04.match.X71658X27451.1 201148	sugar ABC transporter substrate-binding protein	6	6	6	6	396 aa	1	no	no	n/a	n/a	http://driley-lx.igs.umaryland.edu:8080/sybil/current/cgi/shared/show_protein_cluster.cgi?site=EnterobacterOLF_compare04&amp;id=201148
584	EnterobacterOLF_compare04.match.X71716X111351.1 199011	Cystathionine beta-lyase	6	6	6	6	395 aa	1	no	no	n/a	n/a	http://driley-lx.igs.umaryland.edu:8080/sybil/current/cgi/shared/show_protein_cluster.cgi?site=EnterobacterOLF_compare04&amp;id=199011
585	EnterobacterOLF_compare04.match.X71743X154901.1 195844	L-lactate dehydrogenase	6	6	6	6	395 aa	0.99	no	no	n/a	n/a	http://driley-lx.igs.umaryland.edu:8080/sybil/current/cgi/shared/show_protein_cluster.cgi?site=EnterobacterOLF_compare04&amp;id=195844
586	EnterobacterOLF_compare04.match.X71725X130201.1 194868	acetyl-CoA acetyltransferase	6	6	6	6	394 aa	0.98	yes	no	n/a	n/a	http://driley-lx.igs.umaryland.edu:8080/sybil/current/cgi/shared/show_protein_cluster.cgi?site=EnterobacterOLF_compare04&amp;id=194868
587	EnterobacterOLF_compare04.match.X71710X101151.1 194367	protoheme IX biogenesis protein	6	6	6	6	394 aa	0.91	yes	no	n/a	n/a	http://driley-lx.igs.umaryland.edu:8080/sybil/current/cgi/shared/show_protein_cluster.cgi?site=EnterobacterOLF_compare04&amp;id=194367
588	EnterobacterOLF_compare04.match.X71766X193201.1 193975	transporter	6	6	6	6	394 aa	0.99	no	no	n/a	n/a	http://driley-lx.igs.umaryland.edu:8080/sybil/current/cgi/shared/show_protein_cluster.cgi?site=EnterobacterOLF_compare04&amp;id=193975
589	EnterobacterOLF_compare04.match.X71652X12751.1 198104	Sugar efflux transporter B	6	6	6	6	393 aa	1	no	no	n/a	n/a	http://driley-lx.igs.umaryland.edu:8080/sybil/current/cgi/shared/show_protein_cluster.cgi?site=EnterobacterOLF_compare04&amp;id=198104
590	EnterobacterOLF_compare04.match.X71730X140101.1 198397	ribonucleoside transporter	6	6	6	6	392 aa	0.94	yes	no	n/a	n/a	http://driley-lx.igs.umaryland.edu:8080/sybil/current/cgi/shared/show_protein_cluster.cgi?site=EnterobacterOLF_compare04&amp;id=198397
591	EnterobacterOLF_compare04.match.X71742X157851.1 200993	Putative transport protein	6	6	6	6	392 aa	0.99	no	no	n/a	n/a	http://driley-lx.igs.umaryland.edu:8080/sybil/current/cgi/shared/show_protein_cluster.cgi?site=EnterobacterOLF_compare04&amp;id=200993
592	EnterobacterOLF_compare04.match.X71743X150601.1 198915	transcriptional regulator	6	6	6	6	392 aa	1	no	no	n/a	n/a	http://driley-lx.igs.umaryland.edu:8080/sybil/current/cgi/shared/show_protein_cluster.cgi?site=EnterobacterOLF_compare04&amp;id=198915
593	EnterobacterOLF_compare04.match.X71744X157101.1 197512	RND efflux system, membrane fusion protein CmeA	6	6	6	6	391 aa	1	no	no	n/a	n/a	http://driley-lx.igs.umaryland.edu:8080/sybil/current/cgi/shared/show_protein_cluster.cgi?site=EnterobacterOLF_compare04&amp;id=197512
594	EnterobacterOLF_compare04.match.X71719X116051.1 199641	GTPase CgtA	6	6	6	6	391 aa	0.99	no	no	n/a	n/a	http://driley-lx.igs.umaryland.edu:8080/sybil/current/cgi/shared/show_protein_cluster.cgi?site=EnterobacterOLF_compare04&amp;id=199641
595	EnterobacterOLF_compare04.match.X71721X122401.1 196323	multidrug resistance protein D	6	6	6	6	391 aa	0.97	yes	no	n/a	n/a	http://driley-lx.igs.umaryland.edu:8080/sybil/current/cgi/shared/show_protein_cluster.cgi?site=EnterobacterOLF_compare04&amp;id=196323
596	EnterobacterOLF_compare04.match.X71659X30201.1 193811	multidrug transporter	6	6	6	6	390 aa	1	no	no	n/a	n/a	http://driley-lx.igs.umaryland.edu:8080/sybil/current/cgi/shared/show_protein_cluster.cgi?site=EnterobacterOLF_compare04&amp;id=193811
597	EnterobacterOLF_compare04.match.X71685X71751.1 200054	phosphoribosylglycinamide formyltransferase	6	6	6	6	390 aa	0.96	yes	no	n/a	n/a	http://driley-lx.igs.umaryland.edu:8080/sybil/current/cgi/shared/show_protein_cluster.cgi?site=EnterobacterOLF_compare04&amp;id=200054
598	EnterobacterOLF_compare04.match.X71696X83001.1 197102	lysophospholipid transporter LplT	6	6	6	6	389 aa	0.96	yes	no	n/a	n/a	http://driley-lx.igs.umaryland.edu:8080/sybil/current/cgi/shared/show_protein_cluster.cgi?site=EnterobacterOLF_compare04&amp;id=197102
599	EnterobacterOLF_compare04.match.X71717X112651.1 198401	succinyl-CoA synthetase subunit beta	6	6	6	6	388 aa	1	no	no	n/a	n/a	http://driley-lx.igs.umaryland.edu:8080/sybil/current/cgi/shared/show_protein_cluster.cgi?site=EnterobacterOLF_compare04&amp;id=198401
600	EnterobacterOLF_compare04.match.X71762X182451.1 200330	50S rRNA methyltransferase	6	6	6	6	388 aa	1	no	no	n/a	n/a	http://driley-lx.igs.umaryland.edu:8080/sybil/current/cgi/shared/show_protein_cluster.cgi?site=EnterobacterOLF_compare04&amp;id=200330
601	EnterobacterOLF_compare04.match.X71705X102451.1 195084	MFS transporter	6	6	6	6	388 aa	1	no	no	n/a	n/a	http://driley-lx.igs.umaryland.edu:8080/sybil/current/cgi/shared/show_protein_cluster.cgi?site=EnterobacterOLF_compare04&amp;id=195084
602	EnterobacterOLF_compare04.match.X71739X145151.1 197814	phosphoglycerate kinase	6	6	6	6	387 aa	1	no	no	n/a	n/a	http://driley-lx.igs.umaryland.edu:8080/sybil/current/cgi/shared/show_protein_cluster.cgi?site=EnterobacterOLF_compare04&amp;id=197814
603	EnterobacterOLF_compare04.match.X71649X14901.1 193881	3-ketoacyl-CoA thiolase @ Acetyl-CoA acetyltransferase	6	6	6	6	387 aa	1	no	no	n/a	n/a	http://driley-lx.igs.umaryland.edu:8080/sybil/current/cgi/shared/show_protein_cluster.cgi?site=EnterobacterOLF_compare04&amp;id=193881
604	EnterobacterOLF_compare04.match.X71687X73301.1 199430	Methionine aminotransferase, PLP-dependent	6	6	6	6	386 aa	1	no	no	n/a	n/a	http://driley-lx.igs.umaryland.edu:8080/sybil/current/cgi/shared/show_protein_cluster.cgi?site=EnterobacterOLF_compare04&amp;id=199430
605	EnterobacterOLF_compare04.match.X71769X193951.1 197897	beta-lactam binding protein AmpH	6	6	6	6	386 aa	0.99	no	no	n/a	n/a	http://driley-lx.igs.umaryland.edu:8080/sybil/current/cgi/shared/show_protein_cluster.cgi?site=EnterobacterOLF_compare04&amp;id=197897
606	EnterobacterOLF_compare04.match.X71674X50401.1 196063	hypothetical protein	6	6	6	6	386 aa	1	no	no	n/a	n/a	http://driley-lx.igs.umaryland.edu:8080/sybil/current/cgi/shared/show_protein_cluster.cgi?site=EnterobacterOLF_compare04&amp;id=196063
607	EnterobacterOLF_compare04.match.X71775X206201.1 197134	bifunctional chorismate mutase/prephenate dehydratase	6	6	6	6	386 aa	1	no	no	n/a	n/a	http://driley-lx.igs.umaryland.edu:8080/sybil/current/cgi/shared/show_protein_cluster.cgi?site=EnterobacterOLF_compare04&amp;id=197134
608	EnterobacterOLF_compare04.match.X71758X173501.1 195890	cystathionine gamma-synthase	6	6	6	6	386 aa	1	no	no	n/a	n/a	http://driley-lx.igs.umaryland.edu:8080/sybil/current/cgi/shared/show_protein_cluster.cgi?site=EnterobacterOLF_compare04&amp;id=195890
609	EnterobacterOLF_compare04.match.X71752X168401.1 196600	CdaR family transcriptional regulator	6	6	6	6	385 aa	1	no	no	n/a	n/a	http://driley-lx.igs.umaryland.edu:8080/sybil/current/cgi/shared/show_protein_cluster.cgi?site=EnterobacterOLF_compare04&amp;id=196600
610	EnterobacterOLF_compare04.match.X71789X225001.1 200312	Putative inner membrane protein	6	6	6	6	385 aa	1	no	no	n/a	n/a	http://driley-lx.igs.umaryland.edu:8080/sybil/current/cgi/shared/show_protein_cluster.cgi?site=EnterobacterOLF_compare04&amp;id=200312
611	EnterobacterOLF_compare04.match.X71689X73351.1 200478	S-adenosylmethionine synthase	6	6	6	6	384 aa	1	no	no	n/a	n/a	http://driley-lx.igs.umaryland.edu:8080/sybil/current/cgi/shared/show_protein_cluster.cgi?site=EnterobacterOLF_compare04&amp;id=200478
612	EnterobacterOLF_compare04.match.X71663X27901.1 199556	Mannitol-1-phosphate 5-dehydrogenase	6	6	6	6	383 aa	0.99	yes	no	n/a	n/a	http://driley-lx.igs.umaryland.edu:8080/sybil/current/cgi/shared/show_protein_cluster.cgi?site=EnterobacterOLF_compare04&amp;id=199556
613	EnterobacterOLF_compare04.match.X71644X901.1 196491	acetylornithine deacetylase	6	6	6	6	383 aa	1	no	no	n/a	n/a	http://driley-lx.igs.umaryland.edu:8080/sybil/current/cgi/shared/show_protein_cluster.cgi?site=EnterobacterOLF_compare04&amp;id=196491
614	EnterobacterOLF_compare04.match.X71694X84101.1 195064	cell division protein FtsZ	6	6	6	6	383 aa	1	no	no	n/a	n/a	http://driley-lx.igs.umaryland.edu:8080/sybil/current/cgi/shared/show_protein_cluster.cgi?site=EnterobacterOLF_compare04&amp;id=195064
615	EnterobacterOLF_compare04.match.X71770X201001.1 198017	ABC transporter, periplasmic spermidine putrescine-binding protein PotD (TC 3.A.1.11.1)	6	6	6	6	382 aa	0.99	no	no	n/a	n/a	http://driley-lx.igs.umaryland.edu:8080/sybil/current/cgi/shared/show_protein_cluster.cgi?site=EnterobacterOLF_compare04&amp;id=198017
616	EnterobacterOLF_compare04.match.X71666X43651.1 201802	galactokinase	6	6	6	6	382 aa	1	no	no	n/a	n/a	http://driley-lx.igs.umaryland.edu:8080/sybil/current/cgi/shared/show_protein_cluster.cgi?site=EnterobacterOLF_compare04&amp;id=201802
617	EnterobacterOLF_compare04.match.X71732X139651.1 196250	N-acetylglucosamine-6-phosphate deacetylase	6	6	6	6	382 aa	1	no	no	n/a	n/a	http://driley-lx.igs.umaryland.edu:8080/sybil/current/cgi/shared/show_protein_cluster.cgi?site=EnterobacterOLF_compare04&amp;id=196250
618	EnterobacterOLF_compare04.match.X71662X33001.1 196958	MFS transporter	6	6	6	6	382 aa	1	no	no	n/a	n/a	http://driley-lx.igs.umaryland.edu:8080/sybil/current/cgi/shared/show_protein_cluster.cgi?site=EnterobacterOLF_compare04&amp;id=196958
619	EnterobacterOLF_compare04.match.X71726X126451.1 193951	cyclopropane fatty acyl phospholipid synthase	6	6	6	6	382 aa	1	no	no	n/a	n/a	http://driley-lx.igs.umaryland.edu:8080/sybil/current/cgi/shared/show_protein_cluster.cgi?site=EnterobacterOLF_compare04&amp;id=193951
620	EnterobacterOLF_compare04.match.X71729X134101.1 202180	Lipid-A-disaccharide synthase	6	6	6	6	382 aa	1	no	no	n/a	n/a	http://driley-lx.igs.umaryland.edu:8080/sybil/current/cgi/shared/show_protein_cluster.cgi?site=EnterobacterOLF_compare04&amp;id=202180
621	EnterobacterOLF_compare04.match.X71665X37951.1 194917	Radical SAM family enzyme, similar to coproporphyrinogen III oxidase, oxygen-independent, clustered with nucleoside-triphosphatase RdgB	6	6	6	6	381 aa	0.99	no	no	n/a	n/a	http://driley-lx.igs.umaryland.edu:8080/sybil/current/cgi/shared/show_protein_cluster.cgi?site=EnterobacterOLF_compare04&amp;id=194917
622	EnterobacterOLF_compare04.match.X71771X196101.1 193534	molecular chaperone DnaJ	6	6	6	6	381 aa	1	no	no	n/a	n/a	http://driley-lx.igs.umaryland.edu:8080/sybil/current/cgi/shared/show_protein_cluster.cgi?site=EnterobacterOLF_compare04&amp;id=193534
623	EnterobacterOLF_compare04.match.X71700X88151.1 196040	Putative outer membrane protein	6	6	6	6	381 aa	1	no	no	n/a	n/a	http://driley-lx.igs.umaryland.edu:8080/sybil/current/cgi/shared/show_protein_cluster.cgi?site=EnterobacterOLF_compare04&amp;id=196040
624	EnterobacterOLF_compare04.match.X71678X57251.1 196794	putrescine transporter ATP-binding subunit	6	6	6	6	380 aa	0.95	yes	no	n/a	n/a	http://driley-lx.igs.umaryland.edu:8080/sybil/current/cgi/shared/show_protein_cluster.cgi?site=EnterobacterOLF_compare04&amp;id=196794
625	EnterobacterOLF_compare04.match.X71699X91201.1 200517	3-phenylpropionic acid MFS transporter	6	6	6	6	379 aa	0.99	no	no	n/a	n/a	http://driley-lx.igs.umaryland.edu:8080/sybil/current/cgi/shared/show_protein_cluster.cgi?site=EnterobacterOLF_compare04&amp;id=200517
626	EnterobacterOLF_compare04.match.X71783X214901.1 199462	Epoxyqueuosine (oQ) reductase QueG	6	6	6	6	379 aa	1	no	no	n/a	n/a	http://driley-lx.igs.umaryland.edu:8080/sybil/current/cgi/shared/show_protein_cluster.cgi?site=EnterobacterOLF_compare04&amp;id=199462
627	EnterobacterOLF_compare04.match.X71734X137251.1 196852	Rhamnogalacturonides degradation protein RhiN	6	6	6	6	379 aa	1	no	no	n/a	n/a	http://driley-lx.igs.umaryland.edu:8080/sybil/current/cgi/shared/show_protein_cluster.cgi?site=EnterobacterOLF_compare04&amp;id=196852
628	EnterobacterOLF_compare04.match.X71759X182501.1 196776	cytochrome BD oxidase subunit II	6	6	6	6	379 aa	1	no	no	n/a	n/a	http://driley-lx.igs.umaryland.edu:8080/sybil/current/cgi/shared/show_protein_cluster.cgi?site=EnterobacterOLF_compare04&amp;id=196776
629	EnterobacterOLF_compare04.match.X71687X70851.1 196737	secretion protein HlyD	6	6	6	6	378 aa	1	no	no	n/a	n/a	http://driley-lx.igs.umaryland.edu:8080/sybil/current/cgi/shared/show_protein_cluster.cgi?site=EnterobacterOLF_compare04&amp;id=196737
630	EnterobacterOLF_compare04.match.X71641X8401.1 195222	Metal-dependent hydrolase involved in phosphonate metabolism	6	6	6	6	378 aa	1	no	no	n/a	n/a	http://driley-lx.igs.umaryland.edu:8080/sybil/current/cgi/shared/show_protein_cluster.cgi?site=EnterobacterOLF_compare04&amp;id=195222
631	EnterobacterOLF_compare04.match.X71678X61351.1 196554	Erythronate-4-phosphate dehydrogenase	6	6	6	6	378 aa	1	no	no	n/a	n/a	http://driley-lx.igs.umaryland.edu:8080/sybil/current/cgi/shared/show_protein_cluster.cgi?site=EnterobacterOLF_compare04&amp;id=196554
632	EnterobacterOLF_compare04.match.X71644X9951.1 194686	ABC transport system, permease component YbhS	6	6	6	6	377 aa	1	no	no	n/a	n/a	http://driley-lx.igs.umaryland.edu:8080/sybil/current/cgi/shared/show_protein_cluster.cgi?site=EnterobacterOLF_compare04&amp;id=194686
633	EnterobacterOLF_compare04.match.X71661X32351.1 201039	dihydroorotase	6	6	6	6	377 aa	1	no	no	n/a	n/a	http://driley-lx.igs.umaryland.edu:8080/sybil/current/cgi/shared/show_protein_cluster.cgi?site=EnterobacterOLF_compare04&amp;id=201039
634	EnterobacterOLF_compare04.match.X71782X217751.1 195441	23S rRNA methyltransferase	6	6	6	6	377 aa	0.99	no	yes	n/a	n/a	http://driley-lx.igs.umaryland.edu:8080/sybil/current/cgi/shared/show_protein_cluster.cgi?site=EnterobacterOLF_compare04&amp;id=195441
635	EnterobacterOLF_compare04.match.X71718X114101.1 194115	Fructose-specific phosphocarrier protein HPr / PTS system, fructose-specific IIA component	6	6	6	6	376 aa	1	no	no	n/a	n/a	http://driley-lx.igs.umaryland.edu:8080/sybil/current/cgi/shared/show_protein_cluster.cgi?site=EnterobacterOLF_compare04&amp;id=194115
636	EnterobacterOLF_compare04.match.X71727X127651.1 202030	ribonucleotide-diphosphate reductase subunit beta	6	6	6	6	376 aa	1	no	no	n/a	n/a	http://driley-lx.igs.umaryland.edu:8080/sybil/current/cgi/shared/show_protein_cluster.cgi?site=EnterobacterOLF_compare04&amp;id=202030
637	EnterobacterOLF_compare04.match.X71686X66901.1 200932	4-keto-6-deoxy-N-Acetyl-D-hexosaminyl-(Lipid carrier) aminotransferase	6	6	6	6	376 aa	1	no	no	n/a	n/a	http://driley-lx.igs.umaryland.edu:8080/sybil/current/cgi/shared/show_protein_cluster.cgi?site=EnterobacterOLF_compare04&amp;id=200932
638	EnterobacterOLF_compare04.match.X71780X210501.1 197079	succinyl-diaminopimelate desuccinylase	6	6	6	6	375 aa	1	no	no	n/a	n/a	http://driley-lx.igs.umaryland.edu:8080/sybil/current/cgi/shared/show_protein_cluster.cgi?site=EnterobacterOLF_compare04&amp;id=197079
639	EnterobacterOLF_compare04.match.X71716X114251.1 202209	Ferrous iron transport periplasmic protein EfeO, contains peptidase-M75 domain and (frequently) cupredoxin-like domain	6	6	6	6	375 aa	1	no	no	n/a	n/a	http://driley-lx.igs.umaryland.edu:8080/sybil/current/cgi/shared/show_protein_cluster.cgi?site=EnterobacterOLF_compare04&amp;id=202209
640	EnterobacterOLF_compare04.match.X71723X122701.1 195500	queuine tRNA-ribosyltransferase	6	6	6	6	375 aa	1	no	no	n/a	n/a	http://driley-lx.igs.umaryland.edu:8080/sybil/current/cgi/shared/show_protein_cluster.cgi?site=EnterobacterOLF_compare04&amp;id=195500
641	EnterobacterOLF_compare04.match.X71785X215451.1 196042	[NiFe] hydrogenase metallocenter assembly protein HypD	6	6	6	6	373 aa	1	no	no	n/a	n/a	http://driley-lx.igs.umaryland.edu:8080/sybil/current/cgi/shared/show_protein_cluster.cgi?site=EnterobacterOLF_compare04&amp;id=196042
642	EnterobacterOLF_compare04.match.X71690X76751.1 199482	Chorismate mutase I / Cyclohexadienyl dehydrogenase	6	6	6	6	373 aa	1	no	no	n/a	n/a	http://driley-lx.igs.umaryland.edu:8080/sybil/current/cgi/shared/show_protein_cluster.cgi?site=EnterobacterOLF_compare04&amp;id=199482
643	EnterobacterOLF_compare04.match.X71730X135551.1 195629	hypothetical protein	6	6	6	6	373 aa	1	no	no	n/a	n/a	http://driley-lx.igs.umaryland.edu:8080/sybil/current/cgi/shared/show_protein_cluster.cgi?site=EnterobacterOLF_compare04&amp;id=195629
644	EnterobacterOLF_compare04.match.X71717X118601.1 197687	Putrescine transport ATP-binding protein PotA (TC 3.A.1.11.1)	6	6	6	6	373 aa	0.98	yes	no	n/a	n/a	http://driley-lx.igs.umaryland.edu:8080/sybil/current/cgi/shared/show_protein_cluster.cgi?site=EnterobacterOLF_compare04&amp;id=197687
645	EnterobacterOLF_compare04.match.X71652X15701.1 196540	hypothetical protein	6	6	6	6	373 aa	1	no	no	n/a	n/a	http://driley-lx.igs.umaryland.edu:8080/sybil/current/cgi/shared/show_protein_cluster.cgi?site=EnterobacterOLF_compare04&amp;id=196540
646	EnterobacterOLF_compare04.match.X71738X152101.1 200558	4-hydroxy-3-methylbut-2-en-1-yl diphosphate synthase	6	6	6	6	372 aa	1	no	no	n/a	n/a	http://driley-lx.igs.umaryland.edu:8080/sybil/current/cgi/shared/show_protein_cluster.cgi?site=EnterobacterOLF_compare04&amp;id=200558
647	EnterobacterOLF_compare04.match.X71670X47851.1 195666	tRNA (5-methylaminomethyl-2-thiouridylate)-methyltransferase	6	6	6	6	372 aa	0.96	yes	no	n/a	n/a	http://driley-lx.igs.umaryland.edu:8080/sybil/current/cgi/shared/show_protein_cluster.cgi?site=EnterobacterOLF_compare04&amp;id=195666
648	EnterobacterOLF_compare04.match.X71764X184451.1 197696	L-seryl-tRNA(Sec) selenium transferase-related protein	6	6	6	6	372 aa	1	no	no	n/a	n/a	http://driley-lx.igs.umaryland.edu:8080/sybil/current/cgi/shared/show_protein_cluster.cgi?site=EnterobacterOLF_compare04&amp;id=197696
649	EnterobacterOLF_compare04.match.X71714X110401.1 200383	S-(hydroxymethyl)glutathione dehydrogenase	6	6	6	6	372 aa	1	no	no	n/a	n/a	http://driley-lx.igs.umaryland.edu:8080/sybil/current/cgi/shared/show_protein_cluster.cgi?site=EnterobacterOLF_compare04&amp;id=200383
650	EnterobacterOLF_compare04.match.X71744X153701.1 202070	UDP-N-acetylglucosamine 2-epimerase	6	6	6	6	371 aa	0.96	yes	no	n/a	n/a	http://driley-lx.igs.umaryland.edu:8080/sybil/current/cgi/shared/show_protein_cluster.cgi?site=EnterobacterOLF_compare04&amp;id=202070
651	EnterobacterOLF_compare04.match.X71734X145951.1 193550	cell wall shape-determining protein	6	6	6	6	370 aa	1	no	no	n/a	n/a	http://driley-lx.igs.umaryland.edu:8080/sybil/current/cgi/shared/show_protein_cluster.cgi?site=EnterobacterOLF_compare04&amp;id=193550
652	EnterobacterOLF_compare04.match.X71700X85701.1 201941	putrescine/spermidine ABC transporter substrate-binding protein	6	6	6	6	370 aa	1	no	no	n/a	n/a	http://driley-lx.igs.umaryland.edu:8080/sybil/current/cgi/shared/show_protein_cluster.cgi?site=EnterobacterOLF_compare04&amp;id=201941
653	EnterobacterOLF_compare04.match.X71718X115451.1 197220	Carbamoyl-phosphate synthase small chain	6	6	6	6	370 aa	0.91	yes	no	n/a	n/a	http://driley-lx.igs.umaryland.edu:8080/sybil/current/cgi/shared/show_protein_cluster.cgi?site=EnterobacterOLF_compare04&amp;id=197220
654	EnterobacterOLF_compare04.match.X71656X14601.1 201695	High-affinity leucine-specific transport system, periplasmic binding protein LivK (TC 3.A.1.4.1)	6	6	6	6	369 aa	1	no	no	n/a	n/a	http://driley-lx.igs.umaryland.edu:8080/sybil/current/cgi/shared/show_protein_cluster.cgi?site=EnterobacterOLF_compare04&amp;id=201695
655	EnterobacterOLF_compare04.match.X71686X66051.1 195146	leucine ABC transporter substrate-binding protein	6	6	6	6	369 aa	0.98	yes	no	n/a	n/a	http://driley-lx.igs.umaryland.edu:8080/sybil/current/cgi/shared/show_protein_cluster.cgi?site=EnterobacterOLF_compare04&amp;id=195146
656	EnterobacterOLF_compare04.match.X71652X22951.1 197790	sugar ABC transporter ATP-binding protein	6	6	6	6	369 aa	1	no	no	n/a	n/a	http://driley-lx.igs.umaryland.edu:8080/sybil/current/cgi/shared/show_protein_cluster.cgi?site=EnterobacterOLF_compare04&amp;id=197790
657	EnterobacterOLF_compare04.match.X71658X24951.1 193659	ATPase	6	6	6	6	369 aa	1	no	no	n/a	n/a	http://driley-lx.igs.umaryland.edu:8080/sybil/current/cgi/shared/show_protein_cluster.cgi?site=EnterobacterOLF_compare04&amp;id=193659
658	EnterobacterOLF_compare04.match.X71726X133651.1 200377	Outer membrane protein C precursor	6	6	6	6	369 aa	0.97	no	no	n/a	n/a	http://driley-lx.igs.umaryland.edu:8080/sybil/current/cgi/shared/show_protein_cluster.cgi?site=EnterobacterOLF_compare04&amp;id=200377
659	EnterobacterOLF_compare04.match.X71755X172151.1 202395	Aspartate-semialdehyde dehydrogenase	6	6	6	6	368 aa	1	no	no	n/a	n/a	http://driley-lx.igs.umaryland.edu:8080/sybil/current/cgi/shared/show_protein_cluster.cgi?site=EnterobacterOLF_compare04&amp;id=202395
660	EnterobacterOLF_compare04.match.X71666X38801.1 201582	ABC transport system, permease component YbhR	6	6	6	6	368 aa	1	no	no	n/a	n/a	http://driley-lx.igs.umaryland.edu:8080/sybil/current/cgi/shared/show_protein_cluster.cgi?site=EnterobacterOLF_compare04&amp;id=201582
661	EnterobacterOLF_compare04.match.X71783X216151.1 195105	Glycerol dehydrogenase	6	6	6	6	367 aa	1	no	no	n/a	n/a	http://driley-lx.igs.umaryland.edu:8080/sybil/current/cgi/shared/show_protein_cluster.cgi?site=EnterobacterOLF_compare04&amp;id=195105
662	EnterobacterOLF_compare04.match.X71755X177901.1 198317	Diaminohydroxyphosphoribosylaminopyrimidine deaminase / 5-amino-6-(5-phosphoribosylamino)uracil reductase	6	6	6	6	367 aa	1	no	no	n/a	n/a	http://driley-lx.igs.umaryland.edu:8080/sybil/current/cgi/shared/show_protein_cluster.cgi?site=EnterobacterOLF_compare04&amp;id=198317
663	EnterobacterOLF_compare04.match.X71783X219851.1 194565	Methionine synthase II (cobalamin-independent)	6	6	6	6	367 aa	1	no	no	n/a	n/a	http://driley-lx.igs.umaryland.edu:8080/sybil/current/cgi/shared/show_protein_cluster.cgi?site=EnterobacterOLF_compare04&amp;id=194565
664	EnterobacterOLF_compare04.match.X71782X211751.1 201280	gamma-glutamyl kinase	6	6	6	6	367 aa	1	no	no	n/a	n/a	http://driley-lx.igs.umaryland.edu:8080/sybil/current/cgi/shared/show_protein_cluster.cgi?site=EnterobacterOLF_compare04&amp;id=201280
665	EnterobacterOLF_compare04.match.X71749X165401.1 198537	sodium:proton antiporter	6	6	6	6	366 aa	0.99	no	no	n/a	n/a	http://driley-lx.igs.umaryland.edu:8080/sybil/current/cgi/shared/show_protein_cluster.cgi?site=EnterobacterOLF_compare04&amp;id=198537
666	EnterobacterOLF_compare04.match.X71755X176701.1 200859	D-alanine--D-alanine ligase	6	6	6	6	366 aa	0.99	no	no	n/a	n/a	http://driley-lx.igs.umaryland.edu:8080/sybil/current/cgi/shared/show_protein_cluster.cgi?site=EnterobacterOLF_compare04&amp;id=200859
667	EnterobacterOLF_compare04.match.X71644X3001.1 194557	DNA polymerase III subunit beta	6	6	6	6	366 aa	1	no	no	n/a	n/a	http://driley-lx.igs.umaryland.edu:8080/sybil/current/cgi/shared/show_protein_cluster.cgi?site=EnterobacterOLF_compare04&amp;id=194557
668	EnterobacterOLF_compare04.match.X71724X123801.1 197951	23S rRNA methyltransferase	6	6	6	6	366 aa	1	no	no	n/a	n/a	http://driley-lx.igs.umaryland.edu:8080/sybil/current/cgi/shared/show_protein_cluster.cgi?site=EnterobacterOLF_compare04&amp;id=197951
669	EnterobacterOLF_compare04.match.X71687X67651.1 201003	murein hydrolase effector LrgB	6	6	6	6	366 aa	0.88	yes	yes	n/a	n/a	http://driley-lx.igs.umaryland.edu:8080/sybil/current/cgi/shared/show_protein_cluster.cgi?site=EnterobacterOLF_compare04&amp;id=201003
670	EnterobacterOLF_compare04.match.X71667X43401.1 194050	tRNA (uracil-5-)-methyltransferase	6	6	6	6	366 aa	1	no	no	n/a	n/a	http://driley-lx.igs.umaryland.edu:8080/sybil/current/cgi/shared/show_protein_cluster.cgi?site=EnterobacterOLF_compare04&amp;id=194050
671	EnterobacterOLF_compare04.match.X71718X116101.1 196044	murein transglycosylase A	6	6	6	6	365 aa	1	no	no	n/a	n/a	http://driley-lx.igs.umaryland.edu:8080/sybil/current/cgi/shared/show_protein_cluster.cgi?site=EnterobacterOLF_compare04&amp;id=196044
672	EnterobacterOLF_compare04.match.X71786X223701.1 194432	N-ethylmaleimide reductase	6	6	6	6	365 aa	1	no	no	n/a	n/a	http://driley-lx.igs.umaryland.edu:8080/sybil/current/cgi/shared/show_protein_cluster.cgi?site=EnterobacterOLF_compare04&amp;id=194432
673	EnterobacterOLF_compare04.match.X71722X126351.1 198873	sulfate ABC transporter ATP-binding protein	6	6	6	6	364 aa	1	no	no	n/a	n/a	http://driley-lx.igs.umaryland.edu:8080/sybil/current/cgi/shared/show_protein_cluster.cgi?site=EnterobacterOLF_compare04&amp;id=198873
674	EnterobacterOLF_compare04.match.X71649X21601.1 200389	Oligopeptide transport system permease OppB (TC 3.A.1.5.1)	6	6	6	6	364 aa	1	no	no	n/a	n/a	http://driley-lx.igs.umaryland.edu:8080/sybil/current/cgi/shared/show_protein_cluster.cgi?site=EnterobacterOLF_compare04&amp;id=200389
675	EnterobacterOLF_compare04.match.X71777X208051.1 194936	methyltransferase	6	6	6	6	364 aa	0.93	yes	no	n/a	n/a	http://driley-lx.igs.umaryland.edu:8080/sybil/current/cgi/shared/show_protein_cluster.cgi?site=EnterobacterOLF_compare04&amp;id=194936
676	EnterobacterOLF_compare04.match.X71666X38051.1 200260	GTP-binding protein YchF	6	6	6	6	364 aa	0.99	no	no	n/a	n/a	http://driley-lx.igs.umaryland.edu:8080/sybil/current/cgi/shared/show_protein_cluster.cgi?site=EnterobacterOLF_compare04&amp;id=200260
677	EnterobacterOLF_compare04.match.X71772X196701.1 200526	FIG000988: Predicted permease	6	6	6	6	364 aa	0.98	yes	no	n/a	n/a	http://driley-lx.igs.umaryland.edu:8080/sybil/current/cgi/shared/show_protein_cluster.cgi?site=EnterobacterOLF_compare04&amp;id=200526
678	EnterobacterOLF_compare04.match.X71740X153201.1 200869	3-isopropylmalate dehydrogenase	6	6	6	6	363 aa	1	no	no	n/a	n/a	http://driley-lx.igs.umaryland.edu:8080/sybil/current/cgi/shared/show_protein_cluster.cgi?site=EnterobacterOLF_compare04&amp;id=200869
679	EnterobacterOLF_compare04.match.X71754X174051.1 201846	putative monooxygenase RutA in novel pyrimidine catabolism pathway	6	6	6	6	363 aa	1	no	no	n/a	n/a	http://driley-lx.igs.umaryland.edu:8080/sybil/current/cgi/shared/show_protein_cluster.cgi?site=EnterobacterOLF_compare04&amp;id=201846
680	EnterobacterOLF_compare04.match.X71664X33351.1 197436	UDP-phosphate alpha-N-acetylglucosaminyl 1-phosphate transferase	6	6	6	6	362 aa	0.91	yes	no	n/a	n/a	http://driley-lx.igs.umaryland.edu:8080/sybil/current/cgi/shared/show_protein_cluster.cgi?site=EnterobacterOLF_compare04&amp;id=197436
681	EnterobacterOLF_compare04.match.X71789X224201.1 197587	Chorismate synthase	6	6	6	6	361 aa	1	no	no	n/a	n/a	http://driley-lx.igs.umaryland.edu:8080/sybil/current/cgi/shared/show_protein_cluster.cgi?site=EnterobacterOLF_compare04&amp;id=197587
682	EnterobacterOLF_compare04.match.X71771X198301.1 200611	lipopolysaccharide ABC transporter permease	6	6	6	6	360 aa	1	no	no	n/a	n/a	http://driley-lx.igs.umaryland.edu:8080/sybil/current/cgi/shared/show_protein_cluster.cgi?site=EnterobacterOLF_compare04&amp;id=200611
683	EnterobacterOLF_compare04.match.X71790X225751.1 200234	peptide chain release factor 1	6	6	6	6	360 aa	1	no	no	n/a	n/a	http://driley-lx.igs.umaryland.edu:8080/sybil/current/cgi/shared/show_protein_cluster.cgi?site=EnterobacterOLF_compare04&amp;id=200234
684	EnterobacterOLF_compare04.match.X71691X82251.1 194486	Alanine racemase ## biosynthetic	6	6	6	6	359 aa	1	no	no	n/a	n/a	http://driley-lx.igs.umaryland.edu:8080/sybil/current/cgi/shared/show_protein_cluster.cgi?site=EnterobacterOLF_compare04&amp;id=194486
685	EnterobacterOLF_compare04.match.X71721X127451.1 200115	fructose-bisphosphate aldolase	6	6	6	6	359 aa	1	no	no	n/a	n/a	http://driley-lx.igs.umaryland.edu:8080/sybil/current/cgi/shared/show_protein_cluster.cgi?site=EnterobacterOLF_compare04&amp;id=200115
686	EnterobacterOLF_compare04.match.X71657X25301.1 195118	murein transglycosylase C	6	6	6	6	358 aa	0.99	no	no	n/a	n/a	http://driley-lx.igs.umaryland.edu:8080/sybil/current/cgi/shared/show_protein_cluster.cgi?site=EnterobacterOLF_compare04&amp;id=195118
687	EnterobacterOLF_compare04.match.X71719X116601.1 193610	aminomethyltransferase	6	6	6	6	358 aa	0.95	yes	no	n/a	n/a	http://driley-lx.igs.umaryland.edu:8080/sybil/current/cgi/shared/show_protein_cluster.cgi?site=EnterobacterOLF_compare04&amp;id=193610
688	EnterobacterOLF_compare04.match.X71642X7101.1 197542	Phosphoserine aminotransferase	6	6	6	6	358 aa	0.97	yes	no	n/a	n/a	http://driley-lx.igs.umaryland.edu:8080/sybil/current/cgi/shared/show_protein_cluster.cgi?site=EnterobacterOLF_compare04&amp;id=197542
689	EnterobacterOLF_compare04.match.X71696X83551.1 194535	DNA recombination and repair protein RecF	6	6	6	6	357 aa	1	no	no	n/a	n/a	http://driley-lx.igs.umaryland.edu:8080/sybil/current/cgi/shared/show_protein_cluster.cgi?site=EnterobacterOLF_compare04&amp;id=194535
690	EnterobacterOLF_compare04.match.X71776X205351.1 195594	1,4-alpha-glucan branching protein	6	6	6	6	357 aa	0.99	no	no	n/a	n/a	http://driley-lx.igs.umaryland.edu:8080/sybil/current/cgi/shared/show_protein_cluster.cgi?site=EnterobacterOLF_compare04&amp;id=195594
691	EnterobacterOLF_compare04.match.X71732X135001.1 194552	Glycerol-3-phosphate ABC transporter, ATP-binding protein UgpC (TC 3.A.1.1.3)	6	6	6	6	356 aa	1	no	no	n/a	n/a	http://driley-lx.igs.umaryland.edu:8080/sybil/current/cgi/shared/show_protein_cluster.cgi?site=EnterobacterOLF_compare04&amp;id=194552
692	EnterobacterOLF_compare04.match.X71658X25651.1 198106	phospho-2-dehydro-3-deoxyheptonate aldolase	6	6	6	6	356 aa	1	no	no	n/a	n/a	http://driley-lx.igs.umaryland.edu:8080/sybil/current/cgi/shared/show_protein_cluster.cgi?site=EnterobacterOLF_compare04&amp;id=198106
693	EnterobacterOLF_compare04.match.X71782X212751.1 194062	S-adenosylmethionine:tRNA ribosyltransferase-isomerase	6	6	6	6	356 aa	0.99	no	no	n/a	n/a	http://driley-lx.igs.umaryland.edu:8080/sybil/current/cgi/shared/show_protein_cluster.cgi?site=EnterobacterOLF_compare04&amp;id=194062
694	EnterobacterOLF_compare04.match.X71782X215401.1 197088	Histidinol-phosphatase / Imidazoleglycerol-phosphate dehydratase	6	6	6	6	355 aa	1	no	no	n/a	n/a	http://driley-lx.igs.umaryland.edu:8080/sybil/current/cgi/shared/show_protein_cluster.cgi?site=EnterobacterOLF_compare04&amp;id=197088
695	EnterobacterOLF_compare04.match.X71763X188551.1 197293	glycine betaine transporter membrane protein	6	6	6	6	355 aa	0.99	no	no	n/a	n/a	http://driley-lx.igs.umaryland.edu:8080/sybil/current/cgi/shared/show_protein_cluster.cgi?site=EnterobacterOLF_compare04&amp;id=197293
696	EnterobacterOLF_compare04.match.X71689X74501.1 196869	serine endoprotease	6	6	6	6	355 aa	0.99	no	no	n/a	n/a	http://driley-lx.igs.umaryland.edu:8080/sybil/current/cgi/shared/show_protein_cluster.cgi?site=EnterobacterOLF_compare04&amp;id=196869
697	EnterobacterOLF_compare04.match.X71659X25601.1 198374	Phosphoribosylaminoimidazole carboxylase ATPase subunit	6	6	6	6	355 aa	1	no	no	n/a	n/a	http://driley-lx.igs.umaryland.edu:8080/sybil/current/cgi/shared/show_protein_cluster.cgi?site=EnterobacterOLF_compare04&amp;id=198374
698	EnterobacterOLF_compare04.match.X71666X45151.1 199080	Outer membrane protein A precursor	6	6	6	6	355 aa	0.97	yes	no	n/a	n/a	http://driley-lx.igs.umaryland.edu:8080/sybil/current/cgi/shared/show_protein_cluster.cgi?site=EnterobacterOLF_compare04&amp;id=199080
699	EnterobacterOLF_compare04.match.X71775X202801.1 202138	PhnI protein	6	6	6	6	354 aa	1	no	no	n/a	n/a	http://driley-lx.igs.umaryland.edu:8080/sybil/current/cgi/shared/show_protein_cluster.cgi?site=EnterobacterOLF_compare04&amp;id=202138
700	EnterobacterOLF_compare04.match.X71765X190151.1 194231	permase	6	6	6	6	354 aa	0.99	no	no	n/a	n/a	http://driley-lx.igs.umaryland.edu:8080/sybil/current/cgi/shared/show_protein_cluster.cgi?site=EnterobacterOLF_compare04&amp;id=194231
701	EnterobacterOLF_compare04.match.X71655X22201.1 198978	Putative sugar ABC transporter precursor	6	6	6	6	354 aa	1	no	no	n/a	n/a	http://driley-lx.igs.umaryland.edu:8080/sybil/current/cgi/shared/show_protein_cluster.cgi?site=EnterobacterOLF_compare04&amp;id=198978
702	EnterobacterOLF_compare04.match.X71757X176851.1 201821	Uroporphyrinogen III decarboxylase	6	6	6	6	354 aa	1	no	no	n/a	n/a	http://driley-lx.igs.umaryland.edu:8080/sybil/current/cgi/shared/show_protein_cluster.cgi?site=EnterobacterOLF_compare04&amp;id=201821
703	EnterobacterOLF_compare04.match.X71745X160401.1 202181	putative secretion protein	6	6	6	6	354 aa	1	no	no	n/a	n/a	http://driley-lx.igs.umaryland.edu:8080/sybil/current/cgi/shared/show_protein_cluster.cgi?site=EnterobacterOLF_compare04&amp;id=202181
704	EnterobacterOLF_compare04.match.X71729X131001.1 195802	UDP-diphospho-muramoylpentapeptide beta-N- acetylglucosaminyltransferase	6	6	6	6	354 aa	0.99	no	no	n/a	n/a	http://driley-lx.igs.umaryland.edu:8080/sybil/current/cgi/shared/show_protein_cluster.cgi?site=EnterobacterOLF_compare04&amp;id=195802
705	EnterobacterOLF_compare04.match.X71715X110451.1 194122	Histidinol-phosphate aminotransferase	6	6	6	6	353 aa	1	no	no	n/a	n/a	http://driley-lx.igs.umaryland.edu:8080/sybil/current/cgi/shared/show_protein_cluster.cgi?site=EnterobacterOLF_compare04&amp;id=194122
706	EnterobacterOLF_compare04.match.X71660X28751.1 201014	3-dehydroquinate synthase	6	6	6	6	353 aa	0.9	yes	no	n/a	n/a	http://driley-lx.igs.umaryland.edu:8080/sybil/current/cgi/shared/show_protein_cluster.cgi?site=EnterobacterOLF_compare04&amp;id=201014
707	EnterobacterOLF_compare04.match.X71774X200801.1 194586	phospho-2-dehydro-3-deoxyheptonate aldolase	6	6	6	6	353 aa	0.92	no	no	n/a	n/a	http://driley-lx.igs.umaryland.edu:8080/sybil/current/cgi/shared/show_protein_cluster.cgi?site=EnterobacterOLF_compare04&amp;id=194586
708	EnterobacterOLF_compare04.match.X71756X171101.1 200844	recombinase RecA	6	6	6	6	352 aa	1	no	no	n/a	n/a	http://driley-lx.igs.umaryland.edu:8080/sybil/current/cgi/shared/show_protein_cluster.cgi?site=EnterobacterOLF_compare04&amp;id=200844
709	EnterobacterOLF_compare04.match.X71753X173551.1 198868	Ribosome small subunit-stimulated GTPase EngC	6	6	6	6	352 aa	0.98	yes	no	n/a	n/a	http://driley-lx.igs.umaryland.edu:8080/sybil/current/cgi/shared/show_protein_cluster.cgi?site=EnterobacterOLF_compare04&amp;id=198868
710	EnterobacterOLF_compare04.match.X71749X169401.1 195422	A/G-specific adenine glycosylase	6	6	6	6	352 aa	1	no	no	n/a	n/a	http://driley-lx.igs.umaryland.edu:8080/sybil/current/cgi/shared/show_protein_cluster.cgi?site=EnterobacterOLF_compare04&amp;id=195422
711	EnterobacterOLF_compare04.match.X71659X35551.1 201990	DNA polymerase IV	6	6	6	6	352 aa	0.99	no	no	n/a	n/a	http://driley-lx.igs.umaryland.edu:8080/sybil/current/cgi/shared/show_protein_cluster.cgi?site=EnterobacterOLF_compare04&amp;id=201990
712	EnterobacterOLF_compare04.match.X71696X81101.1 198795	Molybdenum transport ATP-binding protein ModC (TC 3.A.1.8.1)	6	6	6	6	352 aa	1	no	no	n/a	n/a	http://driley-lx.igs.umaryland.edu:8080/sybil/current/cgi/shared/show_protein_cluster.cgi?site=EnterobacterOLF_compare04&amp;id=198795
713	EnterobacterOLF_compare04.match.X71695X84451.1 198468	cell division protein FtsX	6	6	6	6	351 aa	1	no	no	n/a	n/a	http://driley-lx.igs.umaryland.edu:8080/sybil/current/cgi/shared/show_protein_cluster.cgi?site=EnterobacterOLF_compare04&amp;id=198468
714	EnterobacterOLF_compare04.match.X71729X135851.1 202088	outer membrane phosphoporin protein E	6	6	6	6	350 aa	1	no	no	n/a	n/a	http://driley-lx.igs.umaryland.edu:8080/sybil/current/cgi/shared/show_protein_cluster.cgi?site=EnterobacterOLF_compare04&amp;id=202088
715	EnterobacterOLF_compare04.match.X71714X111051.1 193672	2-keto-3-deoxy-D-arabino-heptulosonate-7- phosphate synthase I alpha	6	6	6	6	350 aa	1	no	no	n/a	n/a	http://driley-lx.igs.umaryland.edu:8080/sybil/current/cgi/shared/show_protein_cluster.cgi?site=EnterobacterOLF_compare04&amp;id=193672
716	EnterobacterOLF_compare04.match.X71676X52901.1 194874	fructose-bisphosphate aldolase	6	6	6	6	350 aa	1	no	no	n/a	n/a	http://driley-lx.igs.umaryland.edu:8080/sybil/current/cgi/shared/show_protein_cluster.cgi?site=EnterobacterOLF_compare04&amp;id=194874
717	EnterobacterOLF_compare04.match.X71740X148401.1 195066	sulfurtransferase	6	6	6	6	350 aa	0.99	no	yes	n/a	n/a	http://driley-lx.igs.umaryland.edu:8080/sybil/current/cgi/shared/show_protein_cluster.cgi?site=EnterobacterOLF_compare04&amp;id=195066
718	EnterobacterOLF_compare04.match.X71717X120001.1 200981	ADP-heptose:LPS heptosyl transferase	6	6	6	6	349 aa	0.99	no	no	n/a	n/a	http://driley-lx.igs.umaryland.edu:8080/sybil/current/cgi/shared/show_protein_cluster.cgi?site=EnterobacterOLF_compare04&amp;id=200981
719	EnterobacterOLF_compare04.match.X71687X68201.1 198244	tRNA pseudouridine 13 synthase	6	6	6	6	349 aa	1	no	no	n/a	n/a	http://driley-lx.igs.umaryland.edu:8080/sybil/current/cgi/shared/show_protein_cluster.cgi?site=EnterobacterOLF_compare04&amp;id=198244
720	EnterobacterOLF_compare04.match.X71648X11651.1 202046	nitrogen regulation protein NR(II)	6	6	6	6	349 aa	1	no	no	n/a	n/a	http://driley-lx.igs.umaryland.edu:8080/sybil/current/cgi/shared/show_protein_cluster.cgi?site=EnterobacterOLF_compare04&amp;id=202046
721	EnterobacterOLF_compare04.match.X71768X189351.1 194681	Fosmidomycin resistance protein	6	7	6	7	348 aa	0.1	yes	yes	n/a	n/a	http://driley-lx.igs.umaryland.edu:8080/sybil/current/cgi/shared/show_protein_cluster.cgi?site=EnterobacterOLF_compare04&amp;id=194681
722	EnterobacterOLF_compare04.match.X71641X4651.1 197313	nucleoside triphosphate hydrolase	6	6	6	6	348 aa	1	no	no	n/a	n/a	http://driley-lx.igs.umaryland.edu:8080/sybil/current/cgi/shared/show_protein_cluster.cgi?site=EnterobacterOLF_compare04&amp;id=197313
723	EnterobacterOLF_compare04.match.X71742X156301.1 193754	Putative membrane protein YeiH	6	6	6	6	348 aa	1	no	no	n/a	n/a	http://driley-lx.igs.umaryland.edu:8080/sybil/current/cgi/shared/show_protein_cluster.cgi?site=EnterobacterOLF_compare04&amp;id=193754
724	EnterobacterOLF_compare04.match.X71778X205001.1 193947	Dihydroorotase	6	6	6	6	348 aa	1	no	no	n/a	n/a	http://driley-lx.igs.umaryland.edu:8080/sybil/current/cgi/shared/show_protein_cluster.cgi?site=EnterobacterOLF_compare04&amp;id=193947
725	EnterobacterOLF_compare04.match.X71658X34951.1 196330	galactose-1-phosphate uridylyltransferase	6	6	6	6	348 aa	1	no	no	n/a	n/a	http://driley-lx.igs.umaryland.edu:8080/sybil/current/cgi/shared/show_protein_cluster.cgi?site=EnterobacterOLF_compare04&amp;id=196330
726	EnterobacterOLF_compare04.match.X71712X102251.1 195588	rod shape-determining protein MreB	6	6	6	6	347 aa	1	no	no	n/a	n/a	http://driley-lx.igs.umaryland.edu:8080/sybil/current/cgi/shared/show_protein_cluster.cgi?site=EnterobacterOLF_compare04&amp;id=195588
727	EnterobacterOLF_compare04.match.X71722X128401.1 195153	quinolinate synthetase	6	6	6	6	347 aa	0.99	no	no	n/a	n/a	http://driley-lx.igs.umaryland.edu:8080/sybil/current/cgi/shared/show_protein_cluster.cgi?site=EnterobacterOLF_compare04&amp;id=195153
728	EnterobacterOLF_compare04.match.X71767X190351.1 194419	Selenide,water dikinase	6	6	6	6	347 aa	1	no	no	n/a	n/a	http://driley-lx.igs.umaryland.edu:8080/sybil/current/cgi/shared/show_protein_cluster.cgi?site=EnterobacterOLF_compare04&amp;id=194419
729	EnterobacterOLF_compare04.match.X71671X41851.1 197540	guanosine 5'-monophosphate oxidoreductase	6	6	6	6	347 aa	1	no	no	n/a	n/a	http://driley-lx.igs.umaryland.edu:8080/sybil/current/cgi/shared/show_protein_cluster.cgi?site=EnterobacterOLF_compare04&amp;id=197540
730	EnterobacterOLF_compare04.match.X71679X56501.1 201240	Cysteine synthase B	6	6	6	6	347 aa	0.97	no	yes	n/a	n/a	http://driley-lx.igs.umaryland.edu:8080/sybil/current/cgi/shared/show_protein_cluster.cgi?site=EnterobacterOLF_compare04&amp;id=201240
731	EnterobacterOLF_compare04.match.X71744X158551.1 200049	Oxidoreductase	6	6	6	6	346 aa	1	no	no	n/a	n/a	http://driley-lx.igs.umaryland.edu:8080/sybil/current/cgi/shared/show_protein_cluster.cgi?site=EnterobacterOLF_compare04&amp;id=200049
732	EnterobacterOLF_compare04.match.X71764X183401.1 193711	phosphate ABC transporter substrate-binding protein	6	6	6	6	346 aa	1	no	no	n/a	n/a	http://driley-lx.igs.umaryland.edu:8080/sybil/current/cgi/shared/show_protein_cluster.cgi?site=EnterobacterOLF_compare04&amp;id=193711
733	EnterobacterOLF_compare04.match.X71743X154001.1 201067	biotin synthase	6	6	6	6	346 aa	1	no	no	n/a	n/a	http://driley-lx.igs.umaryland.edu:8080/sybil/current/cgi/shared/show_protein_cluster.cgi?site=EnterobacterOLF_compare04&amp;id=201067
734	EnterobacterOLF_compare04.match.X71648X3201.1 195847	ABC transporter, periplasmic spermidine putrescine-binding protein PotD (TC 3.A.1.11.1)	6	6	6	6	346 aa	0.99	yes	no	n/a	n/a	http://driley-lx.igs.umaryland.edu:8080/sybil/current/cgi/shared/show_protein_cluster.cgi?site=EnterobacterOLF_compare04&amp;id=195847
735	EnterobacterOLF_compare04.match.X71735X140801.1 197001	aldo-keto reductase	6	6	6	6	346 aa	1	no	no	n/a	n/a	http://driley-lx.igs.umaryland.edu:8080/sybil/current/cgi/shared/show_protein_cluster.cgi?site=EnterobacterOLF_compare04&amp;id=197001
736	EnterobacterOLF_compare04.match.X71675X53201.1 201986	lipopolysaccharide biosynthesis protein WzzE	6	6	6	6	346 aa	0.97	yes	no	n/a	n/a	http://driley-lx.igs.umaryland.edu:8080/sybil/current/cgi/shared/show_protein_cluster.cgi?site=EnterobacterOLF_compare04&amp;id=201986
737	EnterobacterOLF_compare04.match.X71764X185851.1 196665	Phosphoribosylformylglycinamidine cyclo-ligase	6	6	6	6	345 aa	1	no	no	n/a	n/a	http://driley-lx.igs.umaryland.edu:8080/sybil/current/cgi/shared/show_protein_cluster.cgi?site=EnterobacterOLF_compare04&amp;id=196665
738	EnterobacterOLF_compare04.match.X71684X67551.1 199327	Arginine N-succinyltransferase	6	6	6	6	344 aa	1	no	no	n/a	n/a	http://driley-lx.igs.umaryland.edu:8080/sybil/current/cgi/shared/show_protein_cluster.cgi?site=EnterobacterOLF_compare04&amp;id=199327
739	EnterobacterOLF_compare04.match.X71662X35001.1 197228	rhamnose:proton symporter	6	6	6	6	344 aa	1	no	no	n/a	n/a	http://driley-lx.igs.umaryland.edu:8080/sybil/current/cgi/shared/show_protein_cluster.cgi?site=EnterobacterOLF_compare04&amp;id=197228
740	EnterobacterOLF_compare04.match.X71723X123001.1 196846	ABC transporter permease	6	6	6	6	343 aa	1	no	no	n/a	n/a	http://driley-lx.igs.umaryland.edu:8080/sybil/current/cgi/shared/show_protein_cluster.cgi?site=EnterobacterOLF_compare04&amp;id=196846
741	EnterobacterOLF_compare04.match.X71653X24501.1 201425	methionine ABC transporter ATP-binding protein	6	6	6	6	343 aa	1	no	no	n/a	n/a	http://driley-lx.igs.umaryland.edu:8080/sybil/current/cgi/shared/show_protein_cluster.cgi?site=EnterobacterOLF_compare04&amp;id=201425
742	EnterobacterOLF_compare04.match.X71687X63551.1 200818	5-methyltetrahydropteroyltriglutamate-- homocysteine methyltransferase	6	6	6	6	342 aa	1	no	no	n/a	n/a	http://driley-lx.igs.umaryland.edu:8080/sybil/current/cgi/shared/show_protein_cluster.cgi?site=EnterobacterOLF_compare04&amp;id=200818
743	EnterobacterOLF_compare04.match.X71761X180701.1 198305	Hemin transport protein HmuS	6	6	6	6	342 aa	1	yes	no	n/a	n/a	http://driley-lx.igs.umaryland.edu:8080/sybil/current/cgi/shared/show_protein_cluster.cgi?site=EnterobacterOLF_compare04&amp;id=198305
744	EnterobacterOLF_compare04.match.X71690X74801.1 198337	phosphate acyltransferase	6	6	6	6	342 aa	0.92	yes	no	n/a	n/a	http://driley-lx.igs.umaryland.edu:8080/sybil/current/cgi/shared/show_protein_cluster.cgi?site=EnterobacterOLF_compare04&amp;id=198337
745	EnterobacterOLF_compare04.match.X71655X15151.1 202441	Ribosomal RNA small subunit methyltransferase C	6	6	6	6	342 aa	1	no	no	n/a	n/a	http://driley-lx.igs.umaryland.edu:8080/sybil/current/cgi/shared/show_protein_cluster.cgi?site=EnterobacterOLF_compare04&amp;id=202441
746	EnterobacterOLF_compare04.match.X71721X120701.1 194814	L-threonine 3-dehydrogenase	6	6	6	6	342 aa	0.99	no	no	n/a	n/a	http://driley-lx.igs.umaryland.edu:8080/sybil/current/cgi/shared/show_protein_cluster.cgi?site=EnterobacterOLF_compare04&amp;id=194814
747	EnterobacterOLF_compare04.match.X71760X180051.1 199923	UDP-3-O-(3-hydroxymyristoyl) glucosamine N-acyltransferase	6	6	6	6	341 aa	1	no	no	n/a	n/a	http://driley-lx.igs.umaryland.edu:8080/sybil/current/cgi/shared/show_protein_cluster.cgi?site=EnterobacterOLF_compare04&amp;id=199923
748	EnterobacterOLF_compare04.match.X71715X113851.1 199509	transcriptional regulator	6	6	6	6	341 aa	1	no	no	n/a	n/a	http://driley-lx.igs.umaryland.edu:8080/sybil/current/cgi/shared/show_protein_cluster.cgi?site=EnterobacterOLF_compare04&amp;id=199509
749	EnterobacterOLF_compare04.match.X71747X159701.1 201378	Mgl repressor and galactose ultrainduction factor GalS, HTH-type transcriptional regulator	6	6	6	6	340 aa	1	no	no	n/a	n/a	http://driley-lx.igs.umaryland.edu:8080/sybil/current/cgi/shared/show_protein_cluster.cgi?site=EnterobacterOLF_compare04&amp;id=201378
750	EnterobacterOLF_compare04.match.X71744X154751.1 200486	Beta N-acetyl-glucosaminidase	6	6	6	6	340 aa	0.99	yes	no	n/a	n/a	http://driley-lx.igs.umaryland.edu:8080/sybil/current/cgi/shared/show_protein_cluster.cgi?site=EnterobacterOLF_compare04&amp;id=200486
751	EnterobacterOLF_compare04.match.X71676X56151.1 197830	hydrolase	6	6	6	6	340 aa	1	no	no	n/a	n/a	http://driley-lx.igs.umaryland.edu:8080/sybil/current/cgi/shared/show_protein_cluster.cgi?site=EnterobacterOLF_compare04&amp;id=197830
752	EnterobacterOLF_compare04.match.X71647X4751.1 198790	Methylthioribose-1-phosphate isomerase	6	6	6	6	339 aa	0.99	no	yes	n/a	n/a	http://driley-lx.igs.umaryland.edu:8080/sybil/current/cgi/shared/show_protein_cluster.cgi?site=EnterobacterOLF_compare04&amp;id=198790
753	EnterobacterOLF_compare04.match.X71753X167851.1 193501	glyceraldehyde-3-phosphate dehydrogenase	6	6	6	6	339 aa	1	no	no	n/a	n/a	http://driley-lx.igs.umaryland.edu:8080/sybil/current/cgi/shared/show_protein_cluster.cgi?site=EnterobacterOLF_compare04&amp;id=193501
754	EnterobacterOLF_compare04.match.X71692X77001.1 194926	NAD(P)H-dependent glycerol-3-phosphate dehydrogenase	6	6	6	6	339 aa	1	no	no	n/a	n/a	http://driley-lx.igs.umaryland.edu:8080/sybil/current/cgi/shared/show_protein_cluster.cgi?site=EnterobacterOLF_compare04&amp;id=194926
755	EnterobacterOLF_compare04.match.X71702X89401.1 198914	membrane protein	6	6	6	6	339 aa	0.95	no	no	n/a	n/a	http://driley-lx.igs.umaryland.edu:8080/sybil/current/cgi/shared/show_protein_cluster.cgi?site=EnterobacterOLF_compare04&amp;id=198914
756	EnterobacterOLF_compare04.match.X71780X209801.1 201612	alcohol dehydrogenase	6	6	6	6	339 aa	1	no	no	n/a	n/a	http://driley-lx.igs.umaryland.edu:8080/sybil/current/cgi/shared/show_protein_cluster.cgi?site=EnterobacterOLF_compare04&amp;id=201612
757	EnterobacterOLF_compare04.match.X71715X114151.1 196073	lipoate-protein ligase A	6	6	6	6	338 aa	1	no	no	n/a	n/a	http://driley-lx.igs.umaryland.edu:8080/sybil/current/cgi/shared/show_protein_cluster.cgi?site=EnterobacterOLF_compare04&amp;id=196073
758	EnterobacterOLF_compare04.match.X71729X137001.1 194117	cytoplasmic asparaginase I	6	6	6	6	338 aa	1	no	no	n/a	n/a	http://driley-lx.igs.umaryland.edu:8080/sybil/current/cgi/shared/show_protein_cluster.cgi?site=EnterobacterOLF_compare04&amp;id=194117
759	EnterobacterOLF_compare04.match.X71679X57301.1 194048	LacI family transcriptional regulator	6	6	6	6	338 aa	1	no	no	n/a	n/a	http://driley-lx.igs.umaryland.edu:8080/sybil/current/cgi/shared/show_protein_cluster.cgi?site=EnterobacterOLF_compare04&amp;id=194048
760	EnterobacterOLF_compare04.match.X71660X35651.1 201416	tRNA threonylcarbamoyladenosine modification protein TsaD	6	6	6	6	337 aa	1	no	no	n/a	n/a	http://driley-lx.igs.umaryland.edu:8080/sybil/current/cgi/shared/show_protein_cluster.cgi?site=EnterobacterOLF_compare04&amp;id=201416
761	EnterobacterOLF_compare04.match.X71752X167651.1 199216	semialdehyde dehydrogenase	6	6	6	6	337 aa	1	no	no	n/a	n/a	http://driley-lx.igs.umaryland.edu:8080/sybil/current/cgi/shared/show_protein_cluster.cgi?site=EnterobacterOLF_compare04&amp;id=199216
762	EnterobacterOLF_compare04.match.X71735X144351.1 198235	peptide ABC transporter ATP-binding protein	6	6	6	6	337 aa	1	no	no	n/a	n/a	http://driley-lx.igs.umaryland.edu:8080/sybil/current/cgi/shared/show_protein_cluster.cgi?site=EnterobacterOLF_compare04&amp;id=198235
763	EnterobacterOLF_compare04.match.X71774X199251.1 194066	Oligopeptide transport ATP-binding protein OppD (TC 3.A.1.5.1)	6	6	6	6	337 aa	1	no	no	n/a	n/a	http://driley-lx.igs.umaryland.edu:8080/sybil/current/cgi/shared/show_protein_cluster.cgi?site=EnterobacterOLF_compare04&amp;id=194066
764	EnterobacterOLF_compare04.match.X71734X143651.1 199947	hypothetical protein	6	6	6	6	337 aa	1	no	no	n/a	n/a	http://driley-lx.igs.umaryland.edu:8080/sybil/current/cgi/shared/show_protein_cluster.cgi?site=EnterobacterOLF_compare04&amp;id=199947
765	EnterobacterOLF_compare04.match.X71650X18801.1 201791	thiosulfate transporter subunit	6	6	6	6	337 aa	1	no	no	n/a	n/a	http://driley-lx.igs.umaryland.edu:8080/sybil/current/cgi/shared/show_protein_cluster.cgi?site=EnterobacterOLF_compare04&amp;id=201791
766	EnterobacterOLF_compare04.match.X71762X183751.1 202306	beta-methylgalactoside transporter	6	6	6	6	336 aa	1	no	no	n/a	n/a	http://driley-lx.igs.umaryland.edu:8080/sybil/current/cgi/shared/show_protein_cluster.cgi?site=EnterobacterOLF_compare04&amp;id=202306
767	EnterobacterOLF_compare04.match.X71767X193301.1 198558	[NiFe] hydrogenase metallocenter assembly protein HypE	6	6	6	6	336 aa	1	no	no	n/a	n/a	http://driley-lx.igs.umaryland.edu:8080/sybil/current/cgi/shared/show_protein_cluster.cgi?site=EnterobacterOLF_compare04&amp;id=198558
768	EnterobacterOLF_compare04.match.X71650X14001.1 198917	rod shape-determining protein MreC	6	6	6	6	336 aa	0.98	no	no	n/a	n/a	http://driley-lx.igs.umaryland.edu:8080/sybil/current/cgi/shared/show_protein_cluster.cgi?site=EnterobacterOLF_compare04&amp;id=198917
769	EnterobacterOLF_compare04.match.X71689X76901.1 197802	cytoskeleton protein rodZ	6	6	6	6	336 aa	0.99	no	no	n/a	n/a	http://driley-lx.igs.umaryland.edu:8080/sybil/current/cgi/shared/show_protein_cluster.cgi?site=EnterobacterOLF_compare04&amp;id=197802
770	EnterobacterOLF_compare04.match.X71643X351.1 196049	Putative sugar ABC transport system, permease YtfT	6	6	6	6	336 aa	0.91	yes	no	n/a	n/a	http://driley-lx.igs.umaryland.edu:8080/sybil/current/cgi/shared/show_protein_cluster.cgi?site=EnterobacterOLF_compare04&amp;id=196049
771	EnterobacterOLF_compare04.match.X71662X34201.1 195637	Dihydroorotate dehydrogenase	6	6	6	6	336 aa	1	no	no	n/a	n/a	http://driley-lx.igs.umaryland.edu:8080/sybil/current/cgi/shared/show_protein_cluster.cgi?site=EnterobacterOLF_compare04&amp;id=195637
772	EnterobacterOLF_compare04.match.X71707X106601.1 197411	Fructose-1,6-bisphosphatase, GlpX type	6	6	6	6	336 aa	1	no	no	n/a	n/a	http://driley-lx.igs.umaryland.edu:8080/sybil/current/cgi/shared/show_protein_cluster.cgi?site=EnterobacterOLF_compare04&amp;id=197411
773	EnterobacterOLF_compare04.match.X71754X173151.1 196823	Holliday junction DNA helicase RuvB	6	6	6	6	336 aa	1	no	no	n/a	n/a	http://driley-lx.igs.umaryland.edu:8080/sybil/current/cgi/shared/show_protein_cluster.cgi?site=EnterobacterOLF_compare04&amp;id=196823
774	EnterobacterOLF_compare04.match.X71761X177701.1 199206	hypothetical protein	6	6	6	6	335 aa	0.99	no	no	n/a	n/a	http://driley-lx.igs.umaryland.edu:8080/sybil/current/cgi/shared/show_protein_cluster.cgi?site=EnterobacterOLF_compare04&amp;id=199206
775	EnterobacterOLF_compare04.match.X71699X88901.1 195905	Ferric enterobactin transport system permease FepD (TC 3.A.1.14.2)	6	6	6	6	335 aa	1	no	no	n/a	n/a	http://driley-lx.igs.umaryland.edu:8080/sybil/current/cgi/shared/show_protein_cluster.cgi?site=EnterobacterOLF_compare04&amp;id=195905
776	EnterobacterOLF_compare04.match.X71728X132851.1 193740	UDP-galactose-4-epimerase	6	6	6	6	335 aa	0.95	yes	no	n/a	n/a	http://driley-lx.igs.umaryland.edu:8080/sybil/current/cgi/shared/show_protein_cluster.cgi?site=EnterobacterOLF_compare04&amp;id=193740
777	EnterobacterOLF_compare04.match.X71722X122551.1 200540	nucleoid-associated protein NdpA	6	6	6	6	335 aa	1	no	no	n/a	n/a	http://driley-lx.igs.umaryland.edu:8080/sybil/current/cgi/shared/show_protein_cluster.cgi?site=EnterobacterOLF_compare04&amp;id=200540
778	EnterobacterOLF_compare04.match.X71708X105051.1 196731	peptide ABC transporter ATP-binding protein	6	6	6	6	334 aa	1	no	no	n/a	n/a	http://driley-lx.igs.umaryland.edu:8080/sybil/current/cgi/shared/show_protein_cluster.cgi?site=EnterobacterOLF_compare04&amp;id=196731
779	EnterobacterOLF_compare04.match.X71783X213401.1 199475	ornithine carbamoyltransferase	6	6	6	6	334 aa	1	no	no	n/a	n/a	http://driley-lx.igs.umaryland.edu:8080/sybil/current/cgi/shared/show_protein_cluster.cgi?site=EnterobacterOLF_compare04&amp;id=199475
780	EnterobacterOLF_compare04.match.X71705X102901.1 197824	tryptophanyl-tRNA synthetase	6	6	6	6	334 aa	1	no	no	n/a	n/a	http://driley-lx.igs.umaryland.edu:8080/sybil/current/cgi/shared/show_protein_cluster.cgi?site=EnterobacterOLF_compare04&amp;id=197824
781	EnterobacterOLF_compare04.match.X71711X105801.1 198004	cell division protein FtsH	6	6	6	6	334 aa	1	no	no	n/a	n/a	http://driley-lx.igs.umaryland.edu:8080/sybil/current/cgi/shared/show_protein_cluster.cgi?site=EnterobacterOLF_compare04&amp;id=198004
782	EnterobacterOLF_compare04.match.X71715X110151.1 197395	transcriptional regulator	6	6	6	6	334 aa	0.95	yes	no	n/a	n/a	http://driley-lx.igs.umaryland.edu:8080/sybil/current/cgi/shared/show_protein_cluster.cgi?site=EnterobacterOLF_compare04&amp;id=197395
783	EnterobacterOLF_compare04.match.X71702X97101.1 198218	flagellar motor switch protein FliM	6	6	6	6	334 aa	1	no	no	n/a	n/a	http://driley-lx.igs.umaryland.edu:8080/sybil/current/cgi/shared/show_protein_cluster.cgi?site=EnterobacterOLF_compare04&amp;id=198218
784	EnterobacterOLF_compare04.match.X71658X25101.1 201760	Fructose repressor FruR, LacI family	6	6	6	6	334 aa	0.99	no	no	n/a	n/a	http://driley-lx.igs.umaryland.edu:8080/sybil/current/cgi/shared/show_protein_cluster.cgi?site=EnterobacterOLF_compare04&amp;id=201760
785	EnterobacterOLF_compare04.match.X71708X107351.1 201169	N-acetyl-gamma-glutamyl-phosphate reductase	6	6	6	6	334 aa	1	no	no	n/a	n/a	http://driley-lx.igs.umaryland.edu:8080/sybil/current/cgi/shared/show_protein_cluster.cgi?site=EnterobacterOLF_compare04&amp;id=201169
786	EnterobacterOLF_compare04.match.X71705X99951.1 194853	Tryptophanyl-tRNA synthetase	6	6	6	6	334 aa	0.99	no	no	n/a	n/a	http://driley-lx.igs.umaryland.edu:8080/sybil/current/cgi/shared/show_protein_cluster.cgi?site=EnterobacterOLF_compare04&amp;id=194853
787	EnterobacterOLF_compare04.match.X71767X189251.1 194523	adenosine deaminase	6	6	6	6	333 aa	0.99	no	no	n/a	n/a	http://driley-lx.igs.umaryland.edu:8080/sybil/current/cgi/shared/show_protein_cluster.cgi?site=EnterobacterOLF_compare04&amp;id=194523
788	EnterobacterOLF_compare04.match.X71657X25001.1 198693	autoinducer	6	6	6	6	333 aa	1	no	no	n/a	n/a	http://driley-lx.igs.umaryland.edu:8080/sybil/current/cgi/shared/show_protein_cluster.cgi?site=EnterobacterOLF_compare04&amp;id=198693
789	EnterobacterOLF_compare04.match.X71653X23701.1 202416	TMAO/DMSO reductase	6	6	6	6	333 aa	1	no	no	n/a	n/a	http://driley-lx.igs.umaryland.edu:8080/sybil/current/cgi/shared/show_protein_cluster.cgi?site=EnterobacterOLF_compare04&amp;id=202416
790	EnterobacterOLF_compare04.match.X71641X7001.1 194610	Putative sugar ABC transport system, permease YjfF	6	6	6	6	333 aa	0.99	no	no	n/a	n/a	http://driley-lx.igs.umaryland.edu:8080/sybil/current/cgi/shared/show_protein_cluster.cgi?site=EnterobacterOLF_compare04&amp;id=194610
791	EnterobacterOLF_compare04.match.X71674X58451.1 195980	molybdenum cofactor biosynthesis protein A	6	6	6	6	333 aa	0.97	yes	no	n/a	n/a	http://driley-lx.igs.umaryland.edu:8080/sybil/current/cgi/shared/show_protein_cluster.cgi?site=EnterobacterOLF_compare04&amp;id=195980
792	EnterobacterOLF_compare04.match.X71787X222451.1 199410	threonine aldolase	6	6	6	6	333 aa	1	no	no	n/a	n/a	http://driley-lx.igs.umaryland.edu:8080/sybil/current/cgi/shared/show_protein_cluster.cgi?site=EnterobacterOLF_compare04&amp;id=199410
793	EnterobacterOLF_compare04.match.X71768X190851.1 201073	flagellar motor switch protein FliG	6	6	6	6	332 aa	0.99	no	no	n/a	n/a	http://driley-lx.igs.umaryland.edu:8080/sybil/current/cgi/shared/show_protein_cluster.cgi?site=EnterobacterOLF_compare04&amp;id=201073
794	EnterobacterOLF_compare04.match.X71727X131601.1 195280	fructose-1,6-bisphosphatase	6	6	6	6	332 aa	1	no	no	n/a	n/a	http://driley-lx.igs.umaryland.edu:8080/sybil/current/cgi/shared/show_protein_cluster.cgi?site=EnterobacterOLF_compare04&amp;id=195280
795	EnterobacterOLF_compare04.match.X71732X142201.1 201076	methyl-galactoside ABC transporter substrate-binding protein	6	6	6	6	332 aa	1	no	no	n/a	n/a	http://driley-lx.igs.umaryland.edu:8080/sybil/current/cgi/shared/show_protein_cluster.cgi?site=EnterobacterOLF_compare04&amp;id=201076
796	EnterobacterOLF_compare04.match.X71784X215151.1 202293	putative oxidoreductase	6	6	6	6	332 aa	0.99	no	no	n/a	n/a	http://driley-lx.igs.umaryland.edu:8080/sybil/current/cgi/shared/show_protein_cluster.cgi?site=EnterobacterOLF_compare04&amp;id=202293
797	EnterobacterOLF_compare04.match.X71692X74201.1 202375	glycine/betaine ABC transporter substrate-binding protein	6	6	6	6	331 aa	1	no	no	n/a	n/a	http://driley-lx.igs.umaryland.edu:8080/sybil/current/cgi/shared/show_protein_cluster.cgi?site=EnterobacterOLF_compare04&amp;id=202375
798	EnterobacterOLF_compare04.match.X71732X134351.1 197096	FIG139552: Putative protease	6	6	6	6	331 aa	1	no	no	n/a	n/a	http://driley-lx.igs.umaryland.edu:8080/sybil/current/cgi/shared/show_protein_cluster.cgi?site=EnterobacterOLF_compare04&amp;id=197096
799	EnterobacterOLF_compare04.match.X71769X192351.1 201564	putative membrane fusion protein (MFP) component of efflux pump, membrane anchor protein YbhG	6	6	6	6	331 aa	0.99	no	no	n/a	n/a	http://driley-lx.igs.umaryland.edu:8080/sybil/current/cgi/shared/show_protein_cluster.cgi?site=EnterobacterOLF_compare04&amp;id=201564
800	EnterobacterOLF_compare04.match.X71673X49951.1 196403	tRNA-dihydrouridine synthase A	6	6	6	6	331 aa	1	no	no	n/a	n/a	http://driley-lx.igs.umaryland.edu:8080/sybil/current/cgi/shared/show_protein_cluster.cgi?site=EnterobacterOLF_compare04&amp;id=196403
801	EnterobacterOLF_compare04.match.X71764X184001.1 200473	glyceraldehyde-3-phosphate dehydrogenase	6	6	6	6	331 aa	1	no	no	n/a	n/a	http://driley-lx.igs.umaryland.edu:8080/sybil/current/cgi/shared/show_protein_cluster.cgi?site=EnterobacterOLF_compare04&amp;id=200473
802	EnterobacterOLF_compare04.match.X71726X126101.1 193707	ribose ABC transporter permease	6	6	6	6	331 aa	1	no	no	n/a	n/a	http://driley-lx.igs.umaryland.edu:8080/sybil/current/cgi/shared/show_protein_cluster.cgi?site=EnterobacterOLF_compare04&amp;id=193707
803	EnterobacterOLF_compare04.match.X71682X61651.1 202356	sugar ABC transporter permease	6	6	6	6	331 aa	1	no	no	n/a	n/a	http://driley-lx.igs.umaryland.edu:8080/sybil/current/cgi/shared/show_protein_cluster.cgi?site=EnterobacterOLF_compare04&amp;id=202356
804	EnterobacterOLF_compare04.match.X71655X23051.1 195000	iron-enterobactin transporter permease	6	6	6	6	330 aa	0.99	no	no	n/a	n/a	http://driley-lx.igs.umaryland.edu:8080/sybil/current/cgi/shared/show_protein_cluster.cgi?site=EnterobacterOLF_compare04&amp;id=195000
805	EnterobacterOLF_compare04.match.X71738X148501.1 199421	arabinose ABC transporter substrate-binding protein	6	6	6	6	330 aa	0.98	yes	yes	n/a	n/a	http://driley-lx.igs.umaryland.edu:8080/sybil/current/cgi/shared/show_protein_cluster.cgi?site=EnterobacterOLF_compare04&amp;id=199421
806	EnterobacterOLF_compare04.match.X71679X55601.1 195239	asparagine synthetase AsnA	6	6	6	6	330 aa	1	no	no	n/a	n/a	http://driley-lx.igs.umaryland.edu:8080/sybil/current/cgi/shared/show_protein_cluster.cgi?site=EnterobacterOLF_compare04&amp;id=195239
807	EnterobacterOLF_compare04.match.X71641X4401.1 198441	peptide ABC transporter ATP-binding protein	6	6	6	6	330 aa	1	no	no	n/a	n/a	http://driley-lx.igs.umaryland.edu:8080/sybil/current/cgi/shared/show_protein_cluster.cgi?site=EnterobacterOLF_compare04&amp;id=198441
808	EnterobacterOLF_compare04.match.X71723X125901.1 196270	Lysophospholipase L2	6	6	6	6	330 aa	1	no	no	n/a	n/a	http://driley-lx.igs.umaryland.edu:8080/sybil/current/cgi/shared/show_protein_cluster.cgi?site=EnterobacterOLF_compare04&amp;id=196270
809	EnterobacterOLF_compare04.match.X71732X135601.1 202444	Sulfate-binding protein Sbp	6	6	6	6	329 aa	1	no	no	n/a	n/a	http://driley-lx.igs.umaryland.edu:8080/sybil/current/cgi/shared/show_protein_cluster.cgi?site=EnterobacterOLF_compare04&amp;id=202444
810	EnterobacterOLF_compare04.match.X71731X138701.1 197446	D-lactate dehydrogenase	6	6	6	6	329 aa	1	no	no	n/a	n/a	http://driley-lx.igs.umaryland.edu:8080/sybil/current/cgi/shared/show_protein_cluster.cgi?site=EnterobacterOLF_compare04&amp;id=197446
811	EnterobacterOLF_compare04.match.X71778X204001.1 196727	Ribose operon repressor	6	6	6	6	329 aa	0.98	no	yes	n/a	n/a	http://driley-lx.igs.umaryland.edu:8080/sybil/current/cgi/shared/show_protein_cluster.cgi?site=EnterobacterOLF_compare04&amp;id=196727
812	EnterobacterOLF_compare04.match.X71647X3051.1 199545	DNA-directed RNA polymerase subunit alpha	6	6	6	6	329 aa	1	no	no	n/a	n/a	http://driley-lx.igs.umaryland.edu:8080/sybil/current/cgi/shared/show_protein_cluster.cgi?site=EnterobacterOLF_compare04&amp;id=199545
813	EnterobacterOLF_compare04.match.X71717X113451.1 200703	threonine dehydratase	6	6	6	6	329 aa	1	no	no	n/a	n/a	http://driley-lx.igs.umaryland.edu:8080/sybil/current/cgi/shared/show_protein_cluster.cgi?site=EnterobacterOLF_compare04&amp;id=200703
814	EnterobacterOLF_compare04.match.X71781X216901.1 195754	D-arabinose 5-phosphate isomerase	6	6	6	6	328 aa	1	no	no	n/a	n/a	http://driley-lx.igs.umaryland.edu:8080/sybil/current/cgi/shared/show_protein_cluster.cgi?site=EnterobacterOLF_compare04&amp;id=195754
815	EnterobacterOLF_compare04.match.X71750X163001.1 195925	Glutathione S-transferase, omega	6	6	6	6	328 aa	1	no	no	n/a	n/a	http://driley-lx.igs.umaryland.edu:8080/sybil/current/cgi/shared/show_protein_cluster.cgi?site=EnterobacterOLF_compare04&amp;id=195925
816	EnterobacterOLF_compare04.match.X71669X45051.1 196748	YihE protein, a ser/thr kinase implicated in LPS synthesis and Cpx signaling	6	6	6	6	328 aa	1	no	no	n/a	n/a	http://driley-lx.igs.umaryland.edu:8080/sybil/current/cgi/shared/show_protein_cluster.cgi?site=EnterobacterOLF_compare04&amp;id=196748
817	EnterobacterOLF_compare04.match.X71738X146201.1 201135	D-cysteine desulfhydrase	6	6	6	6	328 aa	1	no	no	n/a	n/a	http://driley-lx.igs.umaryland.edu:8080/sybil/current/cgi/shared/show_protein_cluster.cgi?site=EnterobacterOLF_compare04&amp;id=201135
818	EnterobacterOLF_compare04.match.X71701X96001.1 197807	Dipeptide transport ATP-binding protein DppD (TC 3.A.1.5.2)	6	6	6	6	327 aa	1	no	no	n/a	n/a	http://driley-lx.igs.umaryland.edu:8080/sybil/current/cgi/shared/show_protein_cluster.cgi?site=EnterobacterOLF_compare04&amp;id=197807
819	EnterobacterOLF_compare04.match.X71723X124251.1 199476	Thiamin ABC transporter, substrate-binding component	6	6	6	6	327 aa	1	no	no	n/a	n/a	http://driley-lx.igs.umaryland.edu:8080/sybil/current/cgi/shared/show_protein_cluster.cgi?site=EnterobacterOLF_compare04&amp;id=199476
820	EnterobacterOLF_compare04.match.X71642X2301.1 198069	phenylalanyl-tRNA synthetase subunit alpha	6	6	6	6	327 aa	1	no	no	n/a	n/a	http://driley-lx.igs.umaryland.edu:8080/sybil/current/cgi/shared/show_protein_cluster.cgi?site=EnterobacterOLF_compare04&amp;id=198069
821	EnterobacterOLF_compare04.match.X71651X15101.1 200793	Autoinducer 2 (AI-2) ABC transport system, membrane channel protein LsrD	6	6	6	6	327 aa	0.98	no	no	n/a	n/a	http://driley-lx.igs.umaryland.edu:8080/sybil/current/cgi/shared/show_protein_cluster.cgi?site=EnterobacterOLF_compare04&amp;id=200793
822	EnterobacterOLF_compare04.match.X71733X137051.1 198910	phosphatidylserine decarboxylase	6	6	6	6	326 aa	0.93	no	yes	n/a	n/a	http://driley-lx.igs.umaryland.edu:8080/sybil/current/cgi/shared/show_protein_cluster.cgi?site=EnterobacterOLF_compare04&amp;id=198910
823	EnterobacterOLF_compare04.match.X71738X153251.1 197556	D-xylose transporter subunit XylF	6	6	6	6	326 aa	0.91	yes	no	n/a	n/a	http://driley-lx.igs.umaryland.edu:8080/sybil/current/cgi/shared/show_protein_cluster.cgi?site=EnterobacterOLF_compare04&amp;id=197556
824	EnterobacterOLF_compare04.match.X71771X199151.1 194349	arabinose ABC transporter permease	6	6	6	6	326 aa	0.99	no	no	n/a	n/a	http://driley-lx.igs.umaryland.edu:8080/sybil/current/cgi/shared/show_protein_cluster.cgi?site=EnterobacterOLF_compare04&amp;id=194349
825	EnterobacterOLF_compare04.match.X71692X79851.1 195409	Folate-dependent protein for Fe/S cluster synthesis/repair in oxidative stress	6	6	6	6	326 aa	1	no	no	n/a	n/a	http://driley-lx.igs.umaryland.edu:8080/sybil/current/cgi/shared/show_protein_cluster.cgi?site=EnterobacterOLF_compare04&amp;id=195409
826	EnterobacterOLF_compare04.match.X71706X97851.1 199081	phage shock protein	6	6	6	6	325 aa	0.99	no	no	n/a	n/a	http://driley-lx.igs.umaryland.edu:8080/sybil/current/cgi/shared/show_protein_cluster.cgi?site=EnterobacterOLF_compare04&amp;id=199081
827	EnterobacterOLF_compare04.match.X71744X156651.1 196568	lysyl-tRNA synthetase	6	6	6	6	325 aa	1	no	no	n/a	n/a	http://driley-lx.igs.umaryland.edu:8080/sybil/current/cgi/shared/show_protein_cluster.cgi?site=EnterobacterOLF_compare04&amp;id=196568
828	EnterobacterOLF_compare04.match.X71759X174851.1 202171	NADH:ubiquinone oxidoreductase subunit H	6	6	6	6	325 aa	1	no	no	n/a	n/a	http://driley-lx.igs.umaryland.edu:8080/sybil/current/cgi/shared/show_protein_cluster.cgi?site=EnterobacterOLF_compare04&amp;id=202171
829	EnterobacterOLF_compare04.match.X71669X41551.1 194648	Signal peptidase I	6	6	6	6	324 aa	1	no	no	n/a	n/a	http://driley-lx.igs.umaryland.edu:8080/sybil/current/cgi/shared/show_protein_cluster.cgi?site=EnterobacterOLF_compare04&amp;id=194648
830	EnterobacterOLF_compare04.match.X71731X135201.1 197674	Putative oxidoreductase	6	6	6	6	324 aa	1	no	no	n/a	n/a	http://driley-lx.igs.umaryland.edu:8080/sybil/current/cgi/shared/show_protein_cluster.cgi?site=EnterobacterOLF_compare04&amp;id=197674
831	EnterobacterOLF_compare04.match.X71700X86001.1 202374	Porphobilinogen synthase	6	6	6	6	324 aa	1	no	no	n/a	n/a	http://driley-lx.igs.umaryland.edu:8080/sybil/current/cgi/shared/show_protein_cluster.cgi?site=EnterobacterOLF_compare04&amp;id=202374
832	EnterobacterOLF_compare04.match.X71644X10051.1 199824	Alcohol dehydrogenase	6	6	6	6	324 aa	1	no	no	n/a	n/a	http://driley-lx.igs.umaryland.edu:8080/sybil/current/cgi/shared/show_protein_cluster.cgi?site=EnterobacterOLF_compare04&amp;id=199824
833	EnterobacterOLF_compare04.match.X71661X36851.1 199909	bifunctional glyoxylate/hydroxypyruvate reductase B	6	6	6	6	324 aa	0.99	no	no	n/a	n/a	http://driley-lx.igs.umaryland.edu:8080/sybil/current/cgi/shared/show_protein_cluster.cgi?site=EnterobacterOLF_compare04&amp;id=199909
834	EnterobacterOLF_compare04.match.X71670X40201.1 201917	CysB family transcriptional regulator	6	6	6	6	324 aa	1	no	no	n/a	n/a	http://driley-lx.igs.umaryland.edu:8080/sybil/current/cgi/shared/show_protein_cluster.cgi?site=EnterobacterOLF_compare04&amp;id=201917
835	EnterobacterOLF_compare04.match.X71739X147801.1 201143	transcriptional regulator LsrR	6	6	6	6	323 aa	1	no	no	n/a	n/a	http://driley-lx.igs.umaryland.edu:8080/sybil/current/cgi/shared/show_protein_cluster.cgi?site=EnterobacterOLF_compare04&amp;id=201143
836	EnterobacterOLF_compare04.match.X71645X5401.1 198527	octaprenyl diphosphate synthase	6	6	6	6	323 aa	1	no	no	n/a	n/a	http://driley-lx.igs.umaryland.edu:8080/sybil/current/cgi/shared/show_protein_cluster.cgi?site=EnterobacterOLF_compare04&amp;id=198527
837	EnterobacterOLF_compare04.match.X71707X100451.1 201372	preprotein translocase subunit SecF	6	6	6	6	323 aa	1	no	no	n/a	n/a	http://driley-lx.igs.umaryland.edu:8080/sybil/current/cgi/shared/show_protein_cluster.cgi?site=EnterobacterOLF_compare04&amp;id=201372
838	EnterobacterOLF_compare04.match.X71773X202901.1 197694	Integral membrane protein TerC	6	6	6	6	322 aa	1	no	no	n/a	n/a	http://driley-lx.igs.umaryland.edu:8080/sybil/current/cgi/shared/show_protein_cluster.cgi?site=EnterobacterOLF_compare04&amp;id=197694
839	EnterobacterOLF_compare04.match.X71677X53751.1 194990	thioredoxin reductase	6	6	6	6	322 aa	1	no	no	n/a	n/a	http://driley-lx.igs.umaryland.edu:8080/sybil/current/cgi/shared/show_protein_cluster.cgi?site=EnterobacterOLF_compare04&amp;id=194990
840	EnterobacterOLF_compare04.match.X71655X17801.1 194541	NADH oxidoreductase hcr	6	6	6	6	322 aa	1	no	no	n/a	n/a	http://driley-lx.igs.umaryland.edu:8080/sybil/current/cgi/shared/show_protein_cluster.cgi?site=EnterobacterOLF_compare04&amp;id=194541
841	EnterobacterOLF_compare04.match.X71757X173451.1 197002	Predicted Fe-S oxidoreductase	6	6	6	6	322 aa	0.94	yes	yes	n/a	n/a	http://driley-lx.igs.umaryland.edu:8080/sybil/current/cgi/shared/show_protein_cluster.cgi?site=EnterobacterOLF_compare04&amp;id=197002
842	EnterobacterOLF_compare04.match.X71684X62251.1 198865	membrane protein	6	6	6	6	322 aa	0.99	no	no	n/a	n/a	http://driley-lx.igs.umaryland.edu:8080/sybil/current/cgi/shared/show_protein_cluster.cgi?site=EnterobacterOLF_compare04&amp;id=198865
843	EnterobacterOLF_compare04.match.X71767X191651.1 194577	Phosphoserine phosphatase	6	6	6	6	322 aa	1	no	no	n/a	n/a	http://driley-lx.igs.umaryland.edu:8080/sybil/current/cgi/shared/show_protein_cluster.cgi?site=EnterobacterOLF_compare04&amp;id=194577
844	EnterobacterOLF_compare04.match.X71669X48851.1 194900	AraC family transcriptional regulator	6	6	6	6	321 aa	0.97	no	yes	n/a	n/a	http://driley-lx.igs.umaryland.edu:8080/sybil/current/cgi/shared/show_protein_cluster.cgi?site=EnterobacterOLF_compare04&amp;id=194900
845	EnterobacterOLF_compare04.match.X71694X79401.1 194534	PTS mannose transporter subunit IIAB	6	6	6	6	321 aa	0.99	no	no	n/a	n/a	http://driley-lx.igs.umaryland.edu:8080/sybil/current/cgi/shared/show_protein_cluster.cgi?site=EnterobacterOLF_compare04&amp;id=194534
846	EnterobacterOLF_compare04.match.X71717X114051.1 195149	Glucokinase	6	6	6	6	321 aa	1	no	no	n/a	n/a	http://driley-lx.igs.umaryland.edu:8080/sybil/current/cgi/shared/show_protein_cluster.cgi?site=EnterobacterOLF_compare04&amp;id=195149
847	EnterobacterOLF_compare04.match.X71756X177001.1 199599	peptide ABC transporter permease	6	6	6	6	321 aa	1	no	no	n/a	n/a	http://driley-lx.igs.umaryland.edu:8080/sybil/current/cgi/shared/show_protein_cluster.cgi?site=EnterobacterOLF_compare04&amp;id=199599
848	EnterobacterOLF_compare04.match.X71765X188651.1 193827	Glucitol operon GutQ protein	6	6	6	6	321 aa	1	no	no	n/a	n/a	http://driley-lx.igs.umaryland.edu:8080/sybil/current/cgi/shared/show_protein_cluster.cgi?site=EnterobacterOLF_compare04&amp;id=193827
849	EnterobacterOLF_compare04.match.X71670X47401.1 194735	tRNA-dihydrouridine synthase B	6	6	6	6	321 aa	1	no	no	n/a	n/a	http://driley-lx.igs.umaryland.edu:8080/sybil/current/cgi/shared/show_protein_cluster.cgi?site=EnterobacterOLF_compare04&amp;id=194735
850	EnterobacterOLF_compare04.match.X71672X44651.1 199739	ribose ABC transporter permease	6	6	6	6	321 aa	1	no	no	n/a	n/a	http://driley-lx.igs.umaryland.edu:8080/sybil/current/cgi/shared/show_protein_cluster.cgi?site=EnterobacterOLF_compare04&amp;id=199739
851	EnterobacterOLF_compare04.match.X71756X171301.1 195109	lipoyl synthase	6	6	6	6	321 aa	1	no	no	n/a	n/a	http://driley-lx.igs.umaryland.edu:8080/sybil/current/cgi/shared/show_protein_cluster.cgi?site=EnterobacterOLF_compare04&amp;id=195109
852	EnterobacterOLF_compare04.match.X71757X174751.1 198289	cell division protein FtsN	6	6	6	6	320 aa	0.84	yes	no	n/a	n/a	http://driley-lx.igs.umaryland.edu:8080/sybil/current/cgi/shared/show_protein_cluster.cgi?site=EnterobacterOLF_compare04&amp;id=198289
853	EnterobacterOLF_compare04.match.X71696X79501.1 202373	taurine ABC transporter substrate-binding protein	6	6	6	6	320 aa	1	no	no	n/a	n/a	http://driley-lx.igs.umaryland.edu:8080/sybil/current/cgi/shared/show_protein_cluster.cgi?site=EnterobacterOLF_compare04&amp;id=202373
854	EnterobacterOLF_compare04.match.X71660X27551.1 201926	ferrochelatase	6	6	6	6	320 aa	1	no	no	n/a	n/a	http://driley-lx.igs.umaryland.edu:8080/sybil/current/cgi/shared/show_protein_cluster.cgi?site=EnterobacterOLF_compare04&amp;id=201926
855	EnterobacterOLF_compare04.match.X71753X166251.1 195289	6-phosphofructokinase	6	6	6	6	320 aa	1	no	no	n/a	n/a	http://driley-lx.igs.umaryland.edu:8080/sybil/current/cgi/shared/show_protein_cluster.cgi?site=EnterobacterOLF_compare04&amp;id=195289
856	EnterobacterOLF_compare04.match.X71650X21851.1 202153	elongation factor Tu	6	7	6	7	319 aa	0.16	yes	no	n/a	n/a	http://driley-lx.igs.umaryland.edu:8080/sybil/current/cgi/shared/show_protein_cluster.cgi?site=EnterobacterOLF_compare04&amp;id=202153
857	EnterobacterOLF_compare04.match.X71670X39501.1 199241	Ribonucleotide reductase of class Ib (aerobic), beta subunit	6	6	6	6	319 aa	1	no	no	n/a	n/a	http://driley-lx.igs.umaryland.edu:8080/sybil/current/cgi/shared/show_protein_cluster.cgi?site=EnterobacterOLF_compare04&amp;id=199241
858	EnterobacterOLF_compare04.match.X71650X16951.1 195262	transporter	6	6	6	6	319 aa	1	no	no	n/a	n/a	http://driley-lx.igs.umaryland.edu:8080/sybil/current/cgi/shared/show_protein_cluster.cgi?site=EnterobacterOLF_compare04&amp;id=195262
859	EnterobacterOLF_compare04.match.X71644X9501.1 197383	phosphate transporter permease subunit PstC	6	6	6	6	319 aa	1	no	no	n/a	n/a	http://driley-lx.igs.umaryland.edu:8080/sybil/current/cgi/shared/show_protein_cluster.cgi?site=EnterobacterOLF_compare04&amp;id=197383
860	EnterobacterOLF_compare04.match.X71771X201551.1 198743	acetyl-CoA carboxylase subunit alpha	6	6	6	6	319 aa	1	no	no	n/a	n/a	http://driley-lx.igs.umaryland.edu:8080/sybil/current/cgi/shared/show_protein_cluster.cgi?site=EnterobacterOLF_compare04&amp;id=198743
861	EnterobacterOLF_compare04.match.X71783X212401.1 198010	ribose-phosphate pyrophosphokinase	6	6	6	6	318 aa	0.95	yes	no	n/a	n/a	http://driley-lx.igs.umaryland.edu:8080/sybil/current/cgi/shared/show_protein_cluster.cgi?site=EnterobacterOLF_compare04&amp;id=198010
862	EnterobacterOLF_compare04.match.X71733X145051.1 198094	transaldolase	6	6	6	6	317 aa	1	no	no	n/a	n/a	http://driley-lx.igs.umaryland.edu:8080/sybil/current/cgi/shared/show_protein_cluster.cgi?site=EnterobacterOLF_compare04&amp;id=198094
863	EnterobacterOLF_compare04.match.X71738X147401.1 200349	GTP-binding protein YjiA	6	6	6	6	317 aa	1	no	no	n/a	n/a	http://driley-lx.igs.umaryland.edu:8080/sybil/current/cgi/shared/show_protein_cluster.cgi?site=EnterobacterOLF_compare04&amp;id=200349
864	EnterobacterOLF_compare04.match.X71665X46701.1 201610	3-oxoacyl-ACP synthase	6	6	6	6	317 aa	1	no	no	n/a	n/a	http://driley-lx.igs.umaryland.edu:8080/sybil/current/cgi/shared/show_protein_cluster.cgi?site=EnterobacterOLF_compare04&amp;id=201610
865	EnterobacterOLF_compare04.match.X71641X951.1 198359	Ribosomal large subunit pseudouridine synthase C ## LSU Psi955, Psi2504 and Psi2580	6	6	6	6	316 aa	0.92	yes	no	n/a	n/a	http://driley-lx.igs.umaryland.edu:8080/sybil/current/cgi/shared/show_protein_cluster.cgi?site=EnterobacterOLF_compare04&amp;id=198359
866	EnterobacterOLF_compare04.match.X71695X85101.1 199132	magnesium/nickel/cobalt transporter CorA	6	6	6	6	316 aa	1	no	no	n/a	n/a	http://driley-lx.igs.umaryland.edu:8080/sybil/current/cgi/shared/show_protein_cluster.cgi?site=EnterobacterOLF_compare04&amp;id=199132
867	EnterobacterOLF_compare04.match.X71654X23751.1 199726	Alpha-L-arabinofuranosidase II precursor	6	6	6	6	316 aa	1	no	no	n/a	n/a	http://driley-lx.igs.umaryland.edu:8080/sybil/current/cgi/shared/show_protein_cluster.cgi?site=EnterobacterOLF_compare04&amp;id=199726
868	EnterobacterOLF_compare04.match.X71662X25701.1 202185	tRNA pseudouridine synthase B	6	6	6	6	316 aa	0.99	no	no	n/a	n/a	http://driley-lx.igs.umaryland.edu:8080/sybil/current/cgi/shared/show_protein_cluster.cgi?site=EnterobacterOLF_compare04&amp;id=202185
869	EnterobacterOLF_compare04.match.X71718X119951.1 194167	pantothenate kinase	6	6	6	6	316 aa	1	no	no	n/a	n/a	http://driley-lx.igs.umaryland.edu:8080/sybil/current/cgi/shared/show_protein_cluster.cgi?site=EnterobacterOLF_compare04&amp;id=194167
870	EnterobacterOLF_compare04.match.X71699X94351.1 197676	4-hydroxy-3-methylbut-2-enyl diphosphate reductase	6	6	6	6	316 aa	1	no	no	n/a	n/a	http://driley-lx.igs.umaryland.edu:8080/sybil/current/cgi/shared/show_protein_cluster.cgi?site=EnterobacterOLF_compare04&amp;id=197676
871	EnterobacterOLF_compare04.match.X71765X185201.1 198596	putrescine/spermidine ABC transporter permease	6	6	6	6	316 aa	0.98	no	no	n/a	n/a	http://driley-lx.igs.umaryland.edu:8080/sybil/current/cgi/shared/show_protein_cluster.cgi?site=EnterobacterOLF_compare04&amp;id=198596
872	EnterobacterOLF_compare04.match.X71790X226001.1 196013	universal stress protein E	6	6	6	6	316 aa	1	no	no	n/a	n/a	http://driley-lx.igs.umaryland.edu:8080/sybil/current/cgi/shared/show_protein_cluster.cgi?site=EnterobacterOLF_compare04&amp;id=196013
873	EnterobacterOLF_compare04.match.X71682X62051.1 202122	Glutathione synthetase	6	6	6	6	315 aa	1	no	no	n/a	n/a	http://driley-lx.igs.umaryland.edu:8080/sybil/current/cgi/shared/show_protein_cluster.cgi?site=EnterobacterOLF_compare04&amp;id=202122
874	EnterobacterOLF_compare04.match.X71786X216101.1 199259	Catabolite control protein A	6	6	6	6	315 aa	0.98	no	yes	n/a	n/a	http://driley-lx.igs.umaryland.edu:8080/sybil/current/cgi/shared/show_protein_cluster.cgi?site=EnterobacterOLF_compare04&amp;id=199259
875	EnterobacterOLF_compare04.match.X71750X169601.1 197963	23S rRNA pseudouridine synthase D	6	6	6	6	314 aa	0.87	yes	no	n/a	n/a	http://driley-lx.igs.umaryland.edu:8080/sybil/current/cgi/shared/show_protein_cluster.cgi?site=EnterobacterOLF_compare04&amp;id=197963
876	EnterobacterOLF_compare04.match.X71668X38601.1 194383	Zinc ABC transporter, periplasmic-binding protein ZnuA	6	6	6	6	314 aa	1	no	no	n/a	n/a	http://driley-lx.igs.umaryland.edu:8080/sybil/current/cgi/shared/show_protein_cluster.cgi?site=EnterobacterOLF_compare04&amp;id=194383
877	EnterobacterOLF_compare04.match.X71673X53401.1 196151	tRNA delta(2)-isopentenylpyrophosphate transferase	6	6	6	6	314 aa	0.96	yes	no	n/a	n/a	http://driley-lx.igs.umaryland.edu:8080/sybil/current/cgi/shared/show_protein_cluster.cgi?site=EnterobacterOLF_compare04&amp;id=196151
878	EnterobacterOLF_compare04.match.X71663X33601.1 199622	GNAT family acetyltransferase YiiD potentially involved in tRNA processing	6	6	6	6	313 aa	1	no	no	n/a	n/a	http://driley-lx.igs.umaryland.edu:8080/sybil/current/cgi/shared/show_protein_cluster.cgi?site=EnterobacterOLF_compare04&amp;id=199622
879	EnterobacterOLF_compare04.match.X71670X48901.1 196723	Ribose ABC transport system, periplasmic ribose-binding protein RbsB (TC 3.A.1.2.1)	6	6	6	6	313 aa	1	no	no	n/a	n/a	http://driley-lx.igs.umaryland.edu:8080/sybil/current/cgi/shared/show_protein_cluster.cgi?site=EnterobacterOLF_compare04&amp;id=196723
880	EnterobacterOLF_compare04.match.X71667X48351.1 195327	Putative sugar ABC transport system, periplasmic binding protein YtfQ precursor	6	6	6	6	313 aa	0.95	yes	no	n/a	n/a	http://driley-lx.igs.umaryland.edu:8080/sybil/current/cgi/shared/show_protein_cluster.cgi?site=EnterobacterOLF_compare04&amp;id=195327
881	EnterobacterOLF_compare04.match.X71765X192701.1 201331	16S rRNA methyltransferase	6	6	6	6	313 aa	1	no	no	n/a	n/a	http://driley-lx.igs.umaryland.edu:8080/sybil/current/cgi/shared/show_protein_cluster.cgi?site=EnterobacterOLF_compare04&amp;id=201331
882	EnterobacterOLF_compare04.match.X71693X84701.1 196530	malate dehydrogenase	6	6	6	6	312 aa	1	no	no	n/a	n/a	http://driley-lx.igs.umaryland.edu:8080/sybil/current/cgi/shared/show_protein_cluster.cgi?site=EnterobacterOLF_compare04&amp;id=196530
883	EnterobacterOLF_compare04.match.X71663X27501.1 193941	Spermidine Putrescine ABC transporter permease component PotB (TC 3.A.1.11.1)	6	6	6	6	311 aa	0.96	yes	no	n/a	n/a	http://driley-lx.igs.umaryland.edu:8080/sybil/current/cgi/shared/show_protein_cluster.cgi?site=EnterobacterOLF_compare04&amp;id=193941
884	EnterobacterOLF_compare04.match.X71713X110351.1 196570	tRNA 2-thiocytidine biosynthesis protein TtcA	6	6	6	6	311 aa	1	no	no	n/a	n/a	http://driley-lx.igs.umaryland.edu:8080/sybil/current/cgi/shared/show_protein_cluster.cgi?site=EnterobacterOLF_compare04&amp;id=196570
885	EnterobacterOLF_compare04.match.X71747X163051.1 195108	ADP-L-glycero-D-manno-heptose-6-epimerase	6	6	6	6	310 aa	0.99	no	no	n/a	n/a	http://driley-lx.igs.umaryland.edu:8080/sybil/current/cgi/shared/show_protein_cluster.cgi?site=EnterobacterOLF_compare04&amp;id=195108
886	EnterobacterOLF_compare04.match.X71735X145101.1 195732	SAM-dependent methyltransferase	6	6	6	6	310 aa	1	no	no	n/a	n/a	http://driley-lx.igs.umaryland.edu:8080/sybil/current/cgi/shared/show_protein_cluster.cgi?site=EnterobacterOLF_compare04&amp;id=195732
887	EnterobacterOLF_compare04.match.X71663X36451.1 196580	Homocysteine S-methyltransferase	6	6	6	6	310 aa	1	no	no	n/a	n/a	http://driley-lx.igs.umaryland.edu:8080/sybil/current/cgi/shared/show_protein_cluster.cgi?site=EnterobacterOLF_compare04&amp;id=196580
888	EnterobacterOLF_compare04.match.X71731X136451.1 199447	D-alanyl-D-alanine endopeptidase	6	6	6	6	310 aa	0.97	no	no	n/a	n/a	http://driley-lx.igs.umaryland.edu:8080/sybil/current/cgi/shared/show_protein_cluster.cgi?site=EnterobacterOLF_compare04&amp;id=199447
889	EnterobacterOLF_compare04.match.X71725X131151.1 193650	hydroxybenzoic acid transporter	6	6	6	6	310 aa	1	no	no	n/a	n/a	http://driley-lx.igs.umaryland.edu:8080/sybil/current/cgi/shared/show_protein_cluster.cgi?site=EnterobacterOLF_compare04&amp;id=193650
890	EnterobacterOLF_compare04.match.X71746X164451.1 201585	Aspartate carbamoyltransferase	6	6	6	6	310 aa	1	no	no	n/a	n/a	http://driley-lx.igs.umaryland.edu:8080/sybil/current/cgi/shared/show_protein_cluster.cgi?site=EnterobacterOLF_compare04&amp;id=201585
891	EnterobacterOLF_compare04.match.X71734X141801.1 200597	Putative HTH-type transcriptional regulator yahB	6	6	6	6	310 aa	0.99	no	no	n/a	n/a	http://driley-lx.igs.umaryland.edu:8080/sybil/current/cgi/shared/show_protein_cluster.cgi?site=EnterobacterOLF_compare04&amp;id=200597
892	EnterobacterOLF_compare04.match.X71739X152901.1 196673	ribokinase	6	6	6	6	310 aa	0.98	yes	no	n/a	n/a	http://driley-lx.igs.umaryland.edu:8080/sybil/current/cgi/shared/show_protein_cluster.cgi?site=EnterobacterOLF_compare04&amp;id=196673
893	EnterobacterOLF_compare04.match.X71694X84601.1 197316	ABC transporter substrate-binding protein	6	6	6	6	310 aa	1	no	no	n/a	n/a	http://driley-lx.igs.umaryland.edu:8080/sybil/current/cgi/shared/show_protein_cluster.cgi?site=EnterobacterOLF_compare04&amp;id=197316
894	EnterobacterOLF_compare04.match.X71648X7051.1 201490	L,D-transpeptidase	6	6	6	6	310 aa	0.93	yes	no	n/a	n/a	http://driley-lx.igs.umaryland.edu:8080/sybil/current/cgi/shared/show_protein_cluster.cgi?site=EnterobacterOLF_compare04&amp;id=201490
895	EnterobacterOLF_compare04.match.X71676X54401.1 196221	formate dehydrogenase accessory protein FdhE	6	6	6	6	309 aa	1	no	no	n/a	n/a	http://driley-lx.igs.umaryland.edu:8080/sybil/current/cgi/shared/show_protein_cluster.cgi?site=EnterobacterOLF_compare04&amp;id=196221
896	EnterobacterOLF_compare04.match.X71769X193601.1 198732	malonyl CoA-ACP transacylase	6	6	6	6	309 aa	1	no	no	n/a	n/a	http://driley-lx.igs.umaryland.edu:8080/sybil/current/cgi/shared/show_protein_cluster.cgi?site=EnterobacterOLF_compare04&amp;id=198732
897	EnterobacterOLF_compare04.match.X71722X128851.1 194739	homoserine O-succinyltransferase	6	6	6	6	309 aa	1	no	no	n/a	n/a	http://driley-lx.igs.umaryland.edu:8080/sybil/current/cgi/shared/show_protein_cluster.cgi?site=EnterobacterOLF_compare04&amp;id=194739
898	EnterobacterOLF_compare04.match.X71779X210451.1 201283	branched-chain amino acid aminotransferase	6	6	6	6	309 aa	1	no	no	n/a	n/a	http://driley-lx.igs.umaryland.edu:8080/sybil/current/cgi/shared/show_protein_cluster.cgi?site=EnterobacterOLF_compare04&amp;id=201283
899	EnterobacterOLF_compare04.match.X71680X56401.1 200802	Homoserine kinase	6	6	6	6	309 aa	1	no	no	n/a	n/a	http://driley-lx.igs.umaryland.edu:8080/sybil/current/cgi/shared/show_protein_cluster.cgi?site=EnterobacterOLF_compare04&amp;id=200802
900	EnterobacterOLF_compare04.match.X71682X70251.1 196870	ketodeoxygluconokinase	6	6	6	6	309 aa	1	no	no	n/a	n/a	http://driley-lx.igs.umaryland.edu:8080/sybil/current/cgi/shared/show_protein_cluster.cgi?site=EnterobacterOLF_compare04&amp;id=196870
901	EnterobacterOLF_compare04.match.X71747X165501.1 195606	branched-chain amino acid transporter permease subunit LivH	6	6	6	6	308 aa	1	no	no	n/a	n/a	http://driley-lx.igs.umaryland.edu:8080/sybil/current/cgi/shared/show_protein_cluster.cgi?site=EnterobacterOLF_compare04&amp;id=195606
902	EnterobacterOLF_compare04.match.X71714X113801.1 198207	transcriptional regulator	6	6	6	6	308 aa	1	no	no	n/a	n/a	http://driley-lx.igs.umaryland.edu:8080/sybil/current/cgi/shared/show_protein_cluster.cgi?site=EnterobacterOLF_compare04&amp;id=198207
903	EnterobacterOLF_compare04.match.X71767X189001.1 198787	Amino acid ABC transporter permease	6	6	6	6	308 aa	0.98	no	no	n/a	n/a	http://driley-lx.igs.umaryland.edu:8080/sybil/current/cgi/shared/show_protein_cluster.cgi?site=EnterobacterOLF_compare04&amp;id=198787
904	EnterobacterOLF_compare04.match.X71656X24201.1 196945	multidrug ABC transporter ATP-binding protein	6	6	6	6	308 aa	1	no	no	n/a	n/a	http://driley-lx.igs.umaryland.edu:8080/sybil/current/cgi/shared/show_protein_cluster.cgi?site=EnterobacterOLF_compare04&amp;id=196945
905	EnterobacterOLF_compare04.match.X71692X77901.1 196969	cytochrome O ubiquinol oxidase	6	6	6	6	307 aa	0.84	yes	no	n/a	n/a	http://driley-lx.igs.umaryland.edu:8080/sybil/current/cgi/shared/show_protein_cluster.cgi?site=EnterobacterOLF_compare04&amp;id=196969
906	EnterobacterOLF_compare04.match.X71657X29501.1 196131	Formate hydrogenlyase subunit 4	6	6	6	6	307 aa	1	no	no	n/a	n/a	http://driley-lx.igs.umaryland.edu:8080/sybil/current/cgi/shared/show_protein_cluster.cgi?site=EnterobacterOLF_compare04&amp;id=196131
907	EnterobacterOLF_compare04.match.X71664X31851.1 196164	agmatinase	6	6	6	6	306 aa	1	no	no	n/a	n/a	http://driley-lx.igs.umaryland.edu:8080/sybil/current/cgi/shared/show_protein_cluster.cgi?site=EnterobacterOLF_compare04&amp;id=196164
908	EnterobacterOLF_compare04.match.X71787X216051.1 200857	1,4-dihydroxy-2-naphthoate octaprenyltransferase	6	6	6	6	306 aa	0.99	no	no	n/a	n/a	http://driley-lx.igs.umaryland.edu:8080/sybil/current/cgi/shared/show_protein_cluster.cgi?site=EnterobacterOLF_compare04&amp;id=200857
909	EnterobacterOLF_compare04.match.X71689X74301.1 200335	hypothetical protein	6	6	6	6	306 aa	0.87	yes	yes	n/a	n/a	http://driley-lx.igs.umaryland.edu:8080/sybil/current/cgi/shared/show_protein_cluster.cgi?site=EnterobacterOLF_compare04&amp;id=200335
910	EnterobacterOLF_compare04.match.X71746X157701.1 200489	peptide ABC transporter permease	6	6	6	6	306 aa	1	no	no	n/a	n/a	http://driley-lx.igs.umaryland.edu:8080/sybil/current/cgi/shared/show_protein_cluster.cgi?site=EnterobacterOLF_compare04&amp;id=200489
911	EnterobacterOLF_compare04.match.X71672X46951.1 195067	glutathione ABC transporter permease	6	6	6	6	306 aa	1	no	no	n/a	n/a	http://driley-lx.igs.umaryland.edu:8080/sybil/current/cgi/shared/show_protein_cluster.cgi?site=EnterobacterOLF_compare04&amp;id=195067
912	EnterobacterOLF_compare04.match.X71709X101951.1 194288	transcriptional regulator	6	6	6	6	306 aa	0.99	no	no	n/a	n/a	http://driley-lx.igs.umaryland.edu:8080/sybil/current/cgi/shared/show_protein_cluster.cgi?site=EnterobacterOLF_compare04&amp;id=194288
913	EnterobacterOLF_compare04.match.X71648X9801.1 198395	D-alanine--D-alanine ligase B	6	6	6	6	306 aa	1	no	no	n/a	n/a	http://driley-lx.igs.umaryland.edu:8080/sybil/current/cgi/shared/show_protein_cluster.cgi?site=EnterobacterOLF_compare04&amp;id=198395
914	EnterobacterOLF_compare04.match.X71787X219951.1 197152	UDP-3-O-[3-hydroxymyristoyl] N-acetylglucosamine deacetylase	6	6	6	6	305 aa	1	no	no	n/a	n/a	http://driley-lx.igs.umaryland.edu:8080/sybil/current/cgi/shared/show_protein_cluster.cgi?site=EnterobacterOLF_compare04&amp;id=197152
915	EnterobacterOLF_compare04.match.X71784X217651.1 201916	osmoprotectant uptake system substrate-binding protein	6	6	6	6	305 aa	0.99	no	no	n/a	n/a	http://driley-lx.igs.umaryland.edu:8080/sybil/current/cgi/shared/show_protein_cluster.cgi?site=EnterobacterOLF_compare04&amp;id=201916
916	EnterobacterOLF_compare04.match.X71788X223051.1 197856	LysR family transcriptional regulator	6	6	6	6	305 aa	1	no	no	n/a	n/a	http://driley-lx.igs.umaryland.edu:8080/sybil/current/cgi/shared/show_protein_cluster.cgi?site=EnterobacterOLF_compare04&amp;id=197856
917	EnterobacterOLF_compare04.match.X71719X117351.1 196646	recombinase	6	6	6	6	304 aa	0.99	no	no	n/a	n/a	http://driley-lx.igs.umaryland.edu:8080/sybil/current/cgi/shared/show_protein_cluster.cgi?site=EnterobacterOLF_compare04&amp;id=196646
918	EnterobacterOLF_compare04.match.X71779X209951.1 195872	membrane protein	6	6	6	6	304 aa	0.96	no	yes	n/a	n/a	http://driley-lx.igs.umaryland.edu:8080/sybil/current/cgi/shared/show_protein_cluster.cgi?site=EnterobacterOLF_compare04&amp;id=195872
919	EnterobacterOLF_compare04.match.X71750X168551.1 195135	amino acid transporter	6	6	6	6	304 aa	0.95	yes	no	n/a	n/a	http://driley-lx.igs.umaryland.edu:8080/sybil/current/cgi/shared/show_protein_cluster.cgi?site=EnterobacterOLF_compare04&amp;id=195135
920	EnterobacterOLF_compare04.match.X71776X206901.1 199150	glycyl-tRNA synthetase subunit alpha	6	6	6	6	303 aa	1	no	no	n/a	n/a	http://driley-lx.igs.umaryland.edu:8080/sybil/current/cgi/shared/show_protein_cluster.cgi?site=EnterobacterOLF_compare04&amp;id=199150
921	EnterobacterOLF_compare04.match.X71643X5851.1 201811	cysteine synthase B	6	6	6	6	303 aa	1	no	no	n/a	n/a	http://driley-lx.igs.umaryland.edu:8080/sybil/current/cgi/shared/show_protein_cluster.cgi?site=EnterobacterOLF_compare04&amp;id=201811
922	EnterobacterOLF_compare04.match.X71703X95651.1 193447	LysR family transcripitonal regulator	6	6	6	6	303 aa	1	no	no	n/a	n/a	http://driley-lx.igs.umaryland.edu:8080/sybil/current/cgi/shared/show_protein_cluster.cgi?site=EnterobacterOLF_compare04&amp;id=193447
923	EnterobacterOLF_compare04.match.X71749X161951.1 202130	Dipeptide transport system permease DppC (TC 3.A.1.5.2)	6	6	6	6	303 aa	1	no	no	n/a	n/a	http://driley-lx.igs.umaryland.edu:8080/sybil/current/cgi/shared/show_protein_cluster.cgi?site=EnterobacterOLF_compare04&amp;id=202130
924	EnterobacterOLF_compare04.match.X71736X140051.1 199891	putative protein UPF0052	6	6	6	6	302 aa	0.99	no	no	n/a	n/a	http://driley-lx.igs.umaryland.edu:8080/sybil/current/cgi/shared/show_protein_cluster.cgi?site=EnterobacterOLF_compare04&amp;id=199891
925	EnterobacterOLF_compare04.match.X71768X194551.1 201492	peptide ABC transporter permease	6	6	6	6	302 aa	1	no	no	n/a	n/a	http://driley-lx.igs.umaryland.edu:8080/sybil/current/cgi/shared/show_protein_cluster.cgi?site=EnterobacterOLF_compare04&amp;id=201492
926	EnterobacterOLF_compare04.match.X71648X9151.1 200290	sulfate adenylyltransferase subunit 2	6	6	6	6	302 aa	1	no	no	n/a	n/a	http://driley-lx.igs.umaryland.edu:8080/sybil/current/cgi/shared/show_protein_cluster.cgi?site=EnterobacterOLF_compare04&amp;id=200290
927	EnterobacterOLF_compare04.match.X71674X50451.1 195461	acetyl-CoA carboxylase subunit beta	6	6	6	6	302 aa	0.99	no	no	n/a	n/a	http://driley-lx.igs.umaryland.edu:8080/sybil/current/cgi/shared/show_protein_cluster.cgi?site=EnterobacterOLF_compare04&amp;id=195461
928	EnterobacterOLF_compare04.match.X71789X225251.1 195395	formate dehydrogenase-N subunit beta	6	6	6	6	301 aa	0.98	no	no	n/a	n/a	http://driley-lx.igs.umaryland.edu:8080/sybil/current/cgi/shared/show_protein_cluster.cgi?site=EnterobacterOLF_compare04&amp;id=195395
929	EnterobacterOLF_compare04.match.X71751X167051.1 198987	hypothetical protein	6	6	6	6	301 aa	0.99	no	no	n/a	n/a	http://driley-lx.igs.umaryland.edu:8080/sybil/current/cgi/shared/show_protein_cluster.cgi?site=EnterobacterOLF_compare04&amp;id=198987
930	EnterobacterOLF_compare04.match.X71664X33051.1 199031	Glucokinase, ROK family	6	6	6	6	301 aa	1	no	no	n/a	n/a	http://driley-lx.igs.umaryland.edu:8080/sybil/current/cgi/shared/show_protein_cluster.cgi?site=EnterobacterOLF_compare04&amp;id=199031
931	EnterobacterOLF_compare04.match.X71733X144801.1 198038	GTPase Era	6	6	6	6	301 aa	1	no	no	n/a	n/a	http://driley-lx.igs.umaryland.edu:8080/sybil/current/cgi/shared/show_protein_cluster.cgi?site=EnterobacterOLF_compare04&amp;id=198038
932	EnterobacterOLF_compare04.match.X71730X139451.1 196015	transcriptional regulator	6	6	6	6	300 aa	0.9	yes	no	n/a	n/a	http://driley-lx.igs.umaryland.edu:8080/sybil/current/cgi/shared/show_protein_cluster.cgi?site=EnterobacterOLF_compare04&amp;id=196015
933	EnterobacterOLF_compare04.match.X71708X102401.1 195990	LysR family transcriptional regulator	6	6	6	6	300 aa	0.99	no	no	n/a	n/a	http://driley-lx.igs.umaryland.edu:8080/sybil/current/cgi/shared/show_protein_cluster.cgi?site=EnterobacterOLF_compare04&amp;id=195990
934	EnterobacterOLF_compare04.match.X71649X23351.1 197926	Ribosomal protein S6 glutaminyl transferase	6	6	6	6	300 aa	1	no	no	n/a	n/a	http://driley-lx.igs.umaryland.edu:8080/sybil/current/cgi/shared/show_protein_cluster.cgi?site=EnterobacterOLF_compare04&amp;id=197926
935	EnterobacterOLF_compare04.match.X71784X212501.1 194749	putative iron-dependent peroxidase, Dyp-type family	6	6	6	6	299 aa	1	no	no	n/a	n/a	http://driley-lx.igs.umaryland.edu:8080/sybil/current/cgi/shared/show_protein_cluster.cgi?site=EnterobacterOLF_compare04&amp;id=194749
936	EnterobacterOLF_compare04.match.X71782X211401.1 195393	geranyltranstransferase	6	6	6	6	299 aa	1	no	no	n/a	n/a	http://driley-lx.igs.umaryland.edu:8080/sybil/current/cgi/shared/show_protein_cluster.cgi?site=EnterobacterOLF_compare04&amp;id=195393
937	EnterobacterOLF_compare04.match.X71779X210751.1 199211	ATP phosphoribosyltransferase	6	6	6	6	299 aa	1	no	no	n/a	n/a	http://driley-lx.igs.umaryland.edu:8080/sybil/current/cgi/shared/show_protein_cluster.cgi?site=EnterobacterOLF_compare04&amp;id=199211
938	EnterobacterOLF_compare04.match.X71705X96651.1 198646	transcriptional regulator	6	6	6	6	299 aa	1	no	no	n/a	n/a	http://driley-lx.igs.umaryland.edu:8080/sybil/current/cgi/shared/show_protein_cluster.cgi?site=EnterobacterOLF_compare04&amp;id=198646
939	EnterobacterOLF_compare04.match.X71773X199601.1 201478	Coproporphyrinogen III oxidase, aerobic	6	6	6	6	299 aa	1	no	no	n/a	n/a	http://driley-lx.igs.umaryland.edu:8080/sybil/current/cgi/shared/show_protein_cluster.cgi?site=EnterobacterOLF_compare04&amp;id=201478
940	EnterobacterOLF_compare04.match.X71761X183251.1 194010	Pyruvate formate-lyase activating enzyme	6	6	6	6	299 aa	1	no	no	n/a	n/a	http://driley-lx.igs.umaryland.edu:8080/sybil/current/cgi/shared/show_protein_cluster.cgi?site=EnterobacterOLF_compare04&amp;id=194010
941	EnterobacterOLF_compare04.match.X71784X213651.1 193712	hypothetical protein	6	6	6	6	299 aa	1	no	no	n/a	n/a	http://driley-lx.igs.umaryland.edu:8080/sybil/current/cgi/shared/show_protein_cluster.cgi?site=EnterobacterOLF_compare04&amp;id=193712
942	EnterobacterOLF_compare04.match.X71765X188101.1 200635	Tyrosine recombinase XerD	6	6	6	6	298 aa	1	no	no	n/a	n/a	http://driley-lx.igs.umaryland.edu:8080/sybil/current/cgi/shared/show_protein_cluster.cgi?site=EnterobacterOLF_compare04&amp;id=200635
943	EnterobacterOLF_compare04.match.X71777X201351.1 195306	iron transporter	6	6	6	6	298 aa	0.99	no	no	n/a	n/a	http://driley-lx.igs.umaryland.edu:8080/sybil/current/cgi/shared/show_protein_cluster.cgi?site=EnterobacterOLF_compare04&amp;id=195306
944	EnterobacterOLF_compare04.match.X71687X66651.1 198392	Cell division inhibitor	6	6	6	6	298 aa	0.99	no	no	n/a	n/a	http://driley-lx.igs.umaryland.edu:8080/sybil/current/cgi/shared/show_protein_cluster.cgi?site=EnterobacterOLF_compare04&amp;id=198392
945	EnterobacterOLF_compare04.match.X71754X173651.1 196564	chloramphenical resistance permease RarD	6	6	6	6	298 aa	0.99	no	no	n/a	n/a	http://driley-lx.igs.umaryland.edu:8080/sybil/current/cgi/shared/show_protein_cluster.cgi?site=EnterobacterOLF_compare04&amp;id=196564
946	EnterobacterOLF_compare04.match.X71687X69801.1 200160	chromosome initiation inhibitor	6	6	6	6	297 aa	1	no	no	n/a	n/a	http://driley-lx.igs.umaryland.edu:8080/sybil/current/cgi/shared/show_protein_cluster.cgi?site=EnterobacterOLF_compare04&amp;id=200160
947	EnterobacterOLF_compare04.match.X71760X179451.1 199846	HTH-type transcriptional regulator IlvY	6	6	6	6	296 aa	1	no	no	n/a	n/a	http://driley-lx.igs.umaryland.edu:8080/sybil/current/cgi/shared/show_protein_cluster.cgi?site=EnterobacterOLF_compare04&amp;id=199846
948	EnterobacterOLF_compare04.match.X71668X40551.1 196589	tartronate semialdehyde reductase	6	6	6	6	296 aa	1	no	no	n/a	n/a	http://driley-lx.igs.umaryland.edu:8080/sybil/current/cgi/shared/show_protein_cluster.cgi?site=EnterobacterOLF_compare04&amp;id=196589
949	EnterobacterOLF_compare04.match.X71735X142501.1 198310	D-ribose transporter subunit RbsB	6	6	6	6	296 aa	1	no	no	n/a	n/a	http://driley-lx.igs.umaryland.edu:8080/sybil/current/cgi/shared/show_protein_cluster.cgi?site=EnterobacterOLF_compare04&amp;id=198310
950	EnterobacterOLF_compare04.match.X71709X102701.1 195670	peptide ABC transporter permease	6	6	6	6	296 aa	1	no	no	n/a	n/a	http://driley-lx.igs.umaryland.edu:8080/sybil/current/cgi/shared/show_protein_cluster.cgi?site=EnterobacterOLF_compare04&amp;id=195670
951	EnterobacterOLF_compare04.match.X71754X174801.1 194272	5,10-methylenetetrahydrofolate reductase	6	6	6	6	296 aa	1	no	no	n/a	n/a	http://driley-lx.igs.umaryland.edu:8080/sybil/current/cgi/shared/show_protein_cluster.cgi?site=EnterobacterOLF_compare04&amp;id=194272
952	EnterobacterOLF_compare04.match.X71735X145401.1 200368	phosphate transporter permease subunit PtsA	6	6	6	6	296 aa	1	no	no	n/a	n/a	http://driley-lx.igs.umaryland.edu:8080/sybil/current/cgi/shared/show_protein_cluster.cgi?site=EnterobacterOLF_compare04&amp;id=200368
953	EnterobacterOLF_compare04.match.X71659X32401.1 197071	maltose transporter permease	6	6	6	6	296 aa	1	no	no	n/a	n/a	http://driley-lx.igs.umaryland.edu:8080/sybil/current/cgi/shared/show_protein_cluster.cgi?site=EnterobacterOLF_compare04&amp;id=197071
954	EnterobacterOLF_compare04.match.X71675X58701.1 201748	glycerol-3-phosphate transporter permease	6	6	6	6	295 aa	1	no	no	n/a	n/a	http://driley-lx.igs.umaryland.edu:8080/sybil/current/cgi/shared/show_protein_cluster.cgi?site=EnterobacterOLF_compare04&amp;id=201748
955	EnterobacterOLF_compare04.match.X71696X80151.1 200417	protoheme IX farnesyltransferase	6	6	6	6	295 aa	1	no	no	n/a	n/a	http://driley-lx.igs.umaryland.edu:8080/sybil/current/cgi/shared/show_protein_cluster.cgi?site=EnterobacterOLF_compare04&amp;id=200417
956	EnterobacterOLF_compare04.match.X71741X148251.1 195929	aldolase	6	6	6	6	295 aa	1	no	no	n/a	n/a	http://driley-lx.igs.umaryland.edu:8080/sybil/current/cgi/shared/show_protein_cluster.cgi?site=EnterobacterOLF_compare04&amp;id=195929
957	EnterobacterOLF_compare04.match.X71687X66401.1 196025	Nitrate ABC transporter, permease	6	6	6	6	294 aa	0.99	no	no	n/a	n/a	http://driley-lx.igs.umaryland.edu:8080/sybil/current/cgi/shared/show_protein_cluster.cgi?site=EnterobacterOLF_compare04&amp;id=196025
958	EnterobacterOLF_compare04.match.X71747X163451.1 197812	cytidine deaminase	6	6	6	6	294 aa	1	no	no	n/a	n/a	http://driley-lx.igs.umaryland.edu:8080/sybil/current/cgi/shared/show_protein_cluster.cgi?site=EnterobacterOLF_compare04&amp;id=197812
959	EnterobacterOLF_compare04.match.X71704X94251.1 200149	Formate dehydrogenase N beta subunit	6	6	6	6	294 aa	1	no	no	n/a	n/a	http://driley-lx.igs.umaryland.edu:8080/sybil/current/cgi/shared/show_protein_cluster.cgi?site=EnterobacterOLF_compare04&amp;id=200149
960	EnterobacterOLF_compare04.match.X71715X111401.1 198653	nucleoside-specific channel-forming protein tsx	6	6	6	6	294 aa	0.99	no	no	n/a	n/a	http://driley-lx.igs.umaryland.edu:8080/sybil/current/cgi/shared/show_protein_cluster.cgi?site=EnterobacterOLF_compare04&amp;id=198653
961	EnterobacterOLF_compare04.match.X71765X187601.1 194015	Lipoprotein nlpI precursor	6	6	6	6	294 aa	1	no	no	n/a	n/a	http://driley-lx.igs.umaryland.edu:8080/sybil/current/cgi/shared/show_protein_cluster.cgi?site=EnterobacterOLF_compare04&amp;id=194015
962	EnterobacterOLF_compare04.match.X71740X151001.1 195642	aldose 1-epimerase	6	6	6	6	294 aa	1	no	no	n/a	n/a	http://driley-lx.igs.umaryland.edu:8080/sybil/current/cgi/shared/show_protein_cluster.cgi?site=EnterobacterOLF_compare04&amp;id=195642
963	EnterobacterOLF_compare04.match.X71746X158451.1 194623	Ribosomal protein L11 methyltransferase	6	6	6	6	293 aa	1	no	no	n/a	n/a	http://driley-lx.igs.umaryland.edu:8080/sybil/current/cgi/shared/show_protein_cluster.cgi?site=EnterobacterOLF_compare04&amp;id=194623
964	EnterobacterOLF_compare04.match.X71701X87251.1 201422	Peptide chain release factor 2; programmed frameshift-containing	6	6	6	6	293 aa	1	no	no	n/a	n/a	http://driley-lx.igs.umaryland.edu:8080/sybil/current/cgi/shared/show_protein_cluster.cgi?site=EnterobacterOLF_compare04&amp;id=201422
965	EnterobacterOLF_compare04.match.X71755X171751.1 200392	heat shock protein HtpX	6	6	6	6	293 aa	1	no	no	n/a	n/a	http://driley-lx.igs.umaryland.edu:8080/sybil/current/cgi/shared/show_protein_cluster.cgi?site=EnterobacterOLF_compare04&amp;id=200392
966	EnterobacterOLF_compare04.match.X71665X45001.1 201177	COG0613, Predicted metal-dependent phosphoesterase (PHP family)	6	6	6	6	293 aa	1	no	no	n/a	n/a	http://driley-lx.igs.umaryland.edu:8080/sybil/current/cgi/shared/show_protein_cluster.cgi?site=EnterobacterOLF_compare04&amp;id=201177
967	EnterobacterOLF_compare04.match.X71715X116501.1 199712	membrane protein	6	6	6	6	292 aa	0.97	no	no	n/a	n/a	http://driley-lx.igs.umaryland.edu:8080/sybil/current/cgi/shared/show_protein_cluster.cgi?site=EnterobacterOLF_compare04&amp;id=199712
968	EnterobacterOLF_compare04.match.X71734X137801.1 196066	cobalt transporter	6	6	6	6	292 aa	1	no	no	n/a	n/a	http://driley-lx.igs.umaryland.edu:8080/sybil/current/cgi/shared/show_protein_cluster.cgi?site=EnterobacterOLF_compare04&amp;id=196066
969	EnterobacterOLF_compare04.match.X71739X148001.1 197231	transcriptional regulator	6	6	6	6	292 aa	0.96	yes	no	n/a	n/a	http://driley-lx.igs.umaryland.edu:8080/sybil/current/cgi/shared/show_protein_cluster.cgi?site=EnterobacterOLF_compare04&amp;id=197231
970	EnterobacterOLF_compare04.match.X71715X115501.1 198592	FIG139928: Putative protease	6	6	6	6	292 aa	1	no	no	n/a	n/a	http://driley-lx.igs.umaryland.edu:8080/sybil/current/cgi/shared/show_protein_cluster.cgi?site=EnterobacterOLF_compare04&amp;id=198592
971	EnterobacterOLF_compare04.match.X71689X80651.1 198551	dihydrodipicolinate synthase	6	6	6	6	292 aa	1	no	no	n/a	n/a	http://driley-lx.igs.umaryland.edu:8080/sybil/current/cgi/shared/show_protein_cluster.cgi?site=EnterobacterOLF_compare04&amp;id=198551
972	EnterobacterOLF_compare04.match.X71649X13251.1 198377	Hsp33 chaperonin	6	6	6	6	292 aa	1	no	no	n/a	n/a	http://driley-lx.igs.umaryland.edu:8080/sybil/current/cgi/shared/show_protein_cluster.cgi?site=EnterobacterOLF_compare04&amp;id=198377
973	EnterobacterOLF_compare04.match.X71766X195151.1 195771	N-acetylmuramoyl-L-alanine amidase	6	6	6	6	291 aa	0.99	no	no	n/a	n/a	http://driley-lx.igs.umaryland.edu:8080/sybil/current/cgi/shared/show_protein_cluster.cgi?site=EnterobacterOLF_compare04&amp;id=195771
974	EnterobacterOLF_compare04.match.X71647X7651.1 197825	prolipoprotein diacylglyceryl transferase	6	6	6	6	291 aa	0.99	no	no	n/a	n/a	http://driley-lx.igs.umaryland.edu:8080/sybil/current/cgi/shared/show_protein_cluster.cgi?site=EnterobacterOLF_compare04&amp;id=197825
975	EnterobacterOLF_compare04.match.X71788X221401.1 199164	Sulfate transport system permease CysW	6	6	6	6	291 aa	1	no	no	n/a	n/a	http://driley-lx.igs.umaryland.edu:8080/sybil/current/cgi/shared/show_protein_cluster.cgi?site=EnterobacterOLF_compare04&amp;id=199164
976	EnterobacterOLF_compare04.match.X71666X42401.1 197173	UTP--glucose-1-phosphate uridylyltransferase	6	6	6	6	291 aa	0.89	yes	no	n/a	n/a	http://driley-lx.igs.umaryland.edu:8080/sybil/current/cgi/shared/show_protein_cluster.cgi?site=EnterobacterOLF_compare04&amp;id=197173
977	EnterobacterOLF_compare04.match.X71723X123951.1 196510	hypothetical protein	6	6	6	6	290 aa	0.99	no	no	n/a	n/a	http://driley-lx.igs.umaryland.edu:8080/sybil/current/cgi/shared/show_protein_cluster.cgi?site=EnterobacterOLF_compare04&amp;id=196510
978	EnterobacterOLF_compare04.match.X71677X55251.1 196225	Putative cytoplasmic protein	6	6	6	6	290 aa	1	no	no	n/a	n/a	http://driley-lx.igs.umaryland.edu:8080/sybil/current/cgi/shared/show_protein_cluster.cgi?site=EnterobacterOLF_compare04&amp;id=196225
979	EnterobacterOLF_compare04.match.X71656X19751.1 193936	Right origin-binding protein	6	6	6	6	289 aa	1	no	no	n/a	n/a	http://driley-lx.igs.umaryland.edu:8080/sybil/current/cgi/shared/show_protein_cluster.cgi?site=EnterobacterOLF_compare04&amp;id=193936
980	EnterobacterOLF_compare04.match.X71740X149851.1 199126	glutathione S-transferase	6	6	6	6	289 aa	0.99	no	no	n/a	n/a	http://driley-lx.igs.umaryland.edu:8080/sybil/current/cgi/shared/show_protein_cluster.cgi?site=EnterobacterOLF_compare04&amp;id=199126
981	EnterobacterOLF_compare04.match.X71759X181701.1 198977	4-hydroxybenzoate polyprenyltransferase	6	6	6	6	289 aa	1	no	no	n/a	n/a	http://driley-lx.igs.umaryland.edu:8080/sybil/current/cgi/shared/show_protein_cluster.cgi?site=EnterobacterOLF_compare04&amp;id=198977
982	EnterobacterOLF_compare04.match.X71672X49151.1 194539	Spermidine synthase	6	6	6	6	289 aa	0.99	no	no	n/a	n/a	http://driley-lx.igs.umaryland.edu:8080/sybil/current/cgi/shared/show_protein_cluster.cgi?site=EnterobacterOLF_compare04&amp;id=194539
983	EnterobacterOLF_compare04.match.X71749X163301.1 197050	succinyl-CoA synthetase subunit alpha	6	6	6	6	289 aa	1	no	no	n/a	n/a	http://driley-lx.igs.umaryland.edu:8080/sybil/current/cgi/shared/show_protein_cluster.cgi?site=EnterobacterOLF_compare04&amp;id=197050
984	EnterobacterOLF_compare04.match.X71667X41201.1 196597	phosphoribulokinase	6	6	6	6	289 aa	1	no	no	n/a	n/a	http://driley-lx.igs.umaryland.edu:8080/sybil/current/cgi/shared/show_protein_cluster.cgi?site=EnterobacterOLF_compare04&amp;id=196597
985	EnterobacterOLF_compare04.match.X71676X54801.1 202166	Phospholipase A1 precursor ; Outer membrane phospholipase A	6	6	6	6	289 aa	1	no	no	n/a	n/a	http://driley-lx.igs.umaryland.edu:8080/sybil/current/cgi/shared/show_protein_cluster.cgi?site=EnterobacterOLF_compare04&amp;id=202166
986	EnterobacterOLF_compare04.match.X71713X112051.1 201988	4-diphosphocytidyl-2-C-methyl-D-erythritol kinase	6	6	6	6	288 aa	0.98	no	yes	n/a	n/a	http://driley-lx.igs.umaryland.edu:8080/sybil/current/cgi/shared/show_protein_cluster.cgi?site=EnterobacterOLF_compare04&amp;id=201988
987	EnterobacterOLF_compare04.match.X71655X14951.1 200219	methenyltetrahydrofolate cyclohydrolase	6	6	6	6	288 aa	1	no	no	n/a	n/a	http://driley-lx.igs.umaryland.edu:8080/sybil/current/cgi/shared/show_protein_cluster.cgi?site=EnterobacterOLF_compare04&amp;id=200219
988	EnterobacterOLF_compare04.match.X71653X24051.1 198087	transcriptional regulator	6	6	6	6	288 aa	1	no	no	n/a	n/a	http://driley-lx.igs.umaryland.edu:8080/sybil/current/cgi/shared/show_protein_cluster.cgi?site=EnterobacterOLF_compare04&amp;id=198087
989	EnterobacterOLF_compare04.match.X71735X142851.1 193765	[NiFe] hydrogenase nickel incorporation-associated protein HypB	6	6	6	6	288 aa	0.99	no	no	n/a	n/a	http://driley-lx.igs.umaryland.edu:8080/sybil/current/cgi/shared/show_protein_cluster.cgi?site=EnterobacterOLF_compare04&amp;id=193765
990	EnterobacterOLF_compare04.match.X71703X91151.1 195037	F0F1 ATP synthase subunit gamma	6	6	6	6	287 aa	1	no	no	n/a	n/a	http://driley-lx.igs.umaryland.edu:8080/sybil/current/cgi/shared/show_protein_cluster.cgi?site=EnterobacterOLF_compare04&amp;id=195037
991	EnterobacterOLF_compare04.match.X71651X13651.1 197772	hypothetical protein	6	6	6	6	287 aa	1	no	no	n/a	n/a	http://driley-lx.igs.umaryland.edu:8080/sybil/current/cgi/shared/show_protein_cluster.cgi?site=EnterobacterOLF_compare04&amp;id=197772
992	EnterobacterOLF_compare04.match.X71748X165201.1 193496	Anaerobic dimethyl sulfoxide reductase chain C	6	6	6	6	287 aa	1	no	no	n/a	n/a	http://driley-lx.igs.umaryland.edu:8080/sybil/current/cgi/shared/show_protein_cluster.cgi?site=EnterobacterOLF_compare04&amp;id=193496
993	EnterobacterOLF_compare04.match.X71698X92251.1 197551	rRNA small subunit methyltransferase I	6	6	6	6	287 aa	0.99	no	no	n/a	n/a	http://driley-lx.igs.umaryland.edu:8080/sybil/current/cgi/shared/show_protein_cluster.cgi?site=EnterobacterOLF_compare04&amp;id=197551
994	EnterobacterOLF_compare04.match.X71672X47501.1 202083	pyridoxamine kinase	6	6	6	6	286 aa	1	no	no	n/a	n/a	http://driley-lx.igs.umaryland.edu:8080/sybil/current/cgi/shared/show_protein_cluster.cgi?site=EnterobacterOLF_compare04&amp;id=202083
995	EnterobacterOLF_compare04.match.X71755X172351.1 193513	iron ABC transporter	6	6	6	6	286 aa	1	no	yes	n/a	n/a	http://driley-lx.igs.umaryland.edu:8080/sybil/current/cgi/shared/show_protein_cluster.cgi?site=EnterobacterOLF_compare04&amp;id=193513
996	EnterobacterOLF_compare04.match.X71745X155651.1 200282	acyl-CoA thioesterase	6	6	6	6	286 aa	1	no	no	n/a	n/a	http://driley-lx.igs.umaryland.edu:8080/sybil/current/cgi/shared/show_protein_cluster.cgi?site=EnterobacterOLF_compare04&amp;id=200282
997	EnterobacterOLF_compare04.match.X71674X50151.1 195201	inorganic polyphosphate/ATP-NAD kinase	6	6	6	6	286 aa	0.88	yes	no	n/a	n/a	http://driley-lx.igs.umaryland.edu:8080/sybil/current/cgi/shared/show_protein_cluster.cgi?site=EnterobacterOLF_compare04&amp;id=195201
998	EnterobacterOLF_compare04.match.X71734X139001.1 198058	dihydroxynaphthoic acid synthetase	6	6	6	6	285 aa	1	no	no	n/a	n/a	http://driley-lx.igs.umaryland.edu:8080/sybil/current/cgi/shared/show_protein_cluster.cgi?site=EnterobacterOLF_compare04&amp;id=198058
999	EnterobacterOLF_compare04.match.X71772X198201.1 200110	Spermidine Putrescine ABC transporter permease component PotB (TC 3.A.1.11.1)	6	6	6	6	285 aa	1	no	no	n/a	n/a	http://driley-lx.igs.umaryland.edu:8080/sybil/current/cgi/shared/show_protein_cluster.cgi?site=EnterobacterOLF_compare04&amp;id=200110
1000	EnterobacterOLF_compare04.match.X71715X110601.1 194873	formate transporter	6	6	6	6	285 aa	1	no	no	n/a	n/a	http://driley-lx.igs.umaryland.edu:8080/sybil/current/cgi/shared/show_protein_cluster.cgi?site=EnterobacterOLF_compare04&amp;id=194873
1001	EnterobacterOLF_compare04.match.X71655X18851.1 194501	RNA polymerase factor sigma-32	6	6	6	6	285 aa	0.99	no	no	n/a	n/a	http://driley-lx.igs.umaryland.edu:8080/sybil/current/cgi/shared/show_protein_cluster.cgi?site=EnterobacterOLF_compare04&amp;id=194501
1002	EnterobacterOLF_compare04.match.X71728X134151.1 200296	Endonuclease IV	6	6	6	6	285 aa	0.99	no	no	n/a	n/a	http://driley-lx.igs.umaryland.edu:8080/sybil/current/cgi/shared/show_protein_cluster.cgi?site=EnterobacterOLF_compare04&amp;id=200296
1003	EnterobacterOLF_compare04.match.X71751X168301.1 195499	CDP-diglyceride synthase	6	6	6	6	285 aa	1	no	no	n/a	n/a	http://driley-lx.igs.umaryland.edu:8080/sybil/current/cgi/shared/show_protein_cluster.cgi?site=EnterobacterOLF_compare04&amp;id=195499
1004	EnterobacterOLF_compare04.match.X71704X96951.1 198553	elongation factor Tu	6	8	6	8	284 aa	0.11	yes	yes	n/a	n/a	http://driley-lx.igs.umaryland.edu:8080/sybil/current/cgi/shared/show_protein_cluster.cgi?site=EnterobacterOLF_compare04&amp;id=198553
1005	EnterobacterOLF_compare04.match.X71744X150201.1 196833	hypothetical protein	6	6	6	6	284 aa	1	no	no	n/a	n/a	http://driley-lx.igs.umaryland.edu:8080/sybil/current/cgi/shared/show_protein_cluster.cgi?site=EnterobacterOLF_compare04&amp;id=196833
1006	EnterobacterOLF_compare04.match.X71657X34401.1 201236	Potassium voltage-gated channel subfamily KQT; possible potassium channel, VIC family	6	6	6	6	284 aa	0.96	yes	no	n/a	n/a	http://driley-lx.igs.umaryland.edu:8080/sybil/current/cgi/shared/show_protein_cluster.cgi?site=EnterobacterOLF_compare04&amp;id=201236
1007	EnterobacterOLF_compare04.match.X71760X178651.1 199804	mechanosensitive channel MscS	6	6	6	6	284 aa	1	no	no	n/a	n/a	http://driley-lx.igs.umaryland.edu:8080/sybil/current/cgi/shared/show_protein_cluster.cgi?site=EnterobacterOLF_compare04&amp;id=199804
1008	EnterobacterOLF_compare04.match.X71644X1201.1 194999	PEP synthetase regulatory protein	6	6	6	6	284 aa	0.87	yes	no	n/a	n/a	http://driley-lx.igs.umaryland.edu:8080/sybil/current/cgi/shared/show_protein_cluster.cgi?site=EnterobacterOLF_compare04&amp;id=194999
1009	EnterobacterOLF_compare04.match.X71644X8951.1 198201	2-dehydro-3-deoxyphosphooctonate aldolase	6	6	6	6	284 aa	1	no	no	n/a	n/a	http://driley-lx.igs.umaryland.edu:8080/sybil/current/cgi/shared/show_protein_cluster.cgi?site=EnterobacterOLF_compare04&amp;id=198201
1010	EnterobacterOLF_compare04.match.X71673X50251.1 199980	isochorismatase	6	6	6	6	284 aa	0.99	no	no	n/a	n/a	http://driley-lx.igs.umaryland.edu:8080/sybil/current/cgi/shared/show_protein_cluster.cgi?site=EnterobacterOLF_compare04&amp;id=199980
1011	EnterobacterOLF_compare04.match.X71681X68501.1 199559	pantoate--beta-alanine ligase	6	6	6	6	284 aa	1	no	no	n/a	n/a	http://driley-lx.igs.umaryland.edu:8080/sybil/current/cgi/shared/show_protein_cluster.cgi?site=EnterobacterOLF_compare04&amp;id=199559
1012	EnterobacterOLF_compare04.match.X71686X63251.1 200849	glmZ(sRNA)-inactivating NTPase	6	6	6	6	284 aa	1	no	no	n/a	n/a	http://driley-lx.igs.umaryland.edu:8080/sybil/current/cgi/shared/show_protein_cluster.cgi?site=EnterobacterOLF_compare04&amp;id=200849
1013	EnterobacterOLF_compare04.match.X71656X17401.1 194904	thioredoxin	6	6	6	6	284 aa	1	no	no	n/a	n/a	http://driley-lx.igs.umaryland.edu:8080/sybil/current/cgi/shared/show_protein_cluster.cgi?site=EnterobacterOLF_compare04&amp;id=194904
1014	EnterobacterOLF_compare04.match.X71778X205301.1 195772	elongation factor Ts	6	6	6	6	283 aa	1	no	no	n/a	n/a	http://driley-lx.igs.umaryland.edu:8080/sybil/current/cgi/shared/show_protein_cluster.cgi?site=EnterobacterOLF_compare04&amp;id=195772
1015	EnterobacterOLF_compare04.match.X71790X226101.1 194263	Alpha-ketoglutarate-dependent taurine dioxygenase	6	6	6	6	283 aa	1	no	no	n/a	n/a	http://driley-lx.igs.umaryland.edu:8080/sybil/current/cgi/shared/show_protein_cluster.cgi?site=EnterobacterOLF_compare04&amp;id=194263
1016	EnterobacterOLF_compare04.match.X71784X212901.1 195226	PTS system, mannose-specific IID component	6	6	6	6	283 aa	1	no	no	n/a	n/a	http://driley-lx.igs.umaryland.edu:8080/sybil/current/cgi/shared/show_protein_cluster.cgi?site=EnterobacterOLF_compare04&amp;id=195226
1017	EnterobacterOLF_compare04.match.X71728X134051.1 193566	NADPH:quinone oxidoreductase 2	6	6	6	6	282 aa	0.99	no	no	n/a	n/a	http://driley-lx.igs.umaryland.edu:8080/sybil/current/cgi/shared/show_protein_cluster.cgi?site=EnterobacterOLF_compare04&amp;id=193566
1018	EnterobacterOLF_compare04.match.X71685X68101.1 194185	transcriptional regulator	6	6	6	6	282 aa	1	no	no	n/a	n/a	http://driley-lx.igs.umaryland.edu:8080/sybil/current/cgi/shared/show_protein_cluster.cgi?site=EnterobacterOLF_compare04&amp;id=194185
1019	EnterobacterOLF_compare04.match.X71717X120351.1 202100	Bis(5'-nucleosyl)-tetraphosphatase, symmetrical	6	6	6	6	282 aa	1	no	no	n/a	n/a	http://driley-lx.igs.umaryland.edu:8080/sybil/current/cgi/shared/show_protein_cluster.cgi?site=EnterobacterOLF_compare04&amp;id=202100
1020	EnterobacterOLF_compare04.match.X71790X224701.1 198794	transcriptional regulator	6	6	6	6	282 aa	1	no	no	n/a	n/a	http://driley-lx.igs.umaryland.edu:8080/sybil/current/cgi/shared/show_protein_cluster.cgi?site=EnterobacterOLF_compare04&amp;id=198794
1021	EnterobacterOLF_compare04.match.X71726X132101.1 201800	Dihydropteroate synthase	6	6	6	6	282 aa	1	no	no	n/a	n/a	http://driley-lx.igs.umaryland.edu:8080/sybil/current/cgi/shared/show_protein_cluster.cgi?site=EnterobacterOLF_compare04&amp;id=201800
1022	EnterobacterOLF_compare04.match.X71655X15751.1 193718	Glycerol-3-phosphate ABC transporter, permease UgpE (TC 3.A.1.1.3)	6	6	6	6	281 aa	1	no	no	n/a	n/a	http://driley-lx.igs.umaryland.edu:8080/sybil/current/cgi/shared/show_protein_cluster.cgi?site=EnterobacterOLF_compare04&amp;id=193718
1023	EnterobacterOLF_compare04.match.X71785X214701.1 193642	putrescine/spermidine ABC transporter permease	6	6	6	6	281 aa	1	no	no	n/a	n/a	http://driley-lx.igs.umaryland.edu:8080/sybil/current/cgi/shared/show_protein_cluster.cgi?site=EnterobacterOLF_compare04&amp;id=193642
1024	EnterobacterOLF_compare04.match.X71721X126201.1 199503	IclR family transcriptional regulator	6	6	6	6	281 aa	0.96	yes	no	n/a	n/a	http://driley-lx.igs.umaryland.edu:8080/sybil/current/cgi/shared/show_protein_cluster.cgi?site=EnterobacterOLF_compare04&amp;id=199503
1025	EnterobacterOLF_compare04.match.X71770X192851.1 196198	transcriptional regulator	6	6	6	6	281 aa	0.99	no	no	n/a	n/a	http://driley-lx.igs.umaryland.edu:8080/sybil/current/cgi/shared/show_protein_cluster.cgi?site=EnterobacterOLF_compare04&amp;id=196198
1026	EnterobacterOLF_compare04.match.X71707X106201.1 199665	glycerol uptake facilitator protein	6	6	6	6	281 aa	1	no	no	n/a	n/a	http://driley-lx.igs.umaryland.edu:8080/sybil/current/cgi/shared/show_protein_cluster.cgi?site=EnterobacterOLF_compare04&amp;id=199665
1027	EnterobacterOLF_compare04.match.X71742X156001.1 194789	PhnJ protein	6	6	6	6	281 aa	1	no	no	n/a	n/a	http://driley-lx.igs.umaryland.edu:8080/sybil/current/cgi/shared/show_protein_cluster.cgi?site=EnterobacterOLF_compare04&amp;id=194789
1028	EnterobacterOLF_compare04.match.X71665X37751.1 194818	Protein involved in catabolism of external DNA	6	6	6	6	280 aa	1	no	no	n/a	n/a	http://driley-lx.igs.umaryland.edu:8080/sybil/current/cgi/shared/show_protein_cluster.cgi?site=EnterobacterOLF_compare04&amp;id=194818
1029	EnterobacterOLF_compare04.match.X71701X91251.1 193577	NADPH dependent preQ0 reductase	6	6	6	6	280 aa	1	no	no	n/a	n/a	http://driley-lx.igs.umaryland.edu:8080/sybil/current/cgi/shared/show_protein_cluster.cgi?site=EnterobacterOLF_compare04&amp;id=193577
1030	EnterobacterOLF_compare04.match.X71643X3551.1 199863	cell division protein FtsQ	6	6	6	6	280 aa	0.99	no	no	n/a	n/a	http://driley-lx.igs.umaryland.edu:8080/sybil/current/cgi/shared/show_protein_cluster.cgi?site=EnterobacterOLF_compare04&amp;id=199863
1031	EnterobacterOLF_compare04.match.X71784X217151.1 199704	5-keto-4-deoxyuronate isomerase	6	6	6	6	278 aa	1	no	no	n/a	n/a	http://driley-lx.igs.umaryland.edu:8080/sybil/current/cgi/shared/show_protein_cluster.cgi?site=EnterobacterOLF_compare04&amp;id=199704
1032	EnterobacterOLF_compare04.match.X71722X127601.1 195211	S-formylglutathione hydrolase	6	6	6	6	278 aa	0.99	no	no	n/a	n/a	http://driley-lx.igs.umaryland.edu:8080/sybil/current/cgi/shared/show_protein_cluster.cgi?site=EnterobacterOLF_compare04&amp;id=195211
1033	EnterobacterOLF_compare04.match.X71706X105951.1 199030	formate dehydrogenase	6	6	6	6	278 aa	1	no	no	n/a	n/a	http://driley-lx.igs.umaryland.edu:8080/sybil/current/cgi/shared/show_protein_cluster.cgi?site=EnterobacterOLF_compare04&amp;id=199030
1034	EnterobacterOLF_compare04.match.X71716X111201.1 197419	iron permease	6	6	6	6	277 aa	0.99	no	no	n/a	n/a	http://driley-lx.igs.umaryland.edu:8080/sybil/current/cgi/shared/show_protein_cluster.cgi?site=EnterobacterOLF_compare04&amp;id=197419
1035	EnterobacterOLF_compare04.match.X71757X173101.1 199927	sulfate/thiosulfate transporter subunit	6	6	6	6	277 aa	1	no	no	n/a	n/a	http://driley-lx.igs.umaryland.edu:8080/sybil/current/cgi/shared/show_protein_cluster.cgi?site=EnterobacterOLF_compare04&amp;id=199927
1036	EnterobacterOLF_compare04.match.X71739X152051.1 199069	Malonate decarboxylase beta subunit	6	6	6	6	277 aa	1	no	no	n/a	n/a	http://driley-lx.igs.umaryland.edu:8080/sybil/current/cgi/shared/show_protein_cluster.cgi?site=EnterobacterOLF_compare04&amp;id=199069
1037	EnterobacterOLF_compare04.match.X71703X95951.1 200800	glutamate racemase	6	6	6	6	276 aa	0.92	yes	no	n/a	n/a	http://driley-lx.igs.umaryland.edu:8080/sybil/current/cgi/shared/show_protein_cluster.cgi?site=EnterobacterOLF_compare04&amp;id=200800
1038	EnterobacterOLF_compare04.match.X71651X22851.1 195927	GlpG protein (membrane protein of glp regulon)	6	6	6	6	276 aa	1	no	no	n/a	n/a	http://driley-lx.igs.umaryland.edu:8080/sybil/current/cgi/shared/show_protein_cluster.cgi?site=EnterobacterOLF_compare04&amp;id=195927
1039	EnterobacterOLF_compare04.match.X71671X47351.1 200812	NAD synthetase	6	6	6	6	275 aa	1	no	no	n/a	n/a	http://driley-lx.igs.umaryland.edu:8080/sybil/current/cgi/shared/show_protein_cluster.cgi?site=EnterobacterOLF_compare04&amp;id=200812
1040	EnterobacterOLF_compare04.match.X71751X163751.1 199669	3',5'-cyclic-nucleotide phosphodiesterase	6	6	6	6	275 aa	1	no	no	n/a	n/a	http://driley-lx.igs.umaryland.edu:8080/sybil/current/cgi/shared/show_protein_cluster.cgi?site=EnterobacterOLF_compare04&amp;id=199669
1041	EnterobacterOLF_compare04.match.X71697X89851.1 197304	Taurine transport system permease TauC	6	6	6	6	275 aa	1	no	no	n/a	n/a	http://driley-lx.igs.umaryland.edu:8080/sybil/current/cgi/shared/show_protein_cluster.cgi?site=EnterobacterOLF_compare04&amp;id=197304
1042	EnterobacterOLF_compare04.match.X71789X222401.1 195191	2,5-diketo-D-gluconate reductase A	6	6	6	6	275 aa	1	no	no	n/a	n/a	http://driley-lx.igs.umaryland.edu:8080/sybil/current/cgi/shared/show_protein_cluster.cgi?site=EnterobacterOLF_compare04&amp;id=195191
1043	EnterobacterOLF_compare04.match.X71743X157401.1 193849	Murein endopeptidase	6	6	6	6	274 aa	1	no	no	n/a	n/a	http://driley-lx.igs.umaryland.edu:8080/sybil/current/cgi/shared/show_protein_cluster.cgi?site=EnterobacterOLF_compare04&amp;id=193849
1044	EnterobacterOLF_compare04.match.X71710X109451.1 198869	hypothetical protein	6	6	6	6	274 aa	1	no	no	n/a	n/a	http://driley-lx.igs.umaryland.edu:8080/sybil/current/cgi/shared/show_protein_cluster.cgi?site=EnterobacterOLF_compare04&amp;id=198869
1045	EnterobacterOLF_compare04.match.X71780X207601.1 197508	Diaminopimelate epimerase	6	6	6	6	274 aa	1	no	no	n/a	n/a	http://driley-lx.igs.umaryland.edu:8080/sybil/current/cgi/shared/show_protein_cluster.cgi?site=EnterobacterOLF_compare04&amp;id=197508
1046	EnterobacterOLF_compare04.match.X71672X40351.1 201062	AraC family transcriptional regulator	6	6	6	6	274 aa	1	no	no	n/a	n/a	http://driley-lx.igs.umaryland.edu:8080/sybil/current/cgi/shared/show_protein_cluster.cgi?site=EnterobacterOLF_compare04&amp;id=201062
1047	EnterobacterOLF_compare04.match.X71707X102751.1 195277	2,3,4,5-tetrahydropyridine-2,6-carboxylate N-succinyltransferase	6	6	6	6	274 aa	1	no	no	n/a	n/a	http://driley-lx.igs.umaryland.edu:8080/sybil/current/cgi/shared/show_protein_cluster.cgi?site=EnterobacterOLF_compare04&amp;id=195277
1048	EnterobacterOLF_compare04.match.X71755X170401.1 198297	dihydrodipicolinate reductase	6	6	6	6	273 aa	1	no	no	n/a	n/a	http://driley-lx.igs.umaryland.edu:8080/sybil/current/cgi/shared/show_protein_cluster.cgi?site=EnterobacterOLF_compare04&amp;id=198297
1049	EnterobacterOLF_compare04.match.X71693X79551.1 197389	peptidyl-prolyl cis-trans isomerase	6	6	6	6	273 aa	0.99	no	no	n/a	n/a	http://driley-lx.igs.umaryland.edu:8080/sybil/current/cgi/shared/show_protein_cluster.cgi?site=EnterobacterOLF_compare04&amp;id=197389
1050	EnterobacterOLF_compare04.match.X71729X131651.1 199652	serine acetyltransferase	6	6	6	6	273 aa	1	no	no	n/a	n/a	http://driley-lx.igs.umaryland.edu:8080/sybil/current/cgi/shared/show_protein_cluster.cgi?site=EnterobacterOLF_compare04&amp;id=199652
1051	EnterobacterOLF_compare04.match.X71753X168601.1 195035	50S ribosomal protein L2	6	6	6	6	273 aa	1	no	no	n/a	n/a	http://driley-lx.igs.umaryland.edu:8080/sybil/current/cgi/shared/show_protein_cluster.cgi?site=EnterobacterOLF_compare04&amp;id=195035
1052	EnterobacterOLF_compare04.match.X71779X209651.1 195254	thiamin pyrimidine pyrophosphate hydrolase	6	6	6	6	272 aa	1	no	no	n/a	n/a	http://driley-lx.igs.umaryland.edu:8080/sybil/current/cgi/shared/show_protein_cluster.cgi?site=EnterobacterOLF_compare04&amp;id=195254
1053	EnterobacterOLF_compare04.match.X71756X173251.1 201505	hypothetical protein	6	6	6	6	272 aa	1	no	no	n/a	n/a	http://driley-lx.igs.umaryland.edu:8080/sybil/current/cgi/shared/show_protein_cluster.cgi?site=EnterobacterOLF_compare04&amp;id=201505
1054	EnterobacterOLF_compare04.match.X71763X188251.1 199781	Undecaprenyl-diphosphatase	6	6	6	6	272 aa	0.99	no	no	n/a	n/a	http://driley-lx.igs.umaryland.edu:8080/sybil/current/cgi/shared/show_protein_cluster.cgi?site=EnterobacterOLF_compare04&amp;id=199781
1055	EnterobacterOLF_compare04.match.X71678X59201.1 198457	DNA adenine methylase	6	6	6	6	271 aa	0.98	no	yes	n/a	n/a	http://driley-lx.igs.umaryland.edu:8080/sybil/current/cgi/shared/show_protein_cluster.cgi?site=EnterobacterOLF_compare04&amp;id=198457
1056	EnterobacterOLF_compare04.match.X71748X160151.1 195131	methionine ABC transporter substrate-binding protein	6	6	6	6	271 aa	1	no	no	n/a	n/a	http://driley-lx.igs.umaryland.edu:8080/sybil/current/cgi/shared/show_protein_cluster.cgi?site=EnterobacterOLF_compare04&amp;id=195131
1057	EnterobacterOLF_compare04.match.X71759X177601.1 199862	sugar phosphatase	6	6	6	6	271 aa	1	no	no	n/a	n/a	http://driley-lx.igs.umaryland.edu:8080/sybil/current/cgi/shared/show_protein_cluster.cgi?site=EnterobacterOLF_compare04&amp;id=199862
1058	EnterobacterOLF_compare04.match.X71747X161851.1 197170	F0F1 ATP synthase subunit A	6	6	6	6	271 aa	1	no	no	n/a	n/a	http://driley-lx.igs.umaryland.edu:8080/sybil/current/cgi/shared/show_protein_cluster.cgi?site=EnterobacterOLF_compare04&amp;id=197170
1059	EnterobacterOLF_compare04.match.X71732X138301.1 200518	organic solvent ABC transporter ATP-binding protein	6	6	6	6	270 aa	1	no	no	n/a	n/a	http://driley-lx.igs.umaryland.edu:8080/sybil/current/cgi/shared/show_protein_cluster.cgi?site=EnterobacterOLF_compare04&amp;id=200518
1060	EnterobacterOLF_compare04.match.X71691X79051.1 194443	tRNA pseudouridine synthase A	6	6	6	6	270 aa	1	no	no	n/a	n/a	http://driley-lx.igs.umaryland.edu:8080/sybil/current/cgi/shared/show_protein_cluster.cgi?site=EnterobacterOLF_compare04&amp;id=194443
1061	EnterobacterOLF_compare04.match.X71747X164351.1 197835	sugar phosphate phosphatase	6	6	6	6	270 aa	1	no	no	n/a	n/a	http://driley-lx.igs.umaryland.edu:8080/sybil/current/cgi/shared/show_protein_cluster.cgi?site=EnterobacterOLF_compare04&amp;id=197835
1062	EnterobacterOLF_compare04.match.X71648X9451.1 195147	membrane protein	6	6	6	6	270 aa	1	no	no	n/a	n/a	http://driley-lx.igs.umaryland.edu:8080/sybil/current/cgi/shared/show_protein_cluster.cgi?site=EnterobacterOLF_compare04&amp;id=195147
1063	EnterobacterOLF_compare04.match.X71751X166151.1 201354	cell division inhibitor MinD	6	6	6	6	270 aa	1	no	no	n/a	n/a	http://driley-lx.igs.umaryland.edu:8080/sybil/current/cgi/shared/show_protein_cluster.cgi?site=EnterobacterOLF_compare04&amp;id=201354
1064	EnterobacterOLF_compare04.match.X71710X109001.1 195542	1-phosphofructokinase	6	7	6	7	269 aa	0.29	yes	no	n/a	n/a	http://driley-lx.igs.umaryland.edu:8080/sybil/current/cgi/shared/show_protein_cluster.cgi?site=EnterobacterOLF_compare04&amp;id=195542
1065	EnterobacterOLF_compare04.match.X71773X204651.1 196022	Pyrroline-5-carboxylate reductase	6	6	6	6	269 aa	1	no	no	n/a	n/a	http://driley-lx.igs.umaryland.edu:8080/sybil/current/cgi/shared/show_protein_cluster.cgi?site=EnterobacterOLF_compare04&amp;id=196022
1066	EnterobacterOLF_compare04.match.X71782X218151.1 202280	5-hydroxymethyluracil DNA glycosylase	6	6	6	6	269 aa	1	no	no	n/a	n/a	http://driley-lx.igs.umaryland.edu:8080/sybil/current/cgi/shared/show_protein_cluster.cgi?site=EnterobacterOLF_compare04&amp;id=202280
1067	EnterobacterOLF_compare04.match.X71695X75351.1 199830	Tryptophan synthase alpha chain	6	6	6	6	269 aa	1	no	no	n/a	n/a	http://driley-lx.igs.umaryland.edu:8080/sybil/current/cgi/shared/show_protein_cluster.cgi?site=EnterobacterOLF_compare04&amp;id=199830
1068	EnterobacterOLF_compare04.match.X71699X87851.1 201453	hypothetical protein	6	6	6	6	269 aa	1	no	no	n/a	n/a	http://driley-lx.igs.umaryland.edu:8080/sybil/current/cgi/shared/show_protein_cluster.cgi?site=EnterobacterOLF_compare04&amp;id=201453
1069	EnterobacterOLF_compare04.match.X71718X118551.1 195778	Spermidine Putrescine ABC transporter permease component potC (TC_3.A.1.11.1)	6	6	6	6	268 aa	1	no	no	n/a	n/a	http://driley-lx.igs.umaryland.edu:8080/sybil/current/cgi/shared/show_protein_cluster.cgi?site=EnterobacterOLF_compare04&amp;id=195778
1070	EnterobacterOLF_compare04.match.X71779X205651.1 193627	peptide ABC transporter ATP-binding protein	6	6	6	6	268 aa	1	no	no	n/a	n/a	http://driley-lx.igs.umaryland.edu:8080/sybil/current/cgi/shared/show_protein_cluster.cgi?site=EnterobacterOLF_compare04&amp;id=193627
1071	EnterobacterOLF_compare04.match.X71683X70701.1 201383	exonuclease III	6	6	6	6	268 aa	1	no	no	n/a	n/a	http://driley-lx.igs.umaryland.edu:8080/sybil/current/cgi/shared/show_protein_cluster.cgi?site=EnterobacterOLF_compare04&amp;id=201383
1072	EnterobacterOLF_compare04.match.X71667X45951.1 196364	Ferric hydroxamate ABC transporter (TC 3.A.1.14.3), ATP-binding protein FhuC	6	6	6	6	267 aa	0.97	yes	no	n/a	n/a	http://driley-lx.igs.umaryland.edu:8080/sybil/current/cgi/shared/show_protein_cluster.cgi?site=EnterobacterOLF_compare04&amp;id=196364
1073	EnterobacterOLF_compare04.match.X71680X57201.1 194262	inositol monophosphatase	6	6	6	6	267 aa	0.99	no	no	n/a	n/a	http://driley-lx.igs.umaryland.edu:8080/sybil/current/cgi/shared/show_protein_cluster.cgi?site=EnterobacterOLF_compare04&amp;id=194262
1074	EnterobacterOLF_compare04.match.X71732X138751.1 199113	FIG001154: CcsA-related protein	6	6	6	6	267 aa	0.91	yes	no	n/a	n/a	http://driley-lx.igs.umaryland.edu:8080/sybil/current/cgi/shared/show_protein_cluster.cgi?site=EnterobacterOLF_compare04&amp;id=199113
1075	EnterobacterOLF_compare04.match.X71663X26101.1 201559	ribosomal RNA small subunit methyltransferase A	6	6	6	6	266 aa	0.86	yes	no	n/a	n/a	http://driley-lx.igs.umaryland.edu:8080/sybil/current/cgi/shared/show_protein_cluster.cgi?site=EnterobacterOLF_compare04&amp;id=201559
1076	EnterobacterOLF_compare04.match.X71659X30851.1 199642	cystine transporter subunit	6	6	6	6	266 aa	1	no	no	n/a	n/a	http://driley-lx.igs.umaryland.edu:8080/sybil/current/cgi/shared/show_protein_cluster.cgi?site=EnterobacterOLF_compare04&amp;id=199642
1077	EnterobacterOLF_compare04.match.X71663X34251.1 201663	PTS mannose transporter subunit IIC	6	6	6	6	266 aa	1	no	no	n/a	n/a	http://driley-lx.igs.umaryland.edu:8080/sybil/current/cgi/shared/show_protein_cluster.cgi?site=EnterobacterOLF_compare04&amp;id=201663
1078	EnterobacterOLF_compare04.match.X71669X39951.1 194395	glucosamine-6-phosphate deaminase	6	6	6	6	266 aa	1	no	no	n/a	n/a	http://driley-lx.igs.umaryland.edu:8080/sybil/current/cgi/shared/show_protein_cluster.cgi?site=EnterobacterOLF_compare04&amp;id=194395
1079	EnterobacterOLF_compare04.match.X71701X93501.1 195928	methionine ABC transporter substrate-binding protein	6	6	6	6	266 aa	0.98	yes	no	n/a	n/a	http://driley-lx.igs.umaryland.edu:8080/sybil/current/cgi/shared/show_protein_cluster.cgi?site=EnterobacterOLF_compare04&amp;id=195928
1080	EnterobacterOLF_compare04.match.X71643X1901.1 194482	iron-enterobactin transporter ATP-binding protein	6	6	6	6	266 aa	0.99	no	no	n/a	n/a	http://driley-lx.igs.umaryland.edu:8080/sybil/current/cgi/shared/show_protein_cluster.cgi?site=EnterobacterOLF_compare04&amp;id=194482
1081	EnterobacterOLF_compare04.match.X71744X150901.1 198665	hydrolase	6	6	6	6	266 aa	1	no	no	n/a	n/a	http://driley-lx.igs.umaryland.edu:8080/sybil/current/cgi/shared/show_protein_cluster.cgi?site=EnterobacterOLF_compare04&amp;id=198665
1082	EnterobacterOLF_compare04.match.X71774X205101.1 200208	hypothetical protein	6	6	6	6	265 aa	0.97	yes	no	n/a	n/a	http://driley-lx.igs.umaryland.edu:8080/sybil/current/cgi/shared/show_protein_cluster.cgi?site=EnterobacterOLF_compare04&amp;id=200208
1083	EnterobacterOLF_compare04.match.X71663X35701.1 194617	Putative deoxyribonuclease YcfH	6	6	6	6	264 aa	1	no	no	n/a	n/a	http://driley-lx.igs.umaryland.edu:8080/sybil/current/cgi/shared/show_protein_cluster.cgi?site=EnterobacterOLF_compare04&amp;id=194617
1084	EnterobacterOLF_compare04.match.X71662X36051.1 195822	S-adenosylmethionine decarboxylase	6	6	6	6	264 aa	1	no	no	n/a	n/a	http://driley-lx.igs.umaryland.edu:8080/sybil/current/cgi/shared/show_protein_cluster.cgi?site=EnterobacterOLF_compare04&amp;id=195822
1085	EnterobacterOLF_compare04.match.X71788X221851.1 200194	Methionine aminopeptidase	6	6	6	6	264 aa	1	no	no	n/a	n/a	http://driley-lx.igs.umaryland.edu:8080/sybil/current/cgi/shared/show_protein_cluster.cgi?site=EnterobacterOLF_compare04&amp;id=200194
1086	EnterobacterOLF_compare04.match.X71721X121051.1 200629	putrescine/spermidine ABC transporter permease	6	6	6	6	264 aa	0.97	no	no	n/a	n/a	http://driley-lx.igs.umaryland.edu:8080/sybil/current/cgi/shared/show_protein_cluster.cgi?site=EnterobacterOLF_compare04&amp;id=200629
1087	EnterobacterOLF_compare04.match.X71747X159351.1 201619	thymidylate synthase	6	6	6	6	264 aa	1	no	no	n/a	n/a	http://driley-lx.igs.umaryland.edu:8080/sybil/current/cgi/shared/show_protein_cluster.cgi?site=EnterobacterOLF_compare04&amp;id=201619
1088	EnterobacterOLF_compare04.match.X71727X128051.1 196059	sulfonate ABC transporter	6	6	6	6	263 aa	1	no	no	n/a	n/a	http://driley-lx.igs.umaryland.edu:8080/sybil/current/cgi/shared/show_protein_cluster.cgi?site=EnterobacterOLF_compare04&amp;id=196059
1089	EnterobacterOLF_compare04.match.X71641X1501.1 194659	hypothetical protein	6	6	6	6	263 aa	0.99	no	no	n/a	n/a	http://driley-lx.igs.umaryland.edu:8080/sybil/current/cgi/shared/show_protein_cluster.cgi?site=EnterobacterOLF_compare04&amp;id=194659
1090	EnterobacterOLF_compare04.match.X71673X51751.1 194403	Nucleoside triphosphate pyrophosphohydrolase MazG	6	6	6	6	263 aa	1	no	no	n/a	n/a	http://driley-lx.igs.umaryland.edu:8080/sybil/current/cgi/shared/show_protein_cluster.cgi?site=EnterobacterOLF_compare04&amp;id=194403
1091	EnterobacterOLF_compare04.match.X71697X85951.1 194136	3-methyl-2-oxobutanoate hydroxymethyltransferase	6	6	6	6	263 aa	1	no	no	n/a	n/a	http://driley-lx.igs.umaryland.edu:8080/sybil/current/cgi/shared/show_protein_cluster.cgi?site=EnterobacterOLF_compare04&amp;id=194136
1092	EnterobacterOLF_compare04.match.X71757X179001.1 200905	Transcriptional regulator KdgR, KDG operon repressor	6	6	6	6	263 aa	1	no	no	n/a	n/a	http://driley-lx.igs.umaryland.edu:8080/sybil/current/cgi/shared/show_protein_cluster.cgi?site=EnterobacterOLF_compare04&amp;id=200905
1093	EnterobacterOLF_compare04.match.X71760X183101.1 201705	enoyl-ACP reductase	6	6	6	6	262 aa	1	no	no	n/a	n/a	http://driley-lx.igs.umaryland.edu:8080/sybil/current/cgi/shared/show_protein_cluster.cgi?site=EnterobacterOLF_compare04&amp;id=201705
1094	EnterobacterOLF_compare04.match.X71720X119851.1 201446	UDP-N-acetylglucosamine acyltransferase	6	6	6	6	262 aa	1	no	no	n/a	n/a	http://driley-lx.igs.umaryland.edu:8080/sybil/current/cgi/shared/show_protein_cluster.cgi?site=EnterobacterOLF_compare04&amp;id=201446
1095	EnterobacterOLF_compare04.match.X71774X198401.1 200026	nitrate ABC transporter ATP-binding protein	6	6	6	6	262 aa	1	no	no	n/a	n/a	http://driley-lx.igs.umaryland.edu:8080/sybil/current/cgi/shared/show_protein_cluster.cgi?site=EnterobacterOLF_compare04&amp;id=200026
1096	EnterobacterOLF_compare04.match.X71766X190601.1 197785	Zinc ABC transporter, inner membrane permease ZnuB	6	6	6	6	261 aa	0.99	no	no	n/a	n/a	http://driley-lx.igs.umaryland.edu:8080/sybil/current/cgi/shared/show_protein_cluster.cgi?site=EnterobacterOLF_compare04&amp;id=197785
1097	EnterobacterOLF_compare04.match.X71677X59151.1 197855	S-adenosylmethionine-dependent methyltransferase Functionally Coupled to the MukBEF Chromosome Partitioning Mechanism	6	6	6	6	260 aa	0.97	no	no	n/a	n/a	http://driley-lx.igs.umaryland.edu:8080/sybil/current/cgi/shared/show_protein_cluster.cgi?site=EnterobacterOLF_compare04&amp;id=197855
1098	EnterobacterOLF_compare04.match.X71699X94751.1 200241	deoxyribose-phosphate aldolase	6	6	6	6	260 aa	0.98	yes	no	n/a	n/a	http://driley-lx.igs.umaryland.edu:8080/sybil/current/cgi/shared/show_protein_cluster.cgi?site=EnterobacterOLF_compare04&amp;id=200241
1099	EnterobacterOLF_compare04.match.X71661X29451.1 202157	zinc transporter	6	6	6	6	260 aa	1	no	no	n/a	n/a	http://driley-lx.igs.umaryland.edu:8080/sybil/current/cgi/shared/show_protein_cluster.cgi?site=EnterobacterOLF_compare04&amp;id=202157
1100	EnterobacterOLF_compare04.match.X71670X45901.1 195638	flagellar basal body rod protein FlgG	6	6	6	6	260 aa	1	no	no	n/a	n/a	http://driley-lx.igs.umaryland.edu:8080/sybil/current/cgi/shared/show_protein_cluster.cgi?site=EnterobacterOLF_compare04&amp;id=195638
1101	EnterobacterOLF_compare04.match.X71788X219901.1 196011	ABC transporter permease	6	6	6	6	260 aa	1	no	no	n/a	n/a	http://driley-lx.igs.umaryland.edu:8080/sybil/current/cgi/shared/show_protein_cluster.cgi?site=EnterobacterOLF_compare04&amp;id=196011
1102	EnterobacterOLF_compare04.match.X71717X111951.1 197338	peptide ABC transporter permease	6	8	6	8	259 aa	0.16	yes	yes	n/a	n/a	http://driley-lx.igs.umaryland.edu:8080/sybil/current/cgi/shared/show_protein_cluster.cgi?site=EnterobacterOLF_compare04&amp;id=197338
1103	EnterobacterOLF_compare04.match.X71702X95801.1 194782	Dipeptide transport system permease DppC (TC 3.A.1.5.2)	6	7	6	7	258 aa	0.28	yes	no	n/a	n/a	http://driley-lx.igs.umaryland.edu:8080/sybil/current/cgi/shared/show_protein_cluster.cgi?site=EnterobacterOLF_compare04&amp;id=194782
1104	EnterobacterOLF_compare04.match.X71708X98901.1 201701	Molybdenum ABC transporter, periplasmic molybdenum-binding protein ModA (TC 3.A.1.8.1)	6	6	6	6	258 aa	1	no	no	n/a	n/a	http://driley-lx.igs.umaryland.edu:8080/sybil/current/cgi/shared/show_protein_cluster.cgi?site=EnterobacterOLF_compare04&amp;id=201701
1105	EnterobacterOLF_compare04.match.X71661X36251.1 201603	Imidazole glycerol phosphate synthase cyclase subunit	6	6	6	6	258 aa	1	no	no	n/a	n/a	http://driley-lx.igs.umaryland.edu:8080/sybil/current/cgi/shared/show_protein_cluster.cgi?site=EnterobacterOLF_compare04&amp;id=201603
1106	EnterobacterOLF_compare04.match.X71737X145451.1 200684	histidine ABC transporter ATP-binding protein	6	6	6	6	258 aa	0.99	no	no	n/a	n/a	http://driley-lx.igs.umaryland.edu:8080/sybil/current/cgi/shared/show_protein_cluster.cgi?site=EnterobacterOLF_compare04&amp;id=200684
1107	EnterobacterOLF_compare04.match.X71719X121751.1 201555	Protein SseB	6	6	6	6	258 aa	1	no	no	n/a	n/a	http://driley-lx.igs.umaryland.edu:8080/sybil/current/cgi/shared/show_protein_cluster.cgi?site=EnterobacterOLF_compare04&amp;id=201555
1108	EnterobacterOLF_compare04.match.X71724X129051.1 193462	membrane protein	6	6	6	6	258 aa	1	no	no	n/a	n/a	http://driley-lx.igs.umaryland.edu:8080/sybil/current/cgi/shared/show_protein_cluster.cgi?site=EnterobacterOLF_compare04&amp;id=193462
1109	EnterobacterOLF_compare04.match.X71642X851.1 201005	transcriptional regulator	6	6	6	6	257 aa	0.98	no	no	n/a	n/a	http://driley-lx.igs.umaryland.edu:8080/sybil/current/cgi/shared/show_protein_cluster.cgi?site=EnterobacterOLF_compare04&amp;id=201005
1110	EnterobacterOLF_compare04.match.X71701X89351.1 198621	Esterase ybfF	6	6	6	6	257 aa	1	no	no	n/a	n/a	http://driley-lx.igs.umaryland.edu:8080/sybil/current/cgi/shared/show_protein_cluster.cgi?site=EnterobacterOLF_compare04&amp;id=198621
1111	EnterobacterOLF_compare04.match.X71664X35301.1 194903	phosphate ABC transporter ATP-binding protein	6	6	6	6	257 aa	1	no	no	n/a	n/a	http://driley-lx.igs.umaryland.edu:8080/sybil/current/cgi/shared/show_protein_cluster.cgi?site=EnterobacterOLF_compare04&amp;id=194903
1112	EnterobacterOLF_compare04.match.X71696X76701.1 199351	S-adenosyl-L-methionine (SAM)-dependent methyltransferase PhcB	6	6	6	6	257 aa	0.99	no	no	n/a	n/a	http://driley-lx.igs.umaryland.edu:8080/sybil/current/cgi/shared/show_protein_cluster.cgi?site=EnterobacterOLF_compare04&amp;id=199351
1113	EnterobacterOLF_compare04.match.X71690X83051.1 194052	NADH pyrophosphatase	6	6	6	6	257 aa	1	no	no	n/a	n/a	http://driley-lx.igs.umaryland.edu:8080/sybil/current/cgi/shared/show_protein_cluster.cgi?site=EnterobacterOLF_compare04&amp;id=194052
1114	EnterobacterOLF_compare04.match.X71698X95351.1 200617	UPF0246 protein YaaA	6	6	6	6	257 aa	1	no	no	n/a	n/a	http://driley-lx.igs.umaryland.edu:8080/sybil/current/cgi/shared/show_protein_cluster.cgi?site=EnterobacterOLF_compare04&amp;id=200617
1115	EnterobacterOLF_compare04.match.X71705X98351.1 201951	acetylglutamate kinase	6	6	6	6	257 aa	1	no	no	n/a	n/a	http://driley-lx.igs.umaryland.edu:8080/sybil/current/cgi/shared/show_protein_cluster.cgi?site=EnterobacterOLF_compare04&amp;id=201951
1116	EnterobacterOLF_compare04.match.X71789X223451.1 196641	oxidoreductase	6	6	6	6	256 aa	0.99	no	no	n/a	n/a	http://driley-lx.igs.umaryland.edu:8080/sybil/current/cgi/shared/show_protein_cluster.cgi?site=EnterobacterOLF_compare04&amp;id=196641
1117	EnterobacterOLF_compare04.match.X71689X73551.1 202054	Putative two-domain glycosyltransferase	6	6	6	6	256 aa	0.99	no	no	n/a	n/a	http://driley-lx.igs.umaryland.edu:8080/sybil/current/cgi/shared/show_protein_cluster.cgi?site=EnterobacterOLF_compare04&amp;id=202054
1118	EnterobacterOLF_compare04.match.X71752X170751.1 193995	2-dehydro-3-deoxyglucarate aldolase	6	6	6	6	256 aa	1	no	no	n/a	n/a	http://driley-lx.igs.umaryland.edu:8080/sybil/current/cgi/shared/show_protein_cluster.cgi?site=EnterobacterOLF_compare04&amp;id=193995
1119	EnterobacterOLF_compare04.match.X71661X29051.1 193469	putative hydrolase	6	6	6	6	256 aa	0.98	no	no	n/a	n/a	http://driley-lx.igs.umaryland.edu:8080/sybil/current/cgi/shared/show_protein_cluster.cgi?site=EnterobacterOLF_compare04&amp;id=193469
1120	EnterobacterOLF_compare04.match.X71789X225401.1 200196	membrane protein	6	6	6	6	256 aa	1	no	no	n/a	n/a	http://driley-lx.igs.umaryland.edu:8080/sybil/current/cgi/shared/show_protein_cluster.cgi?site=EnterobacterOLF_compare04&amp;id=200196
1121	EnterobacterOLF_compare04.match.X71784X214601.1 200400	Alkanesulfonates ABC transporter ATP-binding protein / Sulfonate ABC transporter, ATP-binding subunit SsuB	6	6	6	6	256 aa	1	no	no	n/a	n/a	http://driley-lx.igs.umaryland.edu:8080/sybil/current/cgi/shared/show_protein_cluster.cgi?site=EnterobacterOLF_compare04&amp;id=200400
1122	EnterobacterOLF_compare04.match.X71737X148951.1 201172	membrane protein	6	6	6	6	255 aa	1	no	no	n/a	n/a	http://driley-lx.igs.umaryland.edu:8080/sybil/current/cgi/shared/show_protein_cluster.cgi?site=EnterobacterOLF_compare04&amp;id=201172
1123	EnterobacterOLF_compare04.match.X71649X22151.1 199643	tRNA (guanine-N1)-methyltransferase	6	6	6	6	255 aa	1	no	no	n/a	n/a	http://driley-lx.igs.umaryland.edu:8080/sybil/current/cgi/shared/show_protein_cluster.cgi?site=EnterobacterOLF_compare04&amp;id=199643
1124	EnterobacterOLF_compare04.match.X71790X226301.1 195625	triosephosphate isomerase	6	6	6	6	255 aa	1	no	no	n/a	n/a	http://driley-lx.igs.umaryland.edu:8080/sybil/current/cgi/shared/show_protein_cluster.cgi?site=EnterobacterOLF_compare04&amp;id=195625
1125	EnterobacterOLF_compare04.match.X71775X206701.1 197372	glutamine amidotransferase	6	6	6	6	255 aa	1	no	no	n/a	n/a	http://driley-lx.igs.umaryland.edu:8080/sybil/current/cgi/shared/show_protein_cluster.cgi?site=EnterobacterOLF_compare04&amp;id=197372
1126	EnterobacterOLF_compare04.match.X71747X158401.1 194075	transcriptional regulator	6	6	6	6	255 aa	0.98	no	yes	n/a	n/a	http://driley-lx.igs.umaryland.edu:8080/sybil/current/cgi/shared/show_protein_cluster.cgi?site=EnterobacterOLF_compare04&amp;id=194075
1127	EnterobacterOLF_compare04.match.X71755X169451.1 197994	amino acid ABC transporter ATP-binding protein	6	6	6	6	255 aa	1	no	no	n/a	n/a	http://driley-lx.igs.umaryland.edu:8080/sybil/current/cgi/shared/show_protein_cluster.cgi?site=EnterobacterOLF_compare04&amp;id=197994
1128	EnterobacterOLF_compare04.match.X71785X221451.1 202117	Taurine transport ATP-binding protein TauB	6	6	6	6	255 aa	1	no	no	n/a	n/a	http://driley-lx.igs.umaryland.edu:8080/sybil/current/cgi/shared/show_protein_cluster.cgi?site=EnterobacterOLF_compare04&amp;id=202117
1129	EnterobacterOLF_compare04.match.X71722X127901.1 193608	Formate hydrogenlyase subunit 7	6	6	6	6	255 aa	1	no	no	n/a	n/a	http://driley-lx.igs.umaryland.edu:8080/sybil/current/cgi/shared/show_protein_cluster.cgi?site=EnterobacterOLF_compare04&amp;id=193608
1130	EnterobacterOLF_compare04.match.X71784X219001.1 194171	uridine phosphorylase	6	6	6	6	253 aa	1	no	no	n/a	n/a	http://driley-lx.igs.umaryland.edu:8080/sybil/current/cgi/shared/show_protein_cluster.cgi?site=EnterobacterOLF_compare04&amp;id=194171
1131	EnterobacterOLF_compare04.match.X71779X205251.1 198744	2-deoxy-D-gluconate 3-dehydrogenase	6	6	6	6	253 aa	1	no	no	n/a	n/a	http://driley-lx.igs.umaryland.edu:8080/sybil/current/cgi/shared/show_protein_cluster.cgi?site=EnterobacterOLF_compare04&amp;id=198744
1132	EnterobacterOLF_compare04.match.X71783X211051.1 200162	Glycerol-3-phosphate regulon repressor, DeoR family	6	6	6	6	252 aa	1	no	no	n/a	n/a	http://driley-lx.igs.umaryland.edu:8080/sybil/current/cgi/shared/show_protein_cluster.cgi?site=EnterobacterOLF_compare04&amp;id=200162
1133	EnterobacterOLF_compare04.match.X71784X218051.1 199725	Hydroxyacylglutathione hydrolase	6	6	6	6	252 aa	0.99	no	no	n/a	n/a	http://driley-lx.igs.umaryland.edu:8080/sybil/current/cgi/shared/show_protein_cluster.cgi?site=EnterobacterOLF_compare04&amp;id=199725
1134	EnterobacterOLF_compare04.match.X71697X86801.1 195007	5-nucleotidase SurE	6	6	6	6	252 aa	0.99	no	no	n/a	n/a	http://driley-lx.igs.umaryland.edu:8080/sybil/current/cgi/shared/show_protein_cluster.cgi?site=EnterobacterOLF_compare04&amp;id=195007
1135	EnterobacterOLF_compare04.match.X71678X56901.1 200076	Putative metalloprotease yggG	6	6	6	6	252 aa	1	no	no	n/a	n/a	http://driley-lx.igs.umaryland.edu:8080/sybil/current/cgi/shared/show_protein_cluster.cgi?site=EnterobacterOLF_compare04&amp;id=200076
1136	EnterobacterOLF_compare04.match.X71762X189301.1 194143	membrane protein	6	6	6	6	252 aa	1	no	no	n/a	n/a	http://driley-lx.igs.umaryland.edu:8080/sybil/current/cgi/shared/show_protein_cluster.cgi?site=EnterobacterOLF_compare04&amp;id=194143
1137	EnterobacterOLF_compare04.match.X71770X193551.1 202437	Metal-dependent hydrolase of the beta-lactamase superfamily I; PhnP protein	6	6	6	6	252 aa	1	no	no	n/a	n/a	http://driley-lx.igs.umaryland.edu:8080/sybil/current/cgi/shared/show_protein_cluster.cgi?site=EnterobacterOLF_compare04&amp;id=202437
1138	EnterobacterOLF_compare04.match.X71779X209201.1 201872	Ubiquinone/menaquinone biosynthesis methyltransferase UbiE	6	6	6	6	251 aa	1	no	no	n/a	n/a	http://driley-lx.igs.umaryland.edu:8080/sybil/current/cgi/shared/show_protein_cluster.cgi?site=EnterobacterOLF_compare04&amp;id=201872
1139	EnterobacterOLF_compare04.match.X71695X81951.1 195775	methyltransferase	6	6	6	6	251 aa	0.96	yes	yes	n/a	n/a	http://driley-lx.igs.umaryland.edu:8080/sybil/current/cgi/shared/show_protein_cluster.cgi?site=EnterobacterOLF_compare04&amp;id=195775
1140	EnterobacterOLF_compare04.match.X71733X142801.1 196653	2,3-dihydroxybenzoate-2,3-dehydrogenase	6	6	6	6	251 aa	0.99	no	no	n/a	n/a	http://driley-lx.igs.umaryland.edu:8080/sybil/current/cgi/shared/show_protein_cluster.cgi?site=EnterobacterOLF_compare04&amp;id=196653
1141	EnterobacterOLF_compare04.match.X71688X73201.1 201311	phosphonate C-P lyase	6	6	6	6	251 aa	1	no	no	n/a	n/a	http://driley-lx.igs.umaryland.edu:8080/sybil/current/cgi/shared/show_protein_cluster.cgi?site=EnterobacterOLF_compare04&amp;id=201311
1142	EnterobacterOLF_compare04.match.X71667X48151.1 200017	UMP phosphatase	6	6	6	6	250 aa	1	no	no	n/a	n/a	http://driley-lx.igs.umaryland.edu:8080/sybil/current/cgi/shared/show_protein_cluster.cgi?site=EnterobacterOLF_compare04&amp;id=200017
1143	EnterobacterOLF_compare04.match.X71683X62851.1 195810	phosphoglyceromutase	6	6	6	6	250 aa	1	no	no	n/a	n/a	http://driley-lx.igs.umaryland.edu:8080/sybil/current/cgi/shared/show_protein_cluster.cgi?site=EnterobacterOLF_compare04&amp;id=195810
1144	EnterobacterOLF_compare04.match.X71768X188601.1 201843	Zinc ABC transporter, ATP-binding protein ZnuC	6	6	6	6	250 aa	0.98	no	no	n/a	n/a	http://driley-lx.igs.umaryland.edu:8080/sybil/current/cgi/shared/show_protein_cluster.cgi?site=EnterobacterOLF_compare04&amp;id=201843
1145	EnterobacterOLF_compare04.match.X71714X111851.1 195203	fumarate/nitrate reduction transcriptional regulator	6	6	6	6	250 aa	1	no	no	n/a	n/a	http://driley-lx.igs.umaryland.edu:8080/sybil/current/cgi/shared/show_protein_cluster.cgi?site=EnterobacterOLF_compare04&amp;id=195203
1146	EnterobacterOLF_compare04.match.X71736X141651.1 202396	cysteine desulfurase	6	6	6	6	248 aa	1	no	no	n/a	n/a	http://driley-lx.igs.umaryland.edu:8080/sybil/current/cgi/shared/show_protein_cluster.cgi?site=EnterobacterOLF_compare04&amp;id=202396
1147	EnterobacterOLF_compare04.match.X71647X9651.1 198585	malonic semialdehyde reductase	6	6	6	6	248 aa	1	no	no	n/a	n/a	http://driley-lx.igs.umaryland.edu:8080/sybil/current/cgi/shared/show_protein_cluster.cgi?site=EnterobacterOLF_compare04&amp;id=198585
1148	EnterobacterOLF_compare04.match.X71750X164301.1 198723	ferredoxin-NADP reductase	6	6	6	6	248 aa	1	no	no	n/a	n/a	http://driley-lx.igs.umaryland.edu:8080/sybil/current/cgi/shared/show_protein_cluster.cgi?site=EnterobacterOLF_compare04&amp;id=198723
1149	EnterobacterOLF_compare04.match.X71768X194901.1 199136	Glycerophosphoryl diester phosphodiesterase	6	6	6	6	248 aa	0.99	no	no	n/a	n/a	http://driley-lx.igs.umaryland.edu:8080/sybil/current/cgi/shared/show_protein_cluster.cgi?site=EnterobacterOLF_compare04&amp;id=199136
1150	EnterobacterOLF_compare04.match.X71666X40951.1 193687	GntR family transcriptional regulator	6	6	6	6	248 aa	1	no	no	n/a	n/a	http://driley-lx.igs.umaryland.edu:8080/sybil/current/cgi/shared/show_protein_cluster.cgi?site=EnterobacterOLF_compare04&amp;id=193687
1151	EnterobacterOLF_compare04.match.X71675X49751.1 200481	amino acid ABC transporter substrate-binding protein	6	6	6	6	247 aa	1	no	no	n/a	n/a	http://driley-lx.igs.umaryland.edu:8080/sybil/current/cgi/shared/show_protein_cluster.cgi?site=EnterobacterOLF_compare04&amp;id=200481
1152	EnterobacterOLF_compare04.match.X71787X220151.1 198641	2,3-dihydro-2,3-dihydroxybenzoate dehydrogenase [enterobactin] siderophore	6	6	6	6	247 aa	1	no	no	n/a	n/a	http://driley-lx.igs.umaryland.edu:8080/sybil/current/cgi/shared/show_protein_cluster.cgi?site=EnterobacterOLF_compare04&amp;id=198641
1153	EnterobacterOLF_compare04.match.X71735X140001.1 200998	metal-binding protein	6	6	6	6	247 aa	1	no	no	n/a	n/a	http://driley-lx.igs.umaryland.edu:8080/sybil/current/cgi/shared/show_protein_cluster.cgi?site=EnterobacterOLF_compare04&amp;id=200998
1154	EnterobacterOLF_compare04.match.X71758X178951.1 201942	methyltransferase	6	6	6	6	247 aa	0.99	no	no	n/a	n/a	http://driley-lx.igs.umaryland.edu:8080/sybil/current/cgi/shared/show_protein_cluster.cgi?site=EnterobacterOLF_compare04&amp;id=201942
1155	EnterobacterOLF_compare04.match.X71758X176251.1 194798	hypothetical protein	6	6	6	6	246 aa	1	no	no	n/a	n/a	http://driley-lx.igs.umaryland.edu:8080/sybil/current/cgi/shared/show_protein_cluster.cgi?site=EnterobacterOLF_compare04&amp;id=194798
1156	EnterobacterOLF_compare04.match.X71757X172901.1 196649	oxidative stress defense protein	6	6	6	6	246 aa	0.94	no	no	n/a	n/a	http://driley-lx.igs.umaryland.edu:8080/sybil/current/cgi/shared/show_protein_cluster.cgi?site=EnterobacterOLF_compare04&amp;id=196649
1157	EnterobacterOLF_compare04.match.X71745X158801.1 195695	putative exported protein STY0357	6	6	6	6	246 aa	1	no	no	n/a	n/a	http://driley-lx.igs.umaryland.edu:8080/sybil/current/cgi/shared/show_protein_cluster.cgi?site=EnterobacterOLF_compare04&amp;id=195695
1158	EnterobacterOLF_compare04.match.X71678X58401.1 202229	Flagellar biosynthesis protein FliP	6	6	6	6	246 aa	0.97	yes	no	n/a	n/a	http://driley-lx.igs.umaryland.edu:8080/sybil/current/cgi/shared/show_protein_cluster.cgi?site=EnterobacterOLF_compare04&amp;id=202229
1159	EnterobacterOLF_compare04.match.X71742X154051.1 194292	UDP-N-acetyl-D-mannosaminuronic acid transferase	6	6	6	6	246 aa	1	no	no	n/a	n/a	http://driley-lx.igs.umaryland.edu:8080/sybil/current/cgi/shared/show_protein_cluster.cgi?site=EnterobacterOLF_compare04&amp;id=194292
1160	EnterobacterOLF_compare04.match.X71657X24901.1 201567	2-dehydro-3-deoxyphosphooctonate aldolase	6	6	6	6	246 aa	0.99	no	no	n/a	n/a	http://driley-lx.igs.umaryland.edu:8080/sybil/current/cgi/shared/show_protein_cluster.cgi?site=EnterobacterOLF_compare04&amp;id=201567
1161	EnterobacterOLF_compare04.match.X71669X40101.1 195769	pyruvate formate lyase-activating protein	6	6	6	6	246 aa	1	no	no	n/a	n/a	http://driley-lx.igs.umaryland.edu:8080/sybil/current/cgi/shared/show_protein_cluster.cgi?site=EnterobacterOLF_compare04&amp;id=195769
1162	EnterobacterOLF_compare04.match.X71709X99851.1 201799	glutamate/aspartate ABC transporter permease GltJ	6	6	6	6	246 aa	1	no	no	n/a	n/a	http://driley-lx.igs.umaryland.edu:8080/sybil/current/cgi/shared/show_protein_cluster.cgi?site=EnterobacterOLF_compare04&amp;id=201799
1163	EnterobacterOLF_compare04.match.X71724X122751.1 196431	Phosphoribosylformimino-5-aminoimidazole carboxamide ribotide isomerase	6	6	6	6	245 aa	1	no	no	n/a	n/a	http://driley-lx.igs.umaryland.edu:8080/sybil/current/cgi/shared/show_protein_cluster.cgi?site=EnterobacterOLF_compare04&amp;id=196431
1164	EnterobacterOLF_compare04.match.X71650X12401.1 196603	outer membrane biogenesis protein BamD	6	6	6	6	245 aa	1	no	no	n/a	n/a	http://driley-lx.igs.umaryland.edu:8080/sybil/current/cgi/shared/show_protein_cluster.cgi?site=EnterobacterOLF_compare04&amp;id=196603
1165	EnterobacterOLF_compare04.match.X71698X95551.1 201117	Succinate dehydrogenase iron-sulfur protein	6	6	6	6	244 aa	1	no	no	n/a	n/a	http://driley-lx.igs.umaryland.edu:8080/sybil/current/cgi/shared/show_protein_cluster.cgi?site=EnterobacterOLF_compare04&amp;id=201117
1166	EnterobacterOLF_compare04.match.X71752X164001.1 197413	23S rRNA (guanosine-2'-O-)-methyltransferase	6	6	6	6	244 aa	1	no	no	n/a	n/a	http://driley-lx.igs.umaryland.edu:8080/sybil/current/cgi/shared/show_protein_cluster.cgi?site=EnterobacterOLF_compare04&amp;id=197413
1167	EnterobacterOLF_compare04.match.X71764X184951.1 198411	3'-5'-bisphosphate nucleotidase	6	6	6	6	244 aa	0.94	yes	no	n/a	n/a	http://driley-lx.igs.umaryland.edu:8080/sybil/current/cgi/shared/show_protein_cluster.cgi?site=EnterobacterOLF_compare04&amp;id=198411
1168	EnterobacterOLF_compare04.match.X71786X219751.1 198542	phosphoadenosine phosphosulfate reductase	6	6	6	6	244 aa	1	no	no	n/a	n/a	http://driley-lx.igs.umaryland.edu:8080/sybil/current/cgi/shared/show_protein_cluster.cgi?site=EnterobacterOLF_compare04&amp;id=198542
1169	EnterobacterOLF_compare04.match.X71684X66701.1 198680	3-ketoacyl-ACP reductase	6	6	6	6	244 aa	1	no	no	n/a	n/a	http://driley-lx.igs.umaryland.edu:8080/sybil/current/cgi/shared/show_protein_cluster.cgi?site=EnterobacterOLF_compare04&amp;id=198680
1170	EnterobacterOLF_compare04.match.X71670X44701.1 196297	DNA polymerase III subunit epsilon	6	6	6	6	244 aa	0.99	no	no	n/a	n/a	http://driley-lx.igs.umaryland.edu:8080/sybil/current/cgi/shared/show_protein_cluster.cgi?site=EnterobacterOLF_compare04&amp;id=196297
1171	EnterobacterOLF_compare04.match.X71775X200201.1 198820	Uncharacterized conserved protein	6	6	6	6	243 aa	1	no	no	n/a	n/a	http://driley-lx.igs.umaryland.edu:8080/sybil/current/cgi/shared/show_protein_cluster.cgi?site=EnterobacterOLF_compare04&amp;id=198820
1172	EnterobacterOLF_compare04.match.X71654X21001.1 200972	Phosphosugar-binding transcriptional regulator, RpiR family	6	6	6	6	243 aa	0.99	no	no	n/a	n/a	http://driley-lx.igs.umaryland.edu:8080/sybil/current/cgi/shared/show_protein_cluster.cgi?site=EnterobacterOLF_compare04&amp;id=200972
1173	EnterobacterOLF_compare04.match.X71722X124301.1 196687	arginine ABC transporter substrate-binding protein	6	6	6	6	243 aa	1	no	no	n/a	n/a	http://driley-lx.igs.umaryland.edu:8080/sybil/current/cgi/shared/show_protein_cluster.cgi?site=EnterobacterOLF_compare04&amp;id=196687
1174	EnterobacterOLF_compare04.match.X71783X214051.1 195739	16S rRNA methyltransferase	6	6	6	6	243 aa	1	no	no	n/a	n/a	http://driley-lx.igs.umaryland.edu:8080/sybil/current/cgi/shared/show_protein_cluster.cgi?site=EnterobacterOLF_compare04&amp;id=195739
1175	EnterobacterOLF_compare04.match.X71665X37251.1 194957	arginine ABC transporter substrate-binding protein	6	6	6	6	243 aa	1	no	no	n/a	n/a	http://driley-lx.igs.umaryland.edu:8080/sybil/current/cgi/shared/show_protein_cluster.cgi?site=EnterobacterOLF_compare04&amp;id=194957
1176	EnterobacterOLF_compare04.match.X71754X175951.1 198482	pyridoxine 5'-phosphate synthase	6	6	6	6	243 aa	1	no	no	n/a	n/a	http://driley-lx.igs.umaryland.edu:8080/sybil/current/cgi/shared/show_protein_cluster.cgi?site=EnterobacterOLF_compare04&amp;id=198482
1177	EnterobacterOLF_compare04.match.X71719X119401.1 196078	arginine ABC transporter ATP-binding protein	6	6	6	6	242 aa	1	no	no	n/a	n/a	http://driley-lx.igs.umaryland.edu:8080/sybil/current/cgi/shared/show_protein_cluster.cgi?site=EnterobacterOLF_compare04&amp;id=196078
1178	EnterobacterOLF_compare04.match.X71645X2001.1 193972	bifunctional 3-demethylubiquinone-9 3-methyltransferase/ 2-octaprenyl-6-hydroxy phenol methylase	6	6	6	6	242 aa	1	no	no	n/a	n/a	http://driley-lx.igs.umaryland.edu:8080/sybil/current/cgi/shared/show_protein_cluster.cgi?site=EnterobacterOLF_compare04&amp;id=193972
1179	EnterobacterOLF_compare04.match.X71650X12851.1 196657	tRNA methyltransferase	6	6	6	6	242 aa	0.99	no	no	n/a	n/a	http://driley-lx.igs.umaryland.edu:8080/sybil/current/cgi/shared/show_protein_cluster.cgi?site=EnterobacterOLF_compare04&amp;id=196657
1180	EnterobacterOLF_compare04.match.X71738X147151.1 201000	biopolymer transporter ExbB	6	6	6	6	242 aa	0.98	yes	no	n/a	n/a	http://driley-lx.igs.umaryland.edu:8080/sybil/current/cgi/shared/show_protein_cluster.cgi?site=EnterobacterOLF_compare04&amp;id=201000
1181	EnterobacterOLF_compare04.match.X71680X54851.1 198437	Uroporphyrinogen-III synthase	6	6	6	6	241 aa	0.94	yes	no	n/a	n/a	http://driley-lx.igs.umaryland.edu:8080/sybil/current/cgi/shared/show_protein_cluster.cgi?site=EnterobacterOLF_compare04&amp;id=198437
1182	EnterobacterOLF_compare04.match.X71729X135651.1 195723	UDP pyrophosphate synthase	6	6	6	6	241 aa	0.91	yes	no	n/a	n/a	http://driley-lx.igs.umaryland.edu:8080/sybil/current/cgi/shared/show_protein_cluster.cgi?site=EnterobacterOLF_compare04&amp;id=195723
1183	EnterobacterOLF_compare04.match.X71762X184151.1 195265	arginine ABC transporter ATP-binding protein	6	6	6	6	241 aa	1	no	no	n/a	n/a	http://driley-lx.igs.umaryland.edu:8080/sybil/current/cgi/shared/show_protein_cluster.cgi?site=EnterobacterOLF_compare04&amp;id=195265
1184	EnterobacterOLF_compare04.match.X71743X153751.1 196719	GntR family transcriptional regulator	6	6	6	6	241 aa	1	no	no	n/a	n/a	http://driley-lx.igs.umaryland.edu:8080/sybil/current/cgi/shared/show_protein_cluster.cgi?site=EnterobacterOLF_compare04&amp;id=196719
1185	EnterobacterOLF_compare04.match.X71759X176901.1 195165	lipopolysaccharide ABC transporter ATP-binding protein	6	6	6	6	241 aa	1	no	no	n/a	n/a	http://driley-lx.igs.umaryland.edu:8080/sybil/current/cgi/shared/show_protein_cluster.cgi?site=EnterobacterOLF_compare04&amp;id=195165
1186	EnterobacterOLF_compare04.match.X71728X132051.1 197986	glutamine ABC transporter ATP-binding protein	6	6	6	6	240 aa	1	no	no	n/a	n/a	http://driley-lx.igs.umaryland.edu:8080/sybil/current/cgi/shared/show_protein_cluster.cgi?site=EnterobacterOLF_compare04&amp;id=197986
1187	EnterobacterOLF_compare04.match.X71654X22901.1 198738	30S ribosomal protein S2	6	6	6	6	240 aa	0.98	no	no	n/a	n/a	http://driley-lx.igs.umaryland.edu:8080/sybil/current/cgi/shared/show_protein_cluster.cgi?site=EnterobacterOLF_compare04&amp;id=198738
1188	EnterobacterOLF_compare04.match.X71775X203301.1 198321	Oxygen-insensitive NADPH nitroreductase	6	6	6	6	240 aa	1	no	no	n/a	n/a	http://driley-lx.igs.umaryland.edu:8080/sybil/current/cgi/shared/show_protein_cluster.cgi?site=EnterobacterOLF_compare04&amp;id=198321
1189	EnterobacterOLF_compare04.match.X71670X38651.1 199601	UDP-2,3-diacylglucosamine hydrolase	6	6	6	6	240 aa	1	no	no	n/a	n/a	http://driley-lx.igs.umaryland.edu:8080/sybil/current/cgi/shared/show_protein_cluster.cgi?site=EnterobacterOLF_compare04&amp;id=199601
1190	EnterobacterOLF_compare04.match.X71787X220851.1 201898	transcriptional regulator	6	6	6	6	240 aa	1	no	no	n/a	n/a	http://driley-lx.igs.umaryland.edu:8080/sybil/current/cgi/shared/show_protein_cluster.cgi?site=EnterobacterOLF_compare04&amp;id=201898
1191	EnterobacterOLF_compare04.match.X71647X11851.1 201891	purine nucleoside phosphorylase DeoD-type	6	6	6	6	240 aa	1	no	no	n/a	n/a	http://driley-lx.igs.umaryland.edu:8080/sybil/current/cgi/shared/show_protein_cluster.cgi?site=EnterobacterOLF_compare04&amp;id=201891
1192	EnterobacterOLF_compare04.match.X71726X130751.1 199910	hypothetical protein	6	6	6	6	240 aa	1	no	no	n/a	n/a	http://driley-lx.igs.umaryland.edu:8080/sybil/current/cgi/shared/show_protein_cluster.cgi?site=EnterobacterOLF_compare04&amp;id=199910
1193	EnterobacterOLF_compare04.match.X71718X116801.1 198011	tRNA (guanine-N(7)-)-methyltransferase	6	6	6	6	239 aa	1	no	no	n/a	n/a	http://driley-lx.igs.umaryland.edu:8080/sybil/current/cgi/shared/show_protein_cluster.cgi?site=EnterobacterOLF_compare04&amp;id=198011
1194	EnterobacterOLF_compare04.match.X71721X119551.1 195764	fatty acid metabolism regulator	6	6	6	6	239 aa	1	no	no	n/a	n/a	http://driley-lx.igs.umaryland.edu:8080/sybil/current/cgi/shared/show_protein_cluster.cgi?site=EnterobacterOLF_compare04&amp;id=195764
1195	EnterobacterOLF_compare04.match.X71781X214651.1 196214	transcriptional regulatory protein OmpR	6	6	6	6	239 aa	1	no	no	n/a	n/a	http://driley-lx.igs.umaryland.edu:8080/sybil/current/cgi/shared/show_protein_cluster.cgi?site=EnterobacterOLF_compare04&amp;id=196214
1196	EnterobacterOLF_compare04.match.X71762X187901.1 198332	vancomycin high temperature exclusion protein	6	6	6	6	239 aa	0.99	no	no	n/a	n/a	http://driley-lx.igs.umaryland.edu:8080/sybil/current/cgi/shared/show_protein_cluster.cgi?site=EnterobacterOLF_compare04&amp;id=198332
1197	EnterobacterOLF_compare04.match.X71787X220551.1 193726	nicotinamide riboside transporter PnuC	6	6	6	6	239 aa	1	no	no	n/a	n/a	http://driley-lx.igs.umaryland.edu:8080/sybil/current/cgi/shared/show_protein_cluster.cgi?site=EnterobacterOLF_compare04&amp;id=193726
1198	EnterobacterOLF_compare04.match.X71675X52451.1 200449	ribonuclease PH	6	6	6	6	238 aa	1	no	no	n/a	n/a	http://driley-lx.igs.umaryland.edu:8080/sybil/current/cgi/shared/show_protein_cluster.cgi?site=EnterobacterOLF_compare04&amp;id=200449
1199	EnterobacterOLF_compare04.match.X71714X116701.1 201667	transcriptional regulator	6	6	6	6	238 aa	1	no	no	n/a	n/a	http://driley-lx.igs.umaryland.edu:8080/sybil/current/cgi/shared/show_protein_cluster.cgi?site=EnterobacterOLF_compare04&amp;id=201667
1200	EnterobacterOLF_compare04.match.X71759X178251.1 196458	Transcriptional regulatory protein RstA	6	6	6	6	238 aa	1	no	no	n/a	n/a	http://driley-lx.igs.umaryland.edu:8080/sybil/current/cgi/shared/show_protein_cluster.cgi?site=EnterobacterOLF_compare04&amp;id=196458
1201	EnterobacterOLF_compare04.match.X71758X178601.1 197473	flavin mononucleotide phosphatase	6	6	6	6	238 aa	1	no	no	n/a	n/a	http://driley-lx.igs.umaryland.edu:8080/sybil/current/cgi/shared/show_protein_cluster.cgi?site=EnterobacterOLF_compare04&amp;id=197473
1202	EnterobacterOLF_compare04.match.X71648X10401.1 202008	arginine transporter permease subunit ArtQ	6	6	6	6	238 aa	1	no	no	n/a	n/a	http://driley-lx.igs.umaryland.edu:8080/sybil/current/cgi/shared/show_protein_cluster.cgi?site=EnterobacterOLF_compare04&amp;id=202008
1203	EnterobacterOLF_compare04.match.X71753X167001.1 201658	FIG004016: Uncharacterized protein YggN	6	6	6	6	238 aa	1	no	no	n/a	n/a	http://driley-lx.igs.umaryland.edu:8080/sybil/current/cgi/shared/show_protein_cluster.cgi?site=EnterobacterOLF_compare04&amp;id=201658
1204	EnterobacterOLF_compare04.match.X71665X37401.1 196246	succinate dehydrogenase iron-sulfur subunit	6	6	6	6	238 aa	1	no	no	n/a	n/a	http://driley-lx.igs.umaryland.edu:8080/sybil/current/cgi/shared/show_protein_cluster.cgi?site=EnterobacterOLF_compare04&amp;id=196246
1205	EnterobacterOLF_compare04.match.X71735X141701.1 197201	histidine/lysine/arginine/ornithine ABC transporter permease HisM	6	6	6	6	238 aa	0.99	no	no	n/a	n/a	http://driley-lx.igs.umaryland.edu:8080/sybil/current/cgi/shared/show_protein_cluster.cgi?site=EnterobacterOLF_compare04&amp;id=197201
1206	EnterobacterOLF_compare04.match.X71771X194351.1 196070	Transcriptional regulator, GntR family	6	6	6	6	238 aa	1	no	no	n/a	n/a	http://driley-lx.igs.umaryland.edu:8080/sybil/current/cgi/shared/show_protein_cluster.cgi?site=EnterobacterOLF_compare04&amp;id=196070
1207	EnterobacterOLF_compare04.match.X71763X183801.1 200378	Phosphoribosylaminoimidazole-succinocarboxamide synthase	6	6	6	6	237 aa	1	no	no	n/a	n/a	http://driley-lx.igs.umaryland.edu:8080/sybil/current/cgi/shared/show_protein_cluster.cgi?site=EnterobacterOLF_compare04&amp;id=200378
1208	EnterobacterOLF_compare04.match.X71667X42301.1 202283	NMN phosphatase ; Class B acid phosphatase precursor	6	6	6	6	237 aa	1	no	no	n/a	n/a	http://driley-lx.igs.umaryland.edu:8080/sybil/current/cgi/shared/show_protein_cluster.cgi?site=EnterobacterOLF_compare04&amp;id=202283
1209	EnterobacterOLF_compare04.match.X71737X143851.1 202010	protein-disulfide isomerase	6	6	6	6	237 aa	1	no	no	n/a	n/a	http://driley-lx.igs.umaryland.edu:8080/sybil/current/cgi/shared/show_protein_cluster.cgi?site=EnterobacterOLF_compare04&amp;id=202010
1210	EnterobacterOLF_compare04.match.X71730X139051.1 198490	DNA repair protein RecO	6	6	6	6	237 aa	0.96	no	yes	n/a	n/a	http://driley-lx.igs.umaryland.edu:8080/sybil/current/cgi/shared/show_protein_cluster.cgi?site=EnterobacterOLF_compare04&amp;id=198490
1211	EnterobacterOLF_compare04.match.X71772X200051.1 196545	leucine/isoleucine/valine transporter ATP-binding subunit	6	6	6	6	236 aa	0.98	yes	no	n/a	n/a	http://driley-lx.igs.umaryland.edu:8080/sybil/current/cgi/shared/show_protein_cluster.cgi?site=EnterobacterOLF_compare04&amp;id=196545
1212	EnterobacterOLF_compare04.match.X71671X44351.1 200438	2-C-methyl-D-erythritol 4-phosphate cytidylyltransferase	6	6	6	6	236 aa	1	no	no	n/a	n/a	http://driley-lx.igs.umaryland.edu:8080/sybil/current/cgi/shared/show_protein_cluster.cgi?site=EnterobacterOLF_compare04&amp;id=200438
1213	EnterobacterOLF_compare04.match.X71741X151051.1 196658	hypothetical protein	6	6	6	6	236 aa	1	no	no	n/a	n/a	http://driley-lx.igs.umaryland.edu:8080/sybil/current/cgi/shared/show_protein_cluster.cgi?site=EnterobacterOLF_compare04&amp;id=196658
1214	EnterobacterOLF_compare04.match.X71675X49651.1 200961	Respiratory nitrate reductase delta chain	6	6	6	6	236 aa	1	no	no	n/a	n/a	http://driley-lx.igs.umaryland.edu:8080/sybil/current/cgi/shared/show_protein_cluster.cgi?site=EnterobacterOLF_compare04&amp;id=200961
1215	EnterobacterOLF_compare04.match.X71678X60401.1 196089	16S rRNA pseudouridylate synthase	6	6	6	6	236 aa	0.98	no	yes	n/a	n/a	http://driley-lx.igs.umaryland.edu:8080/sybil/current/cgi/shared/show_protein_cluster.cgi?site=EnterobacterOLF_compare04&amp;id=196089
1216	EnterobacterOLF_compare04.match.X71709X106551.1 195628	hypothetical protein	6	6	6	6	235 aa	1	no	no	n/a	n/a	http://driley-lx.igs.umaryland.edu:8080/sybil/current/cgi/shared/show_protein_cluster.cgi?site=EnterobacterOLF_compare04&amp;id=195628
1217	EnterobacterOLF_compare04.match.X71736X143951.1 200688	endonuclease	6	6	6	6	235 aa	1	no	no	n/a	n/a	http://driley-lx.igs.umaryland.edu:8080/sybil/current/cgi/shared/show_protein_cluster.cgi?site=EnterobacterOLF_compare04&amp;id=200688
1218	EnterobacterOLF_compare04.match.X71709X105451.1 198710	septum formation inhibitor	6	6	6	6	235 aa	0.99	no	no	n/a	n/a	http://driley-lx.igs.umaryland.edu:8080/sybil/current/cgi/shared/show_protein_cluster.cgi?site=EnterobacterOLF_compare04&amp;id=198710
1219	EnterobacterOLF_compare04.match.X71786X222001.1 196507	condesin subunit E	6	6	6	6	234 aa	1	no	no	n/a	n/a	http://driley-lx.igs.umaryland.edu:8080/sybil/current/cgi/shared/show_protein_cluster.cgi?site=EnterobacterOLF_compare04&amp;id=196507
1220	EnterobacterOLF_compare04.match.X71786X223501.1 201725	putative protein YggS, proline synthase co-transcribed bacterial homolog PROSC	6	6	6	6	234 aa	1	no	no	n/a	n/a	http://driley-lx.igs.umaryland.edu:8080/sybil/current/cgi/shared/show_protein_cluster.cgi?site=EnterobacterOLF_compare04&amp;id=201725
1221	EnterobacterOLF_compare04.match.X71729X138951.1 199148	50S ribosomal protein L1	6	6	6	6	234 aa	1	no	no	n/a	n/a	http://driley-lx.igs.umaryland.edu:8080/sybil/current/cgi/shared/show_protein_cluster.cgi?site=EnterobacterOLF_compare04&amp;id=199148
1222	EnterobacterOLF_compare04.match.X71645X10701.1 194423	FMN reductase	6	6	6	6	233 aa	1	no	no	n/a	n/a	http://driley-lx.igs.umaryland.edu:8080/sybil/current/cgi/shared/show_protein_cluster.cgi?site=EnterobacterOLF_compare04&amp;id=194423
1223	EnterobacterOLF_compare04.match.X71659X29301.1 197602	30S ribosomal protein S3	6	6	6	6	233 aa	0.99	no	no	n/a	n/a	http://driley-lx.igs.umaryland.edu:8080/sybil/current/cgi/shared/show_protein_cluster.cgi?site=EnterobacterOLF_compare04&amp;id=197602
1224	EnterobacterOLF_compare04.match.X71760X178901.1 199396	peptide ABC transporter ATP-binding protein	6	6	6	6	233 aa	1	no	no	n/a	n/a	http://driley-lx.igs.umaryland.edu:8080/sybil/current/cgi/shared/show_protein_cluster.cgi?site=EnterobacterOLF_compare04&amp;id=199396
1225	EnterobacterOLF_compare04.match.X71788X218901.1 196626	membrane protein	6	6	6	6	232 aa	0.91	yes	no	n/a	n/a	http://driley-lx.igs.umaryland.edu:8080/sybil/current/cgi/shared/show_protein_cluster.cgi?site=EnterobacterOLF_compare04&amp;id=196626
1226	EnterobacterOLF_compare04.match.X71738X147001.1 195425	5'-methylthioadenosine nucleosidase / S-adenosylhomocysteine nucleosidase	6	6	6	6	232 aa	1	no	no	n/a	n/a	http://driley-lx.igs.umaryland.edu:8080/sybil/current/cgi/shared/show_protein_cluster.cgi?site=EnterobacterOLF_compare04&amp;id=195425
1227	EnterobacterOLF_compare04.match.X71714X115751.1 193675	Inactive homolog of metal-dependent protease, putative molecular chaperone	6	6	6	6	231 aa	1	no	no	n/a	n/a	http://driley-lx.igs.umaryland.edu:8080/sybil/current/cgi/shared/show_protein_cluster.cgi?site=EnterobacterOLF_compare04&amp;id=193675
1228	EnterobacterOLF_compare04.match.X71787X221101.1 201989	membrane protein	6	6	6	6	231 aa	1	no	no	n/a	n/a	http://driley-lx.igs.umaryland.edu:8080/sybil/current/cgi/shared/show_protein_cluster.cgi?site=EnterobacterOLF_compare04&amp;id=201989
1229	EnterobacterOLF_compare04.match.X71643X751.1 202205	Qercetin 2,3-dioxygenase	6	6	6	6	231 aa	1	no	no	n/a	n/a	http://driley-lx.igs.umaryland.edu:8080/sybil/current/cgi/shared/show_protein_cluster.cgi?site=EnterobacterOLF_compare04&amp;id=202205
1230	EnterobacterOLF_compare04.match.X71733X143801.1 195584	Respiratory nitrate reductase delta chain	6	6	6	6	231 aa	1	no	no	n/a	n/a	http://driley-lx.igs.umaryland.edu:8080/sybil/current/cgi/shared/show_protein_cluster.cgi?site=EnterobacterOLF_compare04&amp;id=195584
1231	EnterobacterOLF_compare04.match.X71681X69301.1 194514	amidohydrolase	6	6	6	6	231 aa	0.97	no	no	n/a	n/a	http://driley-lx.igs.umaryland.edu:8080/sybil/current/cgi/shared/show_protein_cluster.cgi?site=EnterobacterOLF_compare04&amp;id=194514
1232	EnterobacterOLF_compare04.match.X71693X81501.1 195150	L-ribulose-5-phosphate 4-epimerase	6	6	6	6	231 aa	1	no	no	n/a	n/a	http://driley-lx.igs.umaryland.edu:8080/sybil/current/cgi/shared/show_protein_cluster.cgi?site=EnterobacterOLF_compare04&amp;id=195150
1233	EnterobacterOLF_compare04.match.X71761X183851.1 201819	chemotaxis protein CheY	6	6	6	6	230 aa	0.99	no	no	n/a	n/a	http://driley-lx.igs.umaryland.edu:8080/sybil/current/cgi/shared/show_protein_cluster.cgi?site=EnterobacterOLF_compare04&amp;id=201819
1234	EnterobacterOLF_compare04.match.X71735X141501.1 194916	membrane protein	6	6	6	6	230 aa	0.99	no	no	n/a	n/a	http://driley-lx.igs.umaryland.edu:8080/sybil/current/cgi/shared/show_protein_cluster.cgi?site=EnterobacterOLF_compare04&amp;id=194916
1235	EnterobacterOLF_compare04.match.X71745X159801.1 199567	molybdate ABC transporter permease	6	6	6	6	229 aa	1	no	no	n/a	n/a	http://driley-lx.igs.umaryland.edu:8080/sybil/current/cgi/shared/show_protein_cluster.cgi?site=EnterobacterOLF_compare04&amp;id=199567
1236	EnterobacterOLF_compare04.match.X71666X42001.1 196652	PhoB family transcriptional regulator	6	6	6	6	229 aa	1	no	no	n/a	n/a	http://driley-lx.igs.umaryland.edu:8080/sybil/current/cgi/shared/show_protein_cluster.cgi?site=EnterobacterOLF_compare04&amp;id=196652
1237	EnterobacterOLF_compare04.match.X71643X8101.1 200831	prop expression regulator	6	6	6	6	228 aa	0.99	no	no	n/a	n/a	http://driley-lx.igs.umaryland.edu:8080/sybil/current/cgi/shared/show_protein_cluster.cgi?site=EnterobacterOLF_compare04&amp;id=200831
1238	EnterobacterOLF_compare04.match.X71745X157151.1 197616	histidine/lysine/arginine/ornithine ABC transporter permease HisQ	6	6	6	6	228 aa	1	no	no	n/a	n/a	http://driley-lx.igs.umaryland.edu:8080/sybil/current/cgi/shared/show_protein_cluster.cgi?site=EnterobacterOLF_compare04&amp;id=197616
1239	EnterobacterOLF_compare04.match.X71726X131251.1 199693	MotA/TolQ/ExbB proton channel family protein	6	6	6	6	228 aa	0.99	no	no	n/a	n/a	http://driley-lx.igs.umaryland.edu:8080/sybil/current/cgi/shared/show_protein_cluster.cgi?site=EnterobacterOLF_compare04&amp;id=199693
1240	EnterobacterOLF_compare04.match.X71653X15801.1 199507	phosphonate ABC transporter ATP-binding protein	6	6	6	6	228 aa	1	no	no	n/a	n/a	http://driley-lx.igs.umaryland.edu:8080/sybil/current/cgi/shared/show_protein_cluster.cgi?site=EnterobacterOLF_compare04&amp;id=199507
1241	EnterobacterOLF_compare04.match.X71762X184551.1 194562	cytidylate kinase	6	6	6	6	227 aa	1	no	no	n/a	n/a	http://driley-lx.igs.umaryland.edu:8080/sybil/current/cgi/shared/show_protein_cluster.cgi?site=EnterobacterOLF_compare04&amp;id=194562
1242	EnterobacterOLF_compare04.match.X71762X187501.1 197672	FIG001957: putative hydrolase	6	6	6	6	227 aa	1	no	no	n/a	n/a	http://driley-lx.igs.umaryland.edu:8080/sybil/current/cgi/shared/show_protein_cluster.cgi?site=EnterobacterOLF_compare04&amp;id=197672
1243	EnterobacterOLF_compare04.match.X71772X195501.1 199466	Queuosine Biosynthesis QueC ATPase	6	6	6	6	227 aa	0.86	yes	yes	n/a	n/a	http://driley-lx.igs.umaryland.edu:8080/sybil/current/cgi/shared/show_protein_cluster.cgi?site=EnterobacterOLF_compare04&amp;id=199466
1244	EnterobacterOLF_compare04.match.X71762X185051.1 196197	nitrate reductase A subunit gamma	6	6	6	6	225 aa	1	no	no	n/a	n/a	http://driley-lx.igs.umaryland.edu:8080/sybil/current/cgi/shared/show_protein_cluster.cgi?site=EnterobacterOLF_compare04&amp;id=196197
1245	EnterobacterOLF_compare04.match.X71709X100701.1 195648	transcriptional regulator	6	6	6	6	225 aa	0.91	yes	no	n/a	n/a	http://driley-lx.igs.umaryland.edu:8080/sybil/current/cgi/shared/show_protein_cluster.cgi?site=EnterobacterOLF_compare04&amp;id=195648
1246	EnterobacterOLF_compare04.match.X71665X40151.1 197730	dUMP phosphatase	6	6	6	6	225 aa	1	no	no	n/a	n/a	http://driley-lx.igs.umaryland.edu:8080/sybil/current/cgi/shared/show_protein_cluster.cgi?site=EnterobacterOLF_compare04&amp;id=197730
1247	EnterobacterOLF_compare04.match.X71674X54001.1 199202	ribonuclease III	6	6	6	6	225 aa	0.86	yes	no	n/a	n/a	http://driley-lx.igs.umaryland.edu:8080/sybil/current/cgi/shared/show_protein_cluster.cgi?site=EnterobacterOLF_compare04&amp;id=199202
1248	EnterobacterOLF_compare04.match.X71682X61501.1 194296	NADH-quinone oxidoreductase subunit B	6	6	6	6	224 aa	1	no	no	n/a	n/a	http://driley-lx.igs.umaryland.edu:8080/sybil/current/cgi/shared/show_protein_cluster.cgi?site=EnterobacterOLF_compare04&amp;id=194296
1249	EnterobacterOLF_compare04.match.X71672X43551.1 194291	glutamate/aspartate transporter permease GltK	6	6	6	6	224 aa	1	no	no	n/a	n/a	http://driley-lx.igs.umaryland.edu:8080/sybil/current/cgi/shared/show_protein_cluster.cgi?site=EnterobacterOLF_compare04&amp;id=194291
1250	EnterobacterOLF_compare04.match.X71777X206651.1 194144	hypothetical protein	6	6	6	6	224 aa	1	no	no	n/a	n/a	http://driley-lx.igs.umaryland.edu:8080/sybil/current/cgi/shared/show_protein_cluster.cgi?site=EnterobacterOLF_compare04&amp;id=194144
1251	EnterobacterOLF_compare04.match.X71767X186451.1 193744	transcriptional regulator	6	6	6	6	223 aa	0.55	yes	yes	n/a	n/a	http://driley-lx.igs.umaryland.edu:8080/sybil/current/cgi/shared/show_protein_cluster.cgi?site=EnterobacterOLF_compare04&amp;id=193744
1252	EnterobacterOLF_compare04.match.X71779X209051.1 200965	PhoP family transcriptional regulator	6	6	6	6	223 aa	1	no	no	n/a	n/a	http://driley-lx.igs.umaryland.edu:8080/sybil/current/cgi/shared/show_protein_cluster.cgi?site=EnterobacterOLF_compare04&amp;id=200965
1253	EnterobacterOLF_compare04.match.X71778X210401.1 196283	endonuclease V	6	6	6	6	223 aa	0.99	no	no	n/a	n/a	http://driley-lx.igs.umaryland.edu:8080/sybil/current/cgi/shared/show_protein_cluster.cgi?site=EnterobacterOLF_compare04&amp;id=196283
1254	EnterobacterOLF_compare04.match.X71788X222101.1 196443	radical SAM protein	6	6	6	6	223 aa	1	no	no	n/a	n/a	http://driley-lx.igs.umaryland.edu:8080/sybil/current/cgi/shared/show_protein_cluster.cgi?site=EnterobacterOLF_compare04&amp;id=196443
1255	EnterobacterOLF_compare04.match.X71787X221601.1 200834	Arginine ABC transporter, permease ArtM	6	6	6	6	222 aa	1	no	no	n/a	n/a	http://driley-lx.igs.umaryland.edu:8080/sybil/current/cgi/shared/show_protein_cluster.cgi?site=EnterobacterOLF_compare04&amp;id=200834
1256	EnterobacterOLF_compare04.match.X71771X200951.1 197299	phage-shock protein	6	6	6	6	222 aa	1	no	no	n/a	n/a	http://driley-lx.igs.umaryland.edu:8080/sybil/current/cgi/shared/show_protein_cluster.cgi?site=EnterobacterOLF_compare04&amp;id=197299
1257	EnterobacterOLF_compare04.match.X71676X57601.1 195065	GTP cyclohydrolase I	6	6	6	6	222 aa	1	no	no	n/a	n/a	http://driley-lx.igs.umaryland.edu:8080/sybil/current/cgi/shared/show_protein_cluster.cgi?site=EnterobacterOLF_compare04&amp;id=195065
1258	EnterobacterOLF_compare04.match.X71697X86701.1 196680	UPF0441 protein ygiB	6	6	6	6	222 aa	0.99	no	no	n/a	n/a	http://driley-lx.igs.umaryland.edu:8080/sybil/current/cgi/shared/show_protein_cluster.cgi?site=EnterobacterOLF_compare04&amp;id=196680
1259	EnterobacterOLF_compare04.match.X71722X129501.1 202342	Cystine ABC transporter, permease	6	6	6	6	222 aa	1	no	no	n/a	n/a	http://driley-lx.igs.umaryland.edu:8080/sybil/current/cgi/shared/show_protein_cluster.cgi?site=EnterobacterOLF_compare04&amp;id=202342
1260	EnterobacterOLF_compare04.match.X71751X164051.1 198601	uridine/cytidine kinase	6	6	6	6	221 aa	0.82	yes	no	n/a	n/a	http://driley-lx.igs.umaryland.edu:8080/sybil/current/cgi/shared/show_protein_cluster.cgi?site=EnterobacterOLF_compare04&amp;id=198601
1261	EnterobacterOLF_compare04.match.X71718X120851.1 197279	Putative preQ0 transporter	6	6	6	6	221 aa	1	no	no	n/a	n/a	http://driley-lx.igs.umaryland.edu:8080/sybil/current/cgi/shared/show_protein_cluster.cgi?site=EnterobacterOLF_compare04&amp;id=197279
1262	EnterobacterOLF_compare04.match.X71693X84301.1 200018	Putative phosphatase YieH	6	6	6	6	221 aa	1	no	no	n/a	n/a	http://driley-lx.igs.umaryland.edu:8080/sybil/current/cgi/shared/show_protein_cluster.cgi?site=EnterobacterOLF_compare04&amp;id=200018
1263	EnterobacterOLF_compare04.match.X71697X85651.1 195482	membrane protein	6	6	6	6	220 aa	1	no	no	n/a	n/a	http://driley-lx.igs.umaryland.edu:8080/sybil/current/cgi/shared/show_protein_cluster.cgi?site=EnterobacterOLF_compare04&amp;id=195482
1264	EnterobacterOLF_compare04.match.X71682X62601.1 196468	outer membrane lipoprotein	6	6	6	6	220 aa	1	no	no	n/a	n/a	http://driley-lx.igs.umaryland.edu:8080/sybil/current/cgi/shared/show_protein_cluster.cgi?site=EnterobacterOLF_compare04&amp;id=196468
1265	EnterobacterOLF_compare04.match.X71660X27201.1 199514	Nitric oxide-dependent regulator DnrN or NorA	6	6	6	6	220 aa	1	no	no	n/a	n/a	http://driley-lx.igs.umaryland.edu:8080/sybil/current/cgi/shared/show_protein_cluster.cgi?site=EnterobacterOLF_compare04&amp;id=199514
1266	EnterobacterOLF_compare04.match.X71642X7951.1 198737	glutamine ABC transporter permease	6	6	6	6	219 aa	1	no	no	n/a	n/a	http://driley-lx.igs.umaryland.edu:8080/sybil/current/cgi/shared/show_protein_cluster.cgi?site=EnterobacterOLF_compare04&amp;id=198737
1267	EnterobacterOLF_compare04.match.X71774X201601.1 196897	23S rRNA/tRNA pseudouridine synthase A	6	6	6	6	219 aa	1	no	no	n/a	n/a	http://driley-lx.igs.umaryland.edu:8080/sybil/current/cgi/shared/show_protein_cluster.cgi?site=EnterobacterOLF_compare04&amp;id=196897
1268	EnterobacterOLF_compare04.match.X71730X142151.1 201351	Putative TEGT family carrier/transport protein	6	6	6	6	219 aa	1	no	no	n/a	n/a	http://driley-lx.igs.umaryland.edu:8080/sybil/current/cgi/shared/show_protein_cluster.cgi?site=EnterobacterOLF_compare04&amp;id=201351
1269	EnterobacterOLF_compare04.match.X71664X36651.1 195311	membrane protein	6	6	6	6	219 aa	1	no	no	n/a	n/a	http://driley-lx.igs.umaryland.edu:8080/sybil/current/cgi/shared/show_protein_cluster.cgi?site=EnterobacterOLF_compare04&amp;id=195311
1270	EnterobacterOLF_compare04.match.X71649X18701.1 201614	membrane protein	6	6	6	6	219 aa	1	no	no	n/a	n/a	http://driley-lx.igs.umaryland.edu:8080/sybil/current/cgi/shared/show_protein_cluster.cgi?site=EnterobacterOLF_compare04&amp;id=201614
1271	EnterobacterOLF_compare04.match.X71751X169251.1 193457	hypothetical protein	6	6	6	6	219 aa	1	no	no	n/a	n/a	http://driley-lx.igs.umaryland.edu:8080/sybil/current/cgi/shared/show_protein_cluster.cgi?site=EnterobacterOLF_compare04&amp;id=193457
1272	EnterobacterOLF_compare04.match.X71746X158901.1 193903	hypothetical protein	6	6	6	6	219 aa	1	no	no	n/a	n/a	http://driley-lx.igs.umaryland.edu:8080/sybil/current/cgi/shared/show_protein_cluster.cgi?site=EnterobacterOLF_compare04&amp;id=193903
1273	EnterobacterOLF_compare04.match.X71708X99251.1 194787	ribose 5-phosphate isomerase	6	6	6	6	219 aa	1	no	no	n/a	n/a	http://driley-lx.igs.umaryland.edu:8080/sybil/current/cgi/shared/show_protein_cluster.cgi?site=EnterobacterOLF_compare04&amp;id=194787
1274	EnterobacterOLF_compare04.match.X71782X214551.1 200959	response regulator	6	6	6	6	218 aa	1	no	no	n/a	n/a	http://driley-lx.igs.umaryland.edu:8080/sybil/current/cgi/shared/show_protein_cluster.cgi?site=EnterobacterOLF_compare04&amp;id=200959
1275	EnterobacterOLF_compare04.match.X71748X162951.1 196965	ribonuclease T	6	6	6	6	218 aa	0.96	no	no	n/a	n/a	http://driley-lx.igs.umaryland.edu:8080/sybil/current/cgi/shared/show_protein_cluster.cgi?site=EnterobacterOLF_compare04&amp;id=196965
1276	EnterobacterOLF_compare04.match.X71656X17751.1 198524	carbonic anhydrase	6	6	6	6	218 aa	0.93	yes	no	n/a	n/a	http://driley-lx.igs.umaryland.edu:8080/sybil/current/cgi/shared/show_protein_cluster.cgi?site=EnterobacterOLF_compare04&amp;id=198524
1277	EnterobacterOLF_compare04.match.X71693X84501.1 200141	pyridoxamine 5'-phosphate oxidase	6	6	6	6	218 aa	1	no	no	n/a	n/a	http://driley-lx.igs.umaryland.edu:8080/sybil/current/cgi/shared/show_protein_cluster.cgi?site=EnterobacterOLF_compare04&amp;id=200141
1278	EnterobacterOLF_compare04.match.X71645X701.1 201638	mannosyl-glycoprotein endo-beta-N-acetylglucosamidase	6	6	6	6	218 aa	0.67	yes	no	n/a	n/a	http://driley-lx.igs.umaryland.edu:8080/sybil/current/cgi/shared/show_protein_cluster.cgi?site=EnterobacterOLF_compare04&amp;id=201638
1279	EnterobacterOLF_compare04.match.X71717X114551.1 195478	Formate dehydrogenase N gamma subunit	6	6	6	6	218 aa	1	no	no	n/a	n/a	http://driley-lx.igs.umaryland.edu:8080/sybil/current/cgi/shared/show_protein_cluster.cgi?site=EnterobacterOLF_compare04&amp;id=195478
1280	EnterobacterOLF_compare04.match.X71694X83751.1 194151	cell division protein FtsE	6	6	6	6	218 aa	0.87	yes	no	n/a	n/a	http://driley-lx.igs.umaryland.edu:8080/sybil/current/cgi/shared/show_protein_cluster.cgi?site=EnterobacterOLF_compare04&amp;id=194151
1281	EnterobacterOLF_compare04.match.X71760X180851.1 197826	methionine ABC transporter permease	6	6	6	6	217 aa	1	no	no	n/a	n/a	http://driley-lx.igs.umaryland.edu:8080/sybil/current/cgi/shared/show_protein_cluster.cgi?site=EnterobacterOLF_compare04&amp;id=197826
1282	EnterobacterOLF_compare04.match.X71684X62901.1 194073	3,4-dihydroxy-2-butanone 4-phosphate synthase	6	6	6	6	217 aa	1	no	no	n/a	n/a	http://driley-lx.igs.umaryland.edu:8080/sybil/current/cgi/shared/show_protein_cluster.cgi?site=EnterobacterOLF_compare04&amp;id=194073
1283	EnterobacterOLF_compare04.match.X71705X100851.1 198538	transcriptional regulator	6	6	6	6	216 aa	1	no	no	n/a	n/a	http://driley-lx.igs.umaryland.edu:8080/sybil/current/cgi/shared/show_protein_cluster.cgi?site=EnterobacterOLF_compare04&amp;id=198538
1284	EnterobacterOLF_compare04.match.X71735X143101.1 201394	anti-RNA polymerase sigma factor SigE	6	6	6	6	216 aa	1	no	no	n/a	n/a	http://driley-lx.igs.umaryland.edu:8080/sybil/current/cgi/shared/show_protein_cluster.cgi?site=EnterobacterOLF_compare04&amp;id=201394
1285	EnterobacterOLF_compare04.match.X71645X10151.1 200488	hypothetical protein	6	6	6	6	216 aa	0.99	no	no	n/a	n/a	http://driley-lx.igs.umaryland.edu:8080/sybil/current/cgi/shared/show_protein_cluster.cgi?site=EnterobacterOLF_compare04&amp;id=200488
1286	EnterobacterOLF_compare04.match.X71649X13001.1 201691	Nitrate/nitrite response regulator protein	6	6	6	6	216 aa	1	no	no	n/a	n/a	http://driley-lx.igs.umaryland.edu:8080/sybil/current/cgi/shared/show_protein_cluster.cgi?site=EnterobacterOLF_compare04&amp;id=201691
1287	EnterobacterOLF_compare04.match.X71748X164251.1 201412	DNA replication initiation factor	6	6	6	6	216 aa	0.88	yes	no	n/a	n/a	http://driley-lx.igs.umaryland.edu:8080/sybil/current/cgi/shared/show_protein_cluster.cgi?site=EnterobacterOLF_compare04&amp;id=201412
1288	EnterobacterOLF_compare04.match.X71690X79151.1 198053	Phosphoglycerate mutase	6	6	6	6	215 aa	1	no	no	n/a	n/a	http://driley-lx.igs.umaryland.edu:8080/sybil/current/cgi/shared/show_protein_cluster.cgi?site=EnterobacterOLF_compare04&amp;id=198053
1289	EnterobacterOLF_compare04.match.X71704X97451.1 195696	hydroxyacylglutathione hydrolase	6	6	6	6	215 aa	1	no	no	n/a	n/a	http://driley-lx.igs.umaryland.edu:8080/sybil/current/cgi/shared/show_protein_cluster.cgi?site=EnterobacterOLF_compare04&amp;id=195696
1290	EnterobacterOLF_compare04.match.X71760X183201.1 197727	23S rRNA pseudouridylate synthase	6	6	6	6	215 aa	0.96	yes	no	n/a	n/a	http://driley-lx.igs.umaryland.edu:8080/sybil/current/cgi/shared/show_protein_cluster.cgi?site=EnterobacterOLF_compare04&amp;id=197727
1291	EnterobacterOLF_compare04.match.X71650X19801.1 193970	adenylate kinase	6	6	6	6	214 aa	1	no	no	n/a	n/a	http://driley-lx.igs.umaryland.edu:8080/sybil/current/cgi/shared/show_protein_cluster.cgi?site=EnterobacterOLF_compare04&amp;id=193970
1292	EnterobacterOLF_compare04.match.X71736X137301.1 198242	membrane protein	6	6	6	6	214 aa	0.98	no	no	n/a	n/a	http://driley-lx.igs.umaryland.edu:8080/sybil/current/cgi/shared/show_protein_cluster.cgi?site=EnterobacterOLF_compare04&amp;id=198242
1293	EnterobacterOLF_compare04.match.X71749X160651.1 197769	nicotinamidase/pyrazinamidase	6	6	6	6	213 aa	1	no	no	n/a	n/a	http://driley-lx.igs.umaryland.edu:8080/sybil/current/cgi/shared/show_protein_cluster.cgi?site=EnterobacterOLF_compare04&amp;id=197769
1294	EnterobacterOLF_compare04.match.X71661X30801.1 198005	ketohydroxyglutarate aldolase	6	6	6	6	213 aa	1	no	no	n/a	n/a	http://driley-lx.igs.umaryland.edu:8080/sybil/current/cgi/shared/show_protein_cluster.cgi?site=EnterobacterOLF_compare04&amp;id=198005
1295	EnterobacterOLF_compare04.match.X71651X21401.1 195749	membrane protein	6	6	6	6	213 aa	1	no	no	n/a	n/a	http://driley-lx.igs.umaryland.edu:8080/sybil/current/cgi/shared/show_protein_cluster.cgi?site=EnterobacterOLF_compare04&amp;id=195749
1296	EnterobacterOLF_compare04.match.X71716X113751.1 200457	Orotate phosphoribosyltransferase	6	6	6	6	213 aa	1	no	no	n/a	n/a	http://driley-lx.igs.umaryland.edu:8080/sybil/current/cgi/shared/show_protein_cluster.cgi?site=EnterobacterOLF_compare04&amp;id=200457
1297	EnterobacterOLF_compare04.match.X71781X216451.1 197879	Octanoate-[acyl-carrier-protein]-protein-N-octan oyltransferase	6	6	6	6	213 aa	1	no	no	n/a	n/a	http://driley-lx.igs.umaryland.edu:8080/sybil/current/cgi/shared/show_protein_cluster.cgi?site=EnterobacterOLF_compare04&amp;id=197879
1298	EnterobacterOLF_compare04.match.X71789X225651.1 198152	transcriptional regulator	6	6	6	6	212 aa	0.99	no	yes	n/a	n/a	http://driley-lx.igs.umaryland.edu:8080/sybil/current/cgi/shared/show_protein_cluster.cgi?site=EnterobacterOLF_compare04&amp;id=198152
1299	EnterobacterOLF_compare04.match.X71714X110651.1 199919	stringent starvation protein A	6	6	6	6	212 aa	1	no	no	n/a	n/a	http://driley-lx.igs.umaryland.edu:8080/sybil/current/cgi/shared/show_protein_cluster.cgi?site=EnterobacterOLF_compare04&amp;id=199919
1300	EnterobacterOLF_compare04.match.X71783X212701.1 196998	riboflavin synthase subunit alpha	6	6	6	6	212 aa	0.99	no	no	n/a	n/a	http://driley-lx.igs.umaryland.edu:8080/sybil/current/cgi/shared/show_protein_cluster.cgi?site=EnterobacterOLF_compare04&amp;id=196998
1301	EnterobacterOLF_compare04.match.X71654X20201.1 197149	formate dehydrogenase-N subunit gamma	6	6	6	6	211 aa	0.98	no	no	n/a	n/a	http://driley-lx.igs.umaryland.edu:8080/sybil/current/cgi/shared/show_protein_cluster.cgi?site=EnterobacterOLF_compare04&amp;id=197149
1302	EnterobacterOLF_compare04.match.X71694X85051.1 193435	thiamine-phosphate pyrophosphorylase	6	6	6	6	211 aa	1	no	no	n/a	n/a	http://driley-lx.igs.umaryland.edu:8080/sybil/current/cgi/shared/show_protein_cluster.cgi?site=EnterobacterOLF_compare04&amp;id=193435
1303	EnterobacterOLF_compare04.match.X71754X170651.1 197953	cAMP-activated global transcriptional regulator CRP	6	6	6	6	210 aa	1	no	no	n/a	n/a	http://driley-lx.igs.umaryland.edu:8080/sybil/current/cgi/shared/show_protein_cluster.cgi?site=EnterobacterOLF_compare04&amp;id=197953
1304	EnterobacterOLF_compare04.match.X71699X85851.1 199946	lysogenization regulator	6	6	6	6	210 aa	0.98	no	yes	n/a	n/a	http://driley-lx.igs.umaryland.edu:8080/sybil/current/cgi/shared/show_protein_cluster.cgi?site=EnterobacterOLF_compare04&amp;id=199946
1305	EnterobacterOLF_compare04.match.X71730X137351.1 195341	ADP-ribose pyrophosphatase	6	6	6	6	210 aa	0.99	no	no	n/a	n/a	http://driley-lx.igs.umaryland.edu:8080/sybil/current/cgi/shared/show_protein_cluster.cgi?site=EnterobacterOLF_compare04&amp;id=195341
1306	EnterobacterOLF_compare04.match.X71768X194301.1 194690	GTP-binding protein EngB	6	6	6	6	209 aa	0.99	no	no	n/a	n/a	http://driley-lx.igs.umaryland.edu:8080/sybil/current/cgi/shared/show_protein_cluster.cgi?site=EnterobacterOLF_compare04&amp;id=194690
1307	EnterobacterOLF_compare04.match.X71784X220401.1 200316	50S ribosomal protein L3	6	6	6	6	209 aa	1	no	no	n/a	n/a	http://driley-lx.igs.umaryland.edu:8080/sybil/current/cgi/shared/show_protein_cluster.cgi?site=EnterobacterOLF_compare04&amp;id=200316
1308	EnterobacterOLF_compare04.match.X71683X64151.1 195053	membrane protein	6	6	6	6	208 aa	1	no	no	n/a	n/a	http://driley-lx.igs.umaryland.edu:8080/sybil/current/cgi/shared/show_protein_cluster.cgi?site=EnterobacterOLF_compare04&amp;id=195053
1309	EnterobacterOLF_compare04.match.X71755X171151.1 197641	uracil phosphoribosyltransferase	6	6	6	6	208 aa	1	no	no	n/a	n/a	http://driley-lx.igs.umaryland.edu:8080/sybil/current/cgi/shared/show_protein_cluster.cgi?site=EnterobacterOLF_compare04&amp;id=197641
1310	EnterobacterOLF_compare04.match.X71641X9901.1 200975	acyl-CoA thioesterase	6	6	6	6	208 aa	0.99	no	no	n/a	n/a	http://driley-lx.igs.umaryland.edu:8080/sybil/current/cgi/shared/show_protein_cluster.cgi?site=EnterobacterOLF_compare04&amp;id=200975
1311	EnterobacterOLF_compare04.match.X71728X124651.1 201686	glutathione S-transferase	6	6	6	6	208 aa	1	no	no	n/a	n/a	http://driley-lx.igs.umaryland.edu:8080/sybil/current/cgi/shared/show_protein_cluster.cgi?site=EnterobacterOLF_compare04&amp;id=201686
1312	EnterobacterOLF_compare04.match.X71742X156951.1 193779	ribosomal RNA large subunit methyltransferase E	6	6	6	6	208 aa	1	no	no	n/a	n/a	http://driley-lx.igs.umaryland.edu:8080/sybil/current/cgi/shared/show_protein_cluster.cgi?site=EnterobacterOLF_compare04&amp;id=193779
1313	EnterobacterOLF_compare04.match.X71776X202301.1 195957	protein-L-isoaspartate O-methyltransferase	6	6	6	6	208 aa	1	no	no	n/a	n/a	http://driley-lx.igs.umaryland.edu:8080/sybil/current/cgi/shared/show_protein_cluster.cgi?site=EnterobacterOLF_compare04&amp;id=195957
1314	EnterobacterOLF_compare04.match.X71762X184351.1 198429	guanylate kinase	6	6	6	6	207 aa	1	no	no	n/a	n/a	http://driley-lx.igs.umaryland.edu:8080/sybil/current/cgi/shared/show_protein_cluster.cgi?site=EnterobacterOLF_compare04&amp;id=198429
1315	EnterobacterOLF_compare04.match.X71705X97751.1 197589	thiol-disulfide isomerase	6	6	6	6	207 aa	1	no	no	n/a	n/a	http://driley-lx.igs.umaryland.edu:8080/sybil/current/cgi/shared/show_protein_cluster.cgi?site=EnterobacterOLF_compare04&amp;id=197589
1316	EnterobacterOLF_compare04.match.X71732X137101.1 201057	arginine exporter protein	6	6	6	6	207 aa	0.87	yes	no	n/a	n/a	http://driley-lx.igs.umaryland.edu:8080/sybil/current/cgi/shared/show_protein_cluster.cgi?site=EnterobacterOLF_compare04&amp;id=201057
1317	EnterobacterOLF_compare04.match.X71743X155701.1 201305	Clp protease proteolytic subunit ClpP	6	6	6	6	207 aa	1	no	no	n/a	n/a	http://driley-lx.igs.umaryland.edu:8080/sybil/current/cgi/shared/show_protein_cluster.cgi?site=EnterobacterOLF_compare04&amp;id=201305
1318	EnterobacterOLF_compare04.match.X71678X56101.1 196717	Peptide methionine sulfoxide reductase MsrA	6	6	6	6	207 aa	0.83	yes	no	n/a	n/a	http://driley-lx.igs.umaryland.edu:8080/sybil/current/cgi/shared/show_protein_cluster.cgi?site=EnterobacterOLF_compare04&amp;id=196717
1319	EnterobacterOLF_compare04.match.X71703X92051.1 195554	Putative inner membrane protein	6	6	6	6	207 aa	1	no	no	n/a	n/a	http://driley-lx.igs.umaryland.edu:8080/sybil/current/cgi/shared/show_protein_cluster.cgi?site=EnterobacterOLF_compare04&amp;id=195554
1320	EnterobacterOLF_compare04.match.X71738X147601.1 199570	16S rRNA methyltransferase	6	6	6	6	207 aa	0.99	no	no	n/a	n/a	http://driley-lx.igs.umaryland.edu:8080/sybil/current/cgi/shared/show_protein_cluster.cgi?site=EnterobacterOLF_compare04&amp;id=199570
1321	EnterobacterOLF_compare04.match.X71761X179201.1 201974	hypothetical protein	6	6	6	6	206 aa	1	no	no	n/a	n/a	http://driley-lx.igs.umaryland.edu:8080/sybil/current/cgi/shared/show_protein_cluster.cgi?site=EnterobacterOLF_compare04&amp;id=201974
1322	EnterobacterOLF_compare04.match.X71670X42201.1 197013	peptidyl-prolyl cis-trans isomerase	6	6	6	6	206 aa	1	no	no	n/a	n/a	http://driley-lx.igs.umaryland.edu:8080/sybil/current/cgi/shared/show_protein_cluster.cgi?site=EnterobacterOLF_compare04&amp;id=197013
1323	EnterobacterOLF_compare04.match.X71652X16151.1 199611	30S ribosomal protein S4	6	6	6	6	206 aa	0.99	yes	no	n/a	n/a	http://driley-lx.igs.umaryland.edu:8080/sybil/current/cgi/shared/show_protein_cluster.cgi?site=EnterobacterOLF_compare04&amp;id=199611
1324	EnterobacterOLF_compare04.match.X71777X209251.1 194872	hypothetical protein	6	6	6	6	206 aa	1	no	no	n/a	n/a	http://driley-lx.igs.umaryland.edu:8080/sybil/current/cgi/shared/show_protein_cluster.cgi?site=EnterobacterOLF_compare04&amp;id=194872
1325	EnterobacterOLF_compare04.match.X71685X67601.1 202315	Homoserine/homoserine lactone efflux protein	6	6	6	6	206 aa	1	no	no	n/a	n/a	http://driley-lx.igs.umaryland.edu:8080/sybil/current/cgi/shared/show_protein_cluster.cgi?site=EnterobacterOLF_compare04&amp;id=202315
1326	EnterobacterOLF_compare04.match.X71728X131901.1 193619	superoxide dismutase	6	6	6	6	206 aa	1	no	no	n/a	n/a	http://driley-lx.igs.umaryland.edu:8080/sybil/current/cgi/shared/show_protein_cluster.cgi?site=EnterobacterOLF_compare04&amp;id=193619
1327	EnterobacterOLF_compare04.match.X71717X118051.1 196547	Anaerobic dimethyl sulfoxide reductase chain B	6	6	6	6	205 aa	1	no	no	n/a	n/a	http://driley-lx.igs.umaryland.edu:8080/sybil/current/cgi/shared/show_protein_cluster.cgi?site=EnterobacterOLF_compare04&amp;id=196547
1328	EnterobacterOLF_compare04.match.X71699X92351.1 196857	hypothetical protein	6	6	6	6	204 aa	1	no	no	n/a	n/a	http://driley-lx.igs.umaryland.edu:8080/sybil/current/cgi/shared/show_protein_cluster.cgi?site=EnterobacterOLF_compare04&amp;id=196857
1329	EnterobacterOLF_compare04.match.X71755X171501.1 196310	lipoprotein chaperone	6	6	6	6	204 aa	0.99	no	no	n/a	n/a	http://driley-lx.igs.umaryland.edu:8080/sybil/current/cgi/shared/show_protein_cluster.cgi?site=EnterobacterOLF_compare04&amp;id=196310
1330	EnterobacterOLF_compare04.match.X71709X101451.1 198167	glycerol-3-phosphate acyltransferase	6	6	6	6	204 aa	0.99	no	no	n/a	n/a	http://driley-lx.igs.umaryland.edu:8080/sybil/current/cgi/shared/show_protein_cluster.cgi?site=EnterobacterOLF_compare04&amp;id=198167
1331	EnterobacterOLF_compare04.match.X71745X156851.1 200273	Holliday junction DNA helicase RuvA	6	6	6	6	204 aa	0.99	no	no	n/a	n/a	http://driley-lx.igs.umaryland.edu:8080/sybil/current/cgi/shared/show_protein_cluster.cgi?site=EnterobacterOLF_compare04&amp;id=200273
1332	EnterobacterOLF_compare04.match.X71768X190301.1 195944	Outer membrane lipoprotein LolB precursor	6	6	6	6	203 aa	1	no	no	n/a	n/a	http://driley-lx.igs.umaryland.edu:8080/sybil/current/cgi/shared/show_protein_cluster.cgi?site=EnterobacterOLF_compare04&amp;id=195944
1333	EnterobacterOLF_compare04.match.X71677X58201.1 198650	Phosphoribosyl-AMP cyclohydrolase, Phosphoribosyl-ATP pyrophosphatase	6	6	6	6	202 aa	0.97	no	no	n/a	n/a	http://driley-lx.igs.umaryland.edu:8080/sybil/current/cgi/shared/show_protein_cluster.cgi?site=EnterobacterOLF_compare04&amp;id=198650
1334	EnterobacterOLF_compare04.match.X71688X70351.1 200701	SOS-response repressor and protease LexA	6	6	6	6	202 aa	1	no	no	n/a	n/a	http://driley-lx.igs.umaryland.edu:8080/sybil/current/cgi/shared/show_protein_cluster.cgi?site=EnterobacterOLF_compare04&amp;id=200701
1335	EnterobacterOLF_compare04.match.X71752X165451.1 196500	adenylylsulfate kinase	6	6	6	6	201 aa	1	no	no	n/a	n/a	http://driley-lx.igs.umaryland.edu:8080/sybil/current/cgi/shared/show_protein_cluster.cgi?site=EnterobacterOLF_compare04&amp;id=196500
1336	EnterobacterOLF_compare04.match.X71663X32751.1 198696	azoreductase	6	6	6	6	201 aa	1	no	no	n/a	n/a	http://driley-lx.igs.umaryland.edu:8080/sybil/current/cgi/shared/show_protein_cluster.cgi?site=EnterobacterOLF_compare04&amp;id=198696
1337	EnterobacterOLF_compare04.match.X71719X118351.1 200080	recombination protein RecR	6	6	6	6	201 aa	1	no	no	n/a	n/a	http://driley-lx.igs.umaryland.edu:8080/sybil/current/cgi/shared/show_protein_cluster.cgi?site=EnterobacterOLF_compare04&amp;id=200080
1338	EnterobacterOLF_compare04.match.X71704X90551.1 195677	3-isopropylmalate dehydratase small subunit	6	6	6	6	201 aa	1	no	no	n/a	n/a	http://driley-lx.igs.umaryland.edu:8080/sybil/current/cgi/shared/show_protein_cluster.cgi?site=EnterobacterOLF_compare04&amp;id=195677
1339	EnterobacterOLF_compare04.match.X71744X157901.1 193442	peroxidase	6	6	6	6	200 aa	1	no	no	n/a	n/a	http://driley-lx.igs.umaryland.edu:8080/sybil/current/cgi/shared/show_protein_cluster.cgi?site=EnterobacterOLF_compare04&amp;id=193442
1340	EnterobacterOLF_compare04.match.X71715X115201.1 198149	short chain dehydrogenase	6	6	6	6	200 aa	1	no	no	n/a	n/a	http://driley-lx.igs.umaryland.edu:8080/sybil/current/cgi/shared/show_protein_cluster.cgi?site=EnterobacterOLF_compare04&amp;id=198149
1341	EnterobacterOLF_compare04.match.X71680X60151.1 201212	50S ribosomal protein L4	6	6	6	6	200 aa	0.98	yes	no	n/a	n/a	http://driley-lx.igs.umaryland.edu:8080/sybil/current/cgi/shared/show_protein_cluster.cgi?site=EnterobacterOLF_compare04&amp;id=201212
1342	EnterobacterOLF_compare04.match.X71718X120551.1 201054	tRNA methyltransferase	6	7	6	7	199 aa	0.17	yes	no	n/a	n/a	http://driley-lx.igs.umaryland.edu:8080/sybil/current/cgi/shared/show_protein_cluster.cgi?site=EnterobacterOLF_compare04&amp;id=201054
1343	EnterobacterOLF_compare04.match.X71695X76801.1 200256	FIG001196: putative membrane protein	6	6	6	6	199 aa	0.99	no	no	n/a	n/a	http://driley-lx.igs.umaryland.edu:8080/sybil/current/cgi/shared/show_protein_cluster.cgi?site=EnterobacterOLF_compare04&amp;id=200256
1344	EnterobacterOLF_compare04.match.X71698X87201.1 197397	alpha-D-glucose-1-phosphatase	6	6	6	6	199 aa	0.99	no	no	n/a	n/a	http://driley-lx.igs.umaryland.edu:8080/sybil/current/cgi/shared/show_protein_cluster.cgi?site=EnterobacterOLF_compare04&amp;id=197397
1345	EnterobacterOLF_compare04.match.X71776X203101.1 198608	Nucleotidase YfbR, HD superfamily	6	6	6	6	199 aa	0.99	no	no	n/a	n/a	http://driley-lx.igs.umaryland.edu:8080/sybil/current/cgi/shared/show_protein_cluster.cgi?site=EnterobacterOLF_compare04&amp;id=198608
1346	EnterobacterOLF_compare04.match.X71750X162651.1 202230	division inhibitor protein	6	6	6	6	198 aa	0.99	no	no	n/a	n/a	http://driley-lx.igs.umaryland.edu:8080/sybil/current/cgi/shared/show_protein_cluster.cgi?site=EnterobacterOLF_compare04&amp;id=202230
1347	EnterobacterOLF_compare04.match.X71684X68451.1 194346	cytochrome o ubiquinol oxidase subunit III	6	6	6	6	198 aa	0.83	yes	no	n/a	n/a	http://driley-lx.igs.umaryland.edu:8080/sybil/current/cgi/shared/show_protein_cluster.cgi?site=EnterobacterOLF_compare04&amp;id=194346
1348	EnterobacterOLF_compare04.match.X71662X30051.1 194335	ribonuclease HII	6	6	6	6	198 aa	0.99	no	no	n/a	n/a	http://driley-lx.igs.umaryland.edu:8080/sybil/current/cgi/shared/show_protein_cluster.cgi?site=EnterobacterOLF_compare04&amp;id=194335
1349	EnterobacterOLF_compare04.match.X71753X169301.1 193676	Tellurite resistance protein TehB	6	6	6	6	198 aa	0.99	no	no	n/a	n/a	http://driley-lx.igs.umaryland.edu:8080/sybil/current/cgi/shared/show_protein_cluster.cgi?site=EnterobacterOLF_compare04&amp;id=193676
1350	EnterobacterOLF_compare04.match.X71714X110251.1 199569	NAD(P)H:quinone oxidoreductase	6	6	6	6	198 aa	0.99	no	no	n/a	n/a	http://driley-lx.igs.umaryland.edu:8080/sybil/current/cgi/shared/show_protein_cluster.cgi?site=EnterobacterOLF_compare04&amp;id=199569
1351	EnterobacterOLF_compare04.match.X71667X38551.1 200569	nucleoside-triphosphate diphosphatase	6	6	6	6	197 aa	0.99	no	no	n/a	n/a	http://driley-lx.igs.umaryland.edu:8080/sybil/current/cgi/shared/show_protein_cluster.cgi?site=EnterobacterOLF_compare04&amp;id=200569
1352	EnterobacterOLF_compare04.match.X71765X191351.1 198214	co-chaperone GrpE	6	6	6	6	197 aa	0.99	no	no	n/a	n/a	http://driley-lx.igs.umaryland.edu:8080/sybil/current/cgi/shared/show_protein_cluster.cgi?site=EnterobacterOLF_compare04&amp;id=198214
1353	EnterobacterOLF_compare04.match.X71690X83601.1 198138	oxidative-stress-resistance chaperone	6	6	6	6	197 aa	0.99	no	no	n/a	n/a	http://driley-lx.igs.umaryland.edu:8080/sybil/current/cgi/shared/show_protein_cluster.cgi?site=EnterobacterOLF_compare04&amp;id=198138
1354	EnterobacterOLF_compare04.match.X71726X132401.1 197178	transcriptional regulator	6	6	6	6	197 aa	0.99	no	no	n/a	n/a	http://driley-lx.igs.umaryland.edu:8080/sybil/current/cgi/shared/show_protein_cluster.cgi?site=EnterobacterOLF_compare04&amp;id=197178
1355	EnterobacterOLF_compare04.match.X71647X2601.1 197569	peptidyl-prolyl cis-trans isomerase	6	6	6	6	196 aa	0.98	no	no	n/a	n/a	http://driley-lx.igs.umaryland.edu:8080/sybil/current/cgi/shared/show_protein_cluster.cgi?site=EnterobacterOLF_compare04&amp;id=197569
1356	EnterobacterOLF_compare04.match.X71689X80101.1 197359	malonic semialdehyde reductase	6	6	6	6	196 aa	0.99	no	no	n/a	n/a	http://driley-lx.igs.umaryland.edu:8080/sybil/current/cgi/shared/show_protein_cluster.cgi?site=EnterobacterOLF_compare04&amp;id=197359
1357	EnterobacterOLF_compare04.match.X71673X52951.1 199302	Membrane-bound metal-dependent hydrolase YdjM, induced during SOS response	6	6	6	6	196 aa	0.99	no	no	n/a	n/a	http://driley-lx.igs.umaryland.edu:8080/sybil/current/cgi/shared/show_protein_cluster.cgi?site=EnterobacterOLF_compare04&amp;id=199302
1358	EnterobacterOLF_compare04.match.X71741X154101.1 201659	imidazole glycerol phosphate synthase	6	6	6	6	196 aa	0.99	no	no	n/a	n/a	http://driley-lx.igs.umaryland.edu:8080/sybil/current/cgi/shared/show_protein_cluster.cgi?site=EnterobacterOLF_compare04&amp;id=201659
1359	EnterobacterOLF_compare04.match.X71755X173401.1 194860	Septum formation protein Maf	6	6	6	6	196 aa	0.97	no	no	n/a	n/a	http://driley-lx.igs.umaryland.edu:8080/sybil/current/cgi/shared/show_protein_cluster.cgi?site=EnterobacterOLF_compare04&amp;id=194860
1360	EnterobacterOLF_compare04.match.X71704X97351.1 197376	hypothetical protein	6	6	6	6	196 aa	0.99	no	no	n/a	n/a	http://driley-lx.igs.umaryland.edu:8080/sybil/current/cgi/shared/show_protein_cluster.cgi?site=EnterobacterOLF_compare04&amp;id=197376
1361	EnterobacterOLF_compare04.match.X71712X100651.1 194773	GTP cyclohydrolase II	6	6	6	6	196 aa	0.99	no	no	n/a	n/a	http://driley-lx.igs.umaryland.edu:8080/sybil/current/cgi/shared/show_protein_cluster.cgi?site=EnterobacterOLF_compare04&amp;id=194773
1362	EnterobacterOLF_compare04.match.X71692X79101.1 200201	cob(I)alamin adenolsyltransferase/cobinamide ATP-dependent adenolsyltransferase	6	6	6	6	196 aa	0.99	no	no	n/a	n/a	http://driley-lx.igs.umaryland.edu:8080/sybil/current/cgi/shared/show_protein_cluster.cgi?site=EnterobacterOLF_compare04&amp;id=200201
1363	EnterobacterOLF_compare04.match.X71664X30501.1 194695	DnaA initiator-associating protein DiaA	6	6	6	6	196 aa	0.99	no	no	n/a	n/a	http://driley-lx.igs.umaryland.edu:8080/sybil/current/cgi/shared/show_protein_cluster.cgi?site=EnterobacterOLF_compare04&amp;id=194695
1364	EnterobacterOLF_compare04.match.X71730X140751.1 197782	molybdenum cofactor biosynthesis protein MogA	6	6	6	6	195 aa	0.99	no	no	n/a	n/a	http://driley-lx.igs.umaryland.edu:8080/sybil/current/cgi/shared/show_protein_cluster.cgi?site=EnterobacterOLF_compare04&amp;id=197782
1365	EnterobacterOLF_compare04.match.X71650X12651.1 201048	Formate dehydrogenase N alpha subunit @ selenocysteine-containing	6	6	6	6	195 aa	0.99	no	no	n/a	n/a	http://driley-lx.igs.umaryland.edu:8080/sybil/current/cgi/shared/show_protein_cluster.cgi?site=EnterobacterOLF_compare04&amp;id=201048
1366	EnterobacterOLF_compare04.match.X71781X218501.1 201878	sulfate ABC transporter substrate-binding protein	6	6	6	6	195 aa	0.99	no	no	n/a	n/a	http://driley-lx.igs.umaryland.edu:8080/sybil/current/cgi/shared/show_protein_cluster.cgi?site=EnterobacterOLF_compare04&amp;id=201878
1367	EnterobacterOLF_compare04.match.X71708X101101.1 198405	membrane protein	6	8	6	8	194 aa	0.15	yes	yes	n/a	n/a	http://driley-lx.igs.umaryland.edu:8080/sybil/current/cgi/shared/show_protein_cluster.cgi?site=EnterobacterOLF_compare04&amp;id=198405
1368	EnterobacterOLF_compare04.match.X71700X93351.1 201964	alanine acetyltransferase	6	6	6	6	194 aa	0.99	no	no	n/a	n/a	http://driley-lx.igs.umaryland.edu:8080/sybil/current/cgi/shared/show_protein_cluster.cgi?site=EnterobacterOLF_compare04&amp;id=201964
1369	EnterobacterOLF_compare04.match.X71770X197501.1 196082	Peptidyl-tRNA hydrolase	6	6	6	6	194 aa	0.99	no	no	n/a	n/a	http://driley-lx.igs.umaryland.edu:8080/sybil/current/cgi/shared/show_protein_cluster.cgi?site=EnterobacterOLF_compare04&amp;id=196082
1370	EnterobacterOLF_compare04.match.X71717X113001.1 200395	phosphonate C-P lyase system protein PhnH	6	6	6	6	194 aa	0.99	no	no	n/a	n/a	http://driley-lx.igs.umaryland.edu:8080/sybil/current/cgi/shared/show_protein_cluster.cgi?site=EnterobacterOLF_compare04&amp;id=200395
1371	EnterobacterOLF_compare04.match.X71733X139301.1 196782	mannitol repressor protein	6	6	6	6	194 aa	0.92	no	no	n/a	n/a	http://driley-lx.igs.umaryland.edu:8080/sybil/current/cgi/shared/show_protein_cluster.cgi?site=EnterobacterOLF_compare04&amp;id=196782
1372	EnterobacterOLF_compare04.match.X71768X196051.1 196366	deoxycytidine triphosphate deaminase	6	6	6	6	193 aa	0.99	no	no	n/a	n/a	http://driley-lx.igs.umaryland.edu:8080/sybil/current/cgi/shared/show_protein_cluster.cgi?site=EnterobacterOLF_compare04&amp;id=196366
1373	EnterobacterOLF_compare04.match.X71660X31051.1 194969	Modulator of drug activity B	6	6	6	6	193 aa	0.99	no	no	n/a	n/a	http://driley-lx.igs.umaryland.edu:8080/sybil/current/cgi/shared/show_protein_cluster.cgi?site=EnterobacterOLF_compare04&amp;id=194969
1374	EnterobacterOLF_compare04.match.X71741X149051.1 199544	esterase	6	6	6	6	193 aa	0.98	no	no	n/a	n/a	http://driley-lx.igs.umaryland.edu:8080/sybil/current/cgi/shared/show_protein_cluster.cgi?site=EnterobacterOLF_compare04&amp;id=199544
1375	EnterobacterOLF_compare04.match.X71697X88701.1 200153	superoxide dismutase	6	6	6	6	193 aa	0.99	no	no	n/a	n/a	http://driley-lx.igs.umaryland.edu:8080/sybil/current/cgi/shared/show_protein_cluster.cgi?site=EnterobacterOLF_compare04&amp;id=200153
1376	EnterobacterOLF_compare04.match.X71732X137751.1 195143	FIG001590: Putative conserved exported protein precursor	6	6	6	6	193 aa	0.99	no	no	n/a	n/a	http://driley-lx.igs.umaryland.edu:8080/sybil/current/cgi/shared/show_protein_cluster.cgi?site=EnterobacterOLF_compare04&amp;id=195143
1377	EnterobacterOLF_compare04.match.X71749X162701.1 196170	electron transport complex RsxE subunit	6	6	6	6	193 aa	0.99	no	no	n/a	n/a	http://driley-lx.igs.umaryland.edu:8080/sybil/current/cgi/shared/show_protein_cluster.cgi?site=EnterobacterOLF_compare04&amp;id=196170
1378	EnterobacterOLF_compare04.match.X71761X184601.1 198097	electron transporter RnfD	6	6	6	6	192 aa	0.99	no	no	n/a	n/a	http://driley-lx.igs.umaryland.edu:8080/sybil/current/cgi/shared/show_protein_cluster.cgi?site=EnterobacterOLF_compare04&amp;id=198097
1379	EnterobacterOLF_compare04.match.X71776X203551.1 202168	phosphoheptose isomerase	6	6	6	6	192 aa	0.99	no	no	n/a	n/a	http://driley-lx.igs.umaryland.edu:8080/sybil/current/cgi/shared/show_protein_cluster.cgi?site=EnterobacterOLF_compare04&amp;id=202168
1380	EnterobacterOLF_compare04.match.X71776X208001.1 200491	hypothetical protein	6	6	6	6	192 aa	0.99	no	no	n/a	n/a	http://driley-lx.igs.umaryland.edu:8080/sybil/current/cgi/shared/show_protein_cluster.cgi?site=EnterobacterOLF_compare04&amp;id=200491
1381	EnterobacterOLF_compare04.match.X71642X2851.1 201997	putative outer membrane lipoprotein YfeY	6	6	6	6	192 aa	0.98	no	no	n/a	n/a	http://driley-lx.igs.umaryland.edu:8080/sybil/current/cgi/shared/show_protein_cluster.cgi?site=EnterobacterOLF_compare04&amp;id=201997
1382	EnterobacterOLF_compare04.match.X71706X107451.1 195580	Fe/S biogenesis protein NfuA	6	6	6	6	191 aa	0.98	no	no	n/a	n/a	http://driley-lx.igs.umaryland.edu:8080/sybil/current/cgi/shared/show_protein_cluster.cgi?site=EnterobacterOLF_compare04&amp;id=195580
1383	EnterobacterOLF_compare04.match.X71664X31451.1 198347	outer membrane lipoprotein	6	6	6	6	191 aa	0.99	no	no	n/a	n/a	http://driley-lx.igs.umaryland.edu:8080/sybil/current/cgi/shared/show_protein_cluster.cgi?site=EnterobacterOLF_compare04&amp;id=198347
1384	EnterobacterOLF_compare04.match.X71715X111901.1 196253	sugar ABC transporter substrate-binding protein	6	6	6	6	191 aa	0.99	no	no	n/a	n/a	http://driley-lx.igs.umaryland.edu:8080/sybil/current/cgi/shared/show_protein_cluster.cgi?site=EnterobacterOLF_compare04&amp;id=196253
1385	EnterobacterOLF_compare04.match.X71682X69751.1 197965	RNA polymerase sigma factor AlgU	6	6	6	6	191 aa	0.99	no	no	n/a	n/a	http://driley-lx.igs.umaryland.edu:8080/sybil/current/cgi/shared/show_protein_cluster.cgi?site=EnterobacterOLF_compare04&amp;id=197965
1386	EnterobacterOLF_compare04.match.X71681X70801.1 199240	16S rRNA methyltransferase	6	6	6	6	191 aa	0.88	yes	no	n/a	n/a	http://driley-lx.igs.umaryland.edu:8080/sybil/current/cgi/shared/show_protein_cluster.cgi?site=EnterobacterOLF_compare04&amp;id=199240
1387	EnterobacterOLF_compare04.match.X71681X66551.1 196080	elongation factor P	6	6	6	6	190 aa	0.99	no	no	n/a	n/a	http://driley-lx.igs.umaryland.edu:8080/sybil/current/cgi/shared/show_protein_cluster.cgi?site=EnterobacterOLF_compare04&amp;id=196080
1388	EnterobacterOLF_compare04.match.X71742X152801.1 199782	lipid A palmitoyltransferase	6	6	6	6	190 aa	0.88	yes	no	n/a	n/a	http://driley-lx.igs.umaryland.edu:8080/sybil/current/cgi/shared/show_protein_cluster.cgi?site=EnterobacterOLF_compare04&amp;id=199782
1389	EnterobacterOLF_compare04.match.X71688X69251.1 195618	LPS-assembly lipoprotein RlpB	6	6	6	6	190 aa	0.96	no	no	n/a	n/a	http://driley-lx.igs.umaryland.edu:8080/sybil/current/cgi/shared/show_protein_cluster.cgi?site=EnterobacterOLF_compare04&amp;id=195618
1390	EnterobacterOLF_compare04.match.X71696X83851.1 201192	peptidyl-prolyl cis-trans isomerase	6	6	6	6	190 aa	0.99	no	no	n/a	n/a	http://driley-lx.igs.umaryland.edu:8080/sybil/current/cgi/shared/show_protein_cluster.cgi?site=EnterobacterOLF_compare04&amp;id=201192
1391	EnterobacterOLF_compare04.match.X71776X202101.1 201002	septum formation protein Maf	6	6	6	6	190 aa	0.93	yes	no	n/a	n/a	http://driley-lx.igs.umaryland.edu:8080/sybil/current/cgi/shared/show_protein_cluster.cgi?site=EnterobacterOLF_compare04&amp;id=201002
1392	EnterobacterOLF_compare04.match.X71664X36351.1 202214	glycine cleavage system transcriptional repressor	6	6	6	6	189 aa	0.98	no	no	n/a	n/a	http://driley-lx.igs.umaryland.edu:8080/sybil/current/cgi/shared/show_protein_cluster.cgi?site=EnterobacterOLF_compare04&amp;id=202214
1393	EnterobacterOLF_compare04.match.X71654X13851.1 193749	3-polyprenyl-4-hydroxybenzoate carboxy-lyase UbiX	6	6	6	6	189 aa	0.99	no	no	n/a	n/a	http://driley-lx.igs.umaryland.edu:8080/sybil/current/cgi/shared/show_protein_cluster.cgi?site=EnterobacterOLF_compare04&amp;id=193749
1394	EnterobacterOLF_compare04.match.X71648X8001.1 197792	D,D-heptose 1,7-bisphosphate phosphatase	6	6	6	6	188 aa	0.98	no	no	n/a	n/a	http://driley-lx.igs.umaryland.edu:8080/sybil/current/cgi/shared/show_protein_cluster.cgi?site=EnterobacterOLF_compare04&amp;id=197792
1395	EnterobacterOLF_compare04.match.X71655X16501.1 198935	6-phosphogluconate phosphatase	6	6	6	6	188 aa	0.99	no	no	n/a	n/a	http://driley-lx.igs.umaryland.edu:8080/sybil/current/cgi/shared/show_protein_cluster.cgi?site=EnterobacterOLF_compare04&amp;id=198935
1396	EnterobacterOLF_compare04.match.X71741X148651.1 198251	3-deoxy-D-manno-octulosonate 8-phosphate phosphatase	6	6	6	6	188 aa	0.99	no	no	n/a	n/a	http://driley-lx.igs.umaryland.edu:8080/sybil/current/cgi/shared/show_protein_cluster.cgi?site=EnterobacterOLF_compare04&amp;id=198251
1397	EnterobacterOLF_compare04.match.X71643X3101.1 196839	membrane protein	6	6	6	6	188 aa	0.99	no	no	n/a	n/a	http://driley-lx.igs.umaryland.edu:8080/sybil/current/cgi/shared/show_protein_cluster.cgi?site=EnterobacterOLF_compare04&amp;id=196839
1398	EnterobacterOLF_compare04.match.X71678X58851.1 199852	Nicotinamidase/isochorismatase family protein	6	6	6	6	188 aa	0.99	no	no	n/a	n/a	http://driley-lx.igs.umaryland.edu:8080/sybil/current/cgi/shared/show_protein_cluster.cgi?site=EnterobacterOLF_compare04&amp;id=199852
1399	EnterobacterOLF_compare04.match.X71719X118651.1 198605	hypothetical protein	6	6	6	6	188 aa	0.99	no	no	n/a	n/a	http://driley-lx.igs.umaryland.edu:8080/sybil/current/cgi/shared/show_protein_cluster.cgi?site=EnterobacterOLF_compare04&amp;id=198605
1400	EnterobacterOLF_compare04.match.X71705X97951.1 195885	hypothetical protein	6	6	6	6	188 aa	0.99	no	no	n/a	n/a	http://driley-lx.igs.umaryland.edu:8080/sybil/current/cgi/shared/show_protein_cluster.cgi?site=EnterobacterOLF_compare04&amp;id=195885
1401	EnterobacterOLF_compare04.match.X71679X59651.1 197044	hypothetical protein	6	6	6	6	188 aa	0.99	no	no	n/a	n/a	http://driley-lx.igs.umaryland.edu:8080/sybil/current/cgi/shared/show_protein_cluster.cgi?site=EnterobacterOLF_compare04&amp;id=197044
1402	EnterobacterOLF_compare04.match.X71687X65651.1 196308	alkyl hydroperoxide reductase subunit C	6	6	6	6	187 aa	0.99	no	no	n/a	n/a	http://driley-lx.igs.umaryland.edu:8080/sybil/current/cgi/shared/show_protein_cluster.cgi?site=EnterobacterOLF_compare04&amp;id=196308
1403	EnterobacterOLF_compare04.match.X71717X116551.1 196765	anthranilate synthase subunit II	6	6	6	6	187 aa	0.99	no	no	n/a	n/a	http://driley-lx.igs.umaryland.edu:8080/sybil/current/cgi/shared/show_protein_cluster.cgi?site=EnterobacterOLF_compare04&amp;id=196765
1404	EnterobacterOLF_compare04.match.X71707X99801.1 195697	adenosine nucleotide hydrolase	6	6	6	6	186 aa	0.99	no	no	n/a	n/a	http://driley-lx.igs.umaryland.edu:8080/sybil/current/cgi/shared/show_protein_cluster.cgi?site=EnterobacterOLF_compare04&amp;id=195697
1405	EnterobacterOLF_compare04.match.X71684X65401.1 201047	elongation factor P	6	6	6	6	186 aa	0.91	yes	no	n/a	n/a	http://driley-lx.igs.umaryland.edu:8080/sybil/current/cgi/shared/show_protein_cluster.cgi?site=EnterobacterOLF_compare04&amp;id=201047
1406	EnterobacterOLF_compare04.match.X71783X217101.1 198041	spermidine N1-acetyltransferase	6	6	6	6	186 aa	0.99	no	no	n/a	n/a	http://driley-lx.igs.umaryland.edu:8080/sybil/current/cgi/shared/show_protein_cluster.cgi?site=EnterobacterOLF_compare04&amp;id=198041
1407	EnterobacterOLF_compare04.match.X71704X97551.1 196987	hypothetical protein	6	6	6	6	186 aa	0.99	no	no	n/a	n/a	http://driley-lx.igs.umaryland.edu:8080/sybil/current/cgi/shared/show_protein_cluster.cgi?site=EnterobacterOLF_compare04&amp;id=196987
1408	EnterobacterOLF_compare04.match.X71707X105251.1 202326	Putative lipoprotein yceB precursor	6	6	6	6	186 aa	0.99	no	no	n/a	n/a	http://driley-lx.igs.umaryland.edu:8080/sybil/current/cgi/shared/show_protein_cluster.cgi?site=EnterobacterOLF_compare04&amp;id=202326
1409	EnterobacterOLF_compare04.match.X71774X204551.1 202174	Protein ytfJ precursor	6	6	6	6	185 aa	0.99	no	no	n/a	n/a	http://driley-lx.igs.umaryland.edu:8080/sybil/current/cgi/shared/show_protein_cluster.cgi?site=EnterobacterOLF_compare04&amp;id=202174
1410	EnterobacterOLF_compare04.match.X71757X179851.1 199388	ribosome recycling factor	6	6	6	6	185 aa	0.99	no	no	n/a	n/a	http://driley-lx.igs.umaryland.edu:8080/sybil/current/cgi/shared/show_protein_cluster.cgi?site=EnterobacterOLF_compare04&amp;id=199388
1411	EnterobacterOLF_compare04.match.X71773X198001.1 200165	NUDIX hydrolase	6	6	6	6	185 aa	0.97	no	no	n/a	n/a	http://driley-lx.igs.umaryland.edu:8080/sybil/current/cgi/shared/show_protein_cluster.cgi?site=EnterobacterOLF_compare04&amp;id=200165
1412	EnterobacterOLF_compare04.match.X71686X65601.1 198042	hypothetical protein	6	6	6	6	185 aa	0.99	no	no	n/a	n/a	http://driley-lx.igs.umaryland.edu:8080/sybil/current/cgi/shared/show_protein_cluster.cgi?site=EnterobacterOLF_compare04&amp;id=198042
1413	EnterobacterOLF_compare04.match.X71768X190951.1 194835	phospholipid ABC transporter substrate-binding protein	6	6	6	6	184 aa	0.97	no	yes	n/a	n/a	http://driley-lx.igs.umaryland.edu:8080/sybil/current/cgi/shared/show_protein_cluster.cgi?site=EnterobacterOLF_compare04&amp;id=194835
1414	EnterobacterOLF_compare04.match.X71769X197151.1 200487	NADH:ubiquinone oxidoreductase subunit J	6	6	6	6	184 aa	0.99	no	no	n/a	n/a	http://driley-lx.igs.umaryland.edu:8080/sybil/current/cgi/shared/show_protein_cluster.cgi?site=EnterobacterOLF_compare04&amp;id=200487
1415	EnterobacterOLF_compare04.match.X71783X210351.1 199803	potassium transporter	6	6	6	6	184 aa	0.98	no	yes	n/a	n/a	http://driley-lx.igs.umaryland.edu:8080/sybil/current/cgi/shared/show_protein_cluster.cgi?site=EnterobacterOLF_compare04&amp;id=199803
1416	EnterobacterOLF_compare04.match.X71647X8751.1 196065	sugar ABC transporter substrate-binding protein	6	6	6	6	184 aa	0.98	no	no	n/a	n/a	http://driley-lx.igs.umaryland.edu:8080/sybil/current/cgi/shared/show_protein_cluster.cgi?site=EnterobacterOLF_compare04&amp;id=196065
1417	EnterobacterOLF_compare04.match.X71699X91801.1 195372	FIG138315: Putative alpha helix protein	6	6	6	6	183 aa	0.99	no	no	n/a	n/a	http://driley-lx.igs.umaryland.edu:8080/sybil/current/cgi/shared/show_protein_cluster.cgi?site=EnterobacterOLF_compare04&amp;id=195372
1418	EnterobacterOLF_compare04.match.X71676X53301.1 194141	adenine phosphoribosyltransferase	6	6	6	6	183 aa	0.99	no	no	n/a	n/a	http://driley-lx.igs.umaryland.edu:8080/sybil/current/cgi/shared/show_protein_cluster.cgi?site=EnterobacterOLF_compare04&amp;id=194141
1419	EnterobacterOLF_compare04.match.X71700X90051.1 195789	hypothetical protein	6	6	6	6	183 aa	0.99	no	no	n/a	n/a	http://driley-lx.igs.umaryland.edu:8080/sybil/current/cgi/shared/show_protein_cluster.cgi?site=EnterobacterOLF_compare04&amp;id=195789
1420	EnterobacterOLF_compare04.match.X71683X68751.1 194531	Protein ydjA	6	6	6	6	183 aa	0.99	no	no	n/a	n/a	http://driley-lx.igs.umaryland.edu:8080/sybil/current/cgi/shared/show_protein_cluster.cgi?site=EnterobacterOLF_compare04&amp;id=194531
1421	EnterobacterOLF_compare04.match.X71766X191501.1 193840	peptidase S10	6	6	6	6	183 aa	0.99	no	no	n/a	n/a	http://driley-lx.igs.umaryland.edu:8080/sybil/current/cgi/shared/show_protein_cluster.cgi?site=EnterobacterOLF_compare04&amp;id=193840
1422	EnterobacterOLF_compare04.match.X71774X206151.1 200711	DNA-binding protein	6	6	6	6	182 aa	0.99	no	no	n/a	n/a	http://driley-lx.igs.umaryland.edu:8080/sybil/current/cgi/shared/show_protein_cluster.cgi?site=EnterobacterOLF_compare04&amp;id=200711
1423	EnterobacterOLF_compare04.match.X71741X157351.1 200108	replication initiation regulator SeqA	6	6	6	6	182 aa	0.97	no	no	n/a	n/a	http://driley-lx.igs.umaryland.edu:8080/sybil/current/cgi/shared/show_protein_cluster.cgi?site=EnterobacterOLF_compare04&amp;id=200108
1424	EnterobacterOLF_compare04.match.X71689X77851.1 196278	CDP-diacylglycerol--glycerol-3-phosphate 3-phosphatidyltransferase	6	6	6	6	182 aa	0.99	no	no	n/a	n/a	http://driley-lx.igs.umaryland.edu:8080/sybil/current/cgi/shared/show_protein_cluster.cgi?site=EnterobacterOLF_compare04&amp;id=196278
1425	EnterobacterOLF_compare04.match.X71658X30251.1 201065	transcription termination/antitermination factor NusG	6	6	6	6	181 aa	0.99	no	no	n/a	n/a	http://driley-lx.igs.umaryland.edu:8080/sybil/current/cgi/shared/show_protein_cluster.cgi?site=EnterobacterOLF_compare04&amp;id=201065
1426	EnterobacterOLF_compare04.match.X71682X66801.1 202225	formate dehydrogenase-H ferredoxin subunit	6	6	6	6	181 aa	0.94	yes	no	n/a	n/a	http://driley-lx.igs.umaryland.edu:8080/sybil/current/cgi/shared/show_protein_cluster.cgi?site=EnterobacterOLF_compare04&amp;id=202225
1427	EnterobacterOLF_compare04.match.X71765X194151.1 202378	3'-to-5' oligoribonuclease (orn)	6	6	6	6	181 aa	0.99	no	no	n/a	n/a	http://driley-lx.igs.umaryland.edu:8080/sybil/current/cgi/shared/show_protein_cluster.cgi?site=EnterobacterOLF_compare04&amp;id=202378
1428	EnterobacterOLF_compare04.match.X71770X194501.1 199543	hypothetical protein	6	6	6	6	181 aa	0.99	no	no	n/a	n/a	http://driley-lx.igs.umaryland.edu:8080/sybil/current/cgi/shared/show_protein_cluster.cgi?site=EnterobacterOLF_compare04&amp;id=199543
1429	EnterobacterOLF_compare04.match.X71705X97401.1 199084	YaeQ protein	6	6	6	6	181 aa	0.99	no	no	n/a	n/a	http://driley-lx.igs.umaryland.edu:8080/sybil/current/cgi/shared/show_protein_cluster.cgi?site=EnterobacterOLF_compare04&amp;id=199084
1430	EnterobacterOLF_compare04.match.X71760X176201.1 200783	formate hydrogenlyase complex iron-sulfur subunit	6	6	6	6	180 aa	0.99	no	no	n/a	n/a	http://driley-lx.igs.umaryland.edu:8080/sybil/current/cgi/shared/show_protein_cluster.cgi?site=EnterobacterOLF_compare04&amp;id=200783
1431	EnterobacterOLF_compare04.match.X71673X54351.1 197414	protoporphyrinogen oxidase	6	6	6	6	180 aa	0.97	no	yes	n/a	n/a	http://driley-lx.igs.umaryland.edu:8080/sybil/current/cgi/shared/show_protein_cluster.cgi?site=EnterobacterOLF_compare04&amp;id=197414
1432	EnterobacterOLF_compare04.match.X71724X129401.1 200615	NADH dehydrogenase subunit I	6	6	6	6	180 aa	0.99	no	no	n/a	n/a	http://driley-lx.igs.umaryland.edu:8080/sybil/current/cgi/shared/show_protein_cluster.cgi?site=EnterobacterOLF_compare04&amp;id=200615
1433	EnterobacterOLF_compare04.match.X71743X150951.1 195807	hypothetical protein	6	6	6	6	180 aa	0.99	no	no	n/a	n/a	http://driley-lx.igs.umaryland.edu:8080/sybil/current/cgi/shared/show_protein_cluster.cgi?site=EnterobacterOLF_compare04&amp;id=195807
1434	EnterobacterOLF_compare04.match.X71735X143751.1 195424	hypothetical protein	6	6	6	6	180 aa	0.99	no	no	n/a	n/a	http://driley-lx.igs.umaryland.edu:8080/sybil/current/cgi/shared/show_protein_cluster.cgi?site=EnterobacterOLF_compare04&amp;id=195424
1435	EnterobacterOLF_compare04.match.X71723X130801.1 197816	acireductone dioxygenase	6	6	6	6	180 aa	0.99	no	no	n/a	n/a	http://driley-lx.igs.umaryland.edu:8080/sybil/current/cgi/shared/show_protein_cluster.cgi?site=EnterobacterOLF_compare04&amp;id=197816
1436	EnterobacterOLF_compare04.match.X71660X34501.1 193667	intracellular septation protein A	6	6	6	6	179 aa	0.99	no	no	n/a	n/a	http://driley-lx.igs.umaryland.edu:8080/sybil/current/cgi/shared/show_protein_cluster.cgi?site=EnterobacterOLF_compare04&amp;id=193667
1437	EnterobacterOLF_compare04.match.X71662X32651.1 196560	50S ribosomal protein L5	6	6	6	6	179 aa	0.99	no	no	n/a	n/a	http://driley-lx.igs.umaryland.edu:8080/sybil/current/cgi/shared/show_protein_cluster.cgi?site=EnterobacterOLF_compare04&amp;id=196560
1438	EnterobacterOLF_compare04.match.X71751X169751.1 196302	outer membrane lipoprotein	6	6	6	6	178 aa	0.81	yes	no	n/a	n/a	http://driley-lx.igs.umaryland.edu:8080/sybil/current/cgi/shared/show_protein_cluster.cgi?site=EnterobacterOLF_compare04&amp;id=196302
1439	EnterobacterOLF_compare04.match.X71643X2751.1 194907	hypoxanthine phosphoribosyltransferase	6	6	6	6	178 aa	0.99	no	no	n/a	n/a	http://driley-lx.igs.umaryland.edu:8080/sybil/current/cgi/shared/show_protein_cluster.cgi?site=EnterobacterOLF_compare04&amp;id=194907
1440	EnterobacterOLF_compare04.match.X71682X63201.1 201838	F0F1 ATP synthase subunit delta	6	6	6	6	177 aa	0.99	no	no	n/a	n/a	http://driley-lx.igs.umaryland.edu:8080/sybil/current/cgi/shared/show_protein_cluster.cgi?site=EnterobacterOLF_compare04&amp;id=201838
1441	EnterobacterOLF_compare04.match.X71708X107951.1 197671	50S ribosomal protein L6	6	6	6	6	177 aa	0.99	no	no	n/a	n/a	http://driley-lx.igs.umaryland.edu:8080/sybil/current/cgi/shared/show_protein_cluster.cgi?site=EnterobacterOLF_compare04&amp;id=197671
1442	EnterobacterOLF_compare04.match.X71786X219551.1 199217	hypothetical protein	6	6	6	6	177 aa	0.97	yes	no	n/a	n/a	http://driley-lx.igs.umaryland.edu:8080/sybil/current/cgi/shared/show_protein_cluster.cgi?site=EnterobacterOLF_compare04&amp;id=199217
1443	EnterobacterOLF_compare04.match.X71666X38301.1 195535	ATP-dependent protease	6	6	6	6	176 aa	0.99	no	no	n/a	n/a	http://driley-lx.igs.umaryland.edu:8080/sybil/current/cgi/shared/show_protein_cluster.cgi?site=EnterobacterOLF_compare04&amp;id=195535
1444	EnterobacterOLF_compare04.match.X71725X126151.1 201709	transcriptional regulator	6	6	6	6	176 aa	0.99	no	no	n/a	n/a	http://driley-lx.igs.umaryland.edu:8080/sybil/current/cgi/shared/show_protein_cluster.cgi?site=EnterobacterOLF_compare04&amp;id=201709
1445	EnterobacterOLF_compare04.match.X71755X175251.1 199918	flavodoxin	6	6	6	6	176 aa	0.99	no	no	n/a	n/a	http://driley-lx.igs.umaryland.edu:8080/sybil/current/cgi/shared/show_protein_cluster.cgi?site=EnterobacterOLF_compare04&amp;id=199918
1446	EnterobacterOLF_compare04.match.X71715X110851.1 201388	inorganic pyrophosphatase	6	6	6	6	176 aa	0.99	no	no	n/a	n/a	http://driley-lx.igs.umaryland.edu:8080/sybil/current/cgi/shared/show_protein_cluster.cgi?site=EnterobacterOLF_compare04&amp;id=201388
1447	EnterobacterOLF_compare04.match.X71742X155901.1 194184	4Fe-4S ferredoxin	6	7	6	7	175 aa	0.22	yes	no	n/a	n/a	http://driley-lx.igs.umaryland.edu:8080/sybil/current/cgi/shared/show_protein_cluster.cgi?site=EnterobacterOLF_compare04&amp;id=194184
1448	EnterobacterOLF_compare04.match.X71739X151651.1 200609	16S rRNA-processing protein M	6	6	6	6	175 aa	0.84	no	no	n/a	n/a	http://driley-lx.igs.umaryland.edu:8080/sybil/current/cgi/shared/show_protein_cluster.cgi?site=EnterobacterOLF_compare04&amp;id=200609
1449	EnterobacterOLF_compare04.match.X71680X60451.1 202145	single-stranded DNA-binding protein	6	6	6	6	175 aa	0.99	no	no	n/a	n/a	http://driley-lx.igs.umaryland.edu:8080/sybil/current/cgi/shared/show_protein_cluster.cgi?site=EnterobacterOLF_compare04&amp;id=202145
1450	EnterobacterOLF_compare04.match.X71775X207701.1 193991	Inosine/xanthosine triphosphatase	6	6	6	6	174 aa	0.91	yes	no	n/a	n/a	http://driley-lx.igs.umaryland.edu:8080/sybil/current/cgi/shared/show_protein_cluster.cgi?site=EnterobacterOLF_compare04&amp;id=193991
1451	EnterobacterOLF_compare04.match.X71739X154151.1 193522	hypothetical protein	6	6	6	6	173 aa	0.99	no	no	n/a	n/a	http://driley-lx.igs.umaryland.edu:8080/sybil/current/cgi/shared/show_protein_cluster.cgi?site=EnterobacterOLF_compare04&amp;id=193522
1452	EnterobacterOLF_compare04.match.X71784X213351.1 202033	flavodoxin	6	6	6	6	173 aa	0.99	no	no	n/a	n/a	http://driley-lx.igs.umaryland.edu:8080/sybil/current/cgi/shared/show_protein_cluster.cgi?site=EnterobacterOLF_compare04&amp;id=202033
1453	EnterobacterOLF_compare04.match.X71708X99051.1 198427	Glutathione-regulated potassium-efflux system ancillary protein KefF	6	6	6	6	173 aa	0.89	yes	no	n/a	n/a	http://driley-lx.igs.umaryland.edu:8080/sybil/current/cgi/shared/show_protein_cluster.cgi?site=EnterobacterOLF_compare04&amp;id=198427
1454	EnterobacterOLF_compare04.match.X71646X4901.1 200388	Holliday junction resolvase	6	6	6	6	173 aa	0.99	no	no	n/a	n/a	http://driley-lx.igs.umaryland.edu:8080/sybil/current/cgi/shared/show_protein_cluster.cgi?site=EnterobacterOLF_compare04&amp;id=200388
1455	EnterobacterOLF_compare04.match.X71773X200251.1 200103	peptidoglycan-associated outer membrane lipoprotein	6	6	6	6	173 aa	0.99	no	no	n/a	n/a	http://driley-lx.igs.umaryland.edu:8080/sybil/current/cgi/shared/show_protein_cluster.cgi?site=EnterobacterOLF_compare04&amp;id=200103
1456	EnterobacterOLF_compare04.match.X71658X26151.1 200237	Attachment invasion locus protein precursor	6	6	6	6	172 aa	0.99	no	no	n/a	n/a	http://driley-lx.igs.umaryland.edu:8080/sybil/current/cgi/shared/show_protein_cluster.cgi?site=EnterobacterOLF_compare04&amp;id=200237
1457	EnterobacterOLF_compare04.match.X71665X37551.1 194474	shikimate kinase	6	6	6	6	171 aa	0.93	yes	no	n/a	n/a	http://driley-lx.igs.umaryland.edu:8080/sybil/current/cgi/shared/show_protein_cluster.cgi?site=EnterobacterOLF_compare04&amp;id=194474
1458	EnterobacterOLF_compare04.match.X71785X219801.1 202344	Gluconokinase	6	6	6	6	171 aa	0.92	yes	no	n/a	n/a	http://driley-lx.igs.umaryland.edu:8080/sybil/current/cgi/shared/show_protein_cluster.cgi?site=EnterobacterOLF_compare04&amp;id=202344
1459	EnterobacterOLF_compare04.match.X71714X117401.1 197778	disulfide bond formation protein DsbB	6	6	6	6	171 aa	0.89	yes	no	n/a	n/a	http://driley-lx.igs.umaryland.edu:8080/sybil/current/cgi/shared/show_protein_cluster.cgi?site=EnterobacterOLF_compare04&amp;id=197778
1460	EnterobacterOLF_compare04.match.X71651X20101.1 201894	co-chaperone protein HscB	6	6	6	6	171 aa	0.99	no	no	n/a	n/a	http://driley-lx.igs.umaryland.edu:8080/sybil/current/cgi/shared/show_protein_cluster.cgi?site=EnterobacterOLF_compare04&amp;id=201894
1461	EnterobacterOLF_compare04.match.X71756X170001.1 193931	S-ribosylhomocysteinase	6	6	6	6	171 aa	0.99	no	no	n/a	n/a	http://driley-lx.igs.umaryland.edu:8080/sybil/current/cgi/shared/show_protein_cluster.cgi?site=EnterobacterOLF_compare04&amp;id=193931
1462	EnterobacterOLF_compare04.match.X71753X166651.1 202357	Protein of unknown function DUF414	6	6	6	6	171 aa	0.98	no	no	n/a	n/a	http://driley-lx.igs.umaryland.edu:8080/sybil/current/cgi/shared/show_protein_cluster.cgi?site=EnterobacterOLF_compare04&amp;id=202357
1463	EnterobacterOLF_compare04.match.X71751X167451.1 202133	transcriptional regulator	6	6	6	6	170 aa	0.99	no	no	n/a	n/a	http://driley-lx.igs.umaryland.edu:8080/sybil/current/cgi/shared/show_protein_cluster.cgi?site=EnterobacterOLF_compare04&amp;id=202133
1464	EnterobacterOLF_compare04.match.X71756X173601.1 197885	molybdenum cofactor biosynthesis protein B	6	6	6	6	170 aa	0.99	no	no	n/a	n/a	http://driley-lx.igs.umaryland.edu:8080/sybil/current/cgi/shared/show_protein_cluster.cgi?site=EnterobacterOLF_compare04&amp;id=197885
1465	EnterobacterOLF_compare04.match.X71778X209351.1 194101	N5-carboxyaminoimidazole ribonucleotide mutase	6	6	6	6	169 aa	0.99	no	no	n/a	n/a	http://driley-lx.igs.umaryland.edu:8080/sybil/current/cgi/shared/show_protein_cluster.cgi?site=EnterobacterOLF_compare04&amp;id=194101
1466	EnterobacterOLF_compare04.match.X71743X151701.1 195658	peptide deformylase	6	6	6	6	169 aa	0.99	no	no	n/a	n/a	http://driley-lx.igs.umaryland.edu:8080/sybil/current/cgi/shared/show_protein_cluster.cgi?site=EnterobacterOLF_compare04&amp;id=195658
1467	EnterobacterOLF_compare04.match.X71728X133401.1 197252	PTS glucose transporter subunit IIA	6	6	6	6	169 aa	0.99	no	no	n/a	n/a	http://driley-lx.igs.umaryland.edu:8080/sybil/current/cgi/shared/show_protein_cluster.cgi?site=EnterobacterOLF_compare04&amp;id=197252
1468	EnterobacterOLF_compare04.match.X71782X219301.1 193709	N-acetyltransferase	6	6	6	6	169 aa	0.99	no	no	n/a	n/a	http://driley-lx.igs.umaryland.edu:8080/sybil/current/cgi/shared/show_protein_cluster.cgi?site=EnterobacterOLF_compare04&amp;id=193709
1469	EnterobacterOLF_compare04.match.X71722X129851.1 193732	lipid hydroperoxide peroxidase	6	6	6	6	168 aa	0.99	no	no	n/a	n/a	http://driley-lx.igs.umaryland.edu:8080/sybil/current/cgi/shared/show_protein_cluster.cgi?site=EnterobacterOLF_compare04&amp;id=193732
1470	EnterobacterOLF_compare04.match.X71667X41801.1 194702	G:T/U mismatch-specific uracil/thymine DNA-glycosylase	6	6	6	6	168 aa	0.97	no	no	n/a	n/a	http://driley-lx.igs.umaryland.edu:8080/sybil/current/cgi/shared/show_protein_cluster.cgi?site=EnterobacterOLF_compare04&amp;id=194702
1471	EnterobacterOLF_compare04.match.X71780X210151.1 193498	Non-specific DNA-binding protein Dps / Iron-binding ferritin-like antioxidant protein / Ferroxidase	6	6	6	6	167 aa	0.99	no	no	n/a	n/a	http://driley-lx.igs.umaryland.edu:8080/sybil/current/cgi/shared/show_protein_cluster.cgi?site=EnterobacterOLF_compare04&amp;id=193498
1472	EnterobacterOLF_compare04.match.X71770X196851.1 194257	N-acetyltransferase	6	6	6	6	167 aa	0.99	no	no	n/a	n/a	http://driley-lx.igs.umaryland.edu:8080/sybil/current/cgi/shared/show_protein_cluster.cgi?site=EnterobacterOLF_compare04&amp;id=194257
1473	EnterobacterOLF_compare04.match.X71691X77951.1 199325	repressor CpxP	6	6	6	6	167 aa	0.98	no	no	n/a	n/a	http://driley-lx.igs.umaryland.edu:8080/sybil/current/cgi/shared/show_protein_cluster.cgi?site=EnterobacterOLF_compare04&amp;id=199325
1474	EnterobacterOLF_compare04.match.X71658X25801.1 201356	NADH dehydrogenase subunit E	6	6	6	6	166 aa	0.99	no	no	n/a	n/a	http://driley-lx.igs.umaryland.edu:8080/sybil/current/cgi/shared/show_protein_cluster.cgi?site=EnterobacterOLF_compare04&amp;id=201356
1475	EnterobacterOLF_compare04.match.X71667X45251.1 196106	lipoprotein signal peptidase	6	6	6	6	166 aa	0.99	no	no	n/a	n/a	http://driley-lx.igs.umaryland.edu:8080/sybil/current/cgi/shared/show_protein_cluster.cgi?site=EnterobacterOLF_compare04&amp;id=196106
1476	EnterobacterOLF_compare04.match.X71711X100401.1 198788	30S ribosomal protein S5	6	6	6	6	166 aa	0.99	no	no	n/a	n/a	http://driley-lx.igs.umaryland.edu:8080/sybil/current/cgi/shared/show_protein_cluster.cgi?site=EnterobacterOLF_compare04&amp;id=198788
1477	EnterobacterOLF_compare04.match.X71714X116151.1 201286	hypothetical protein	6	6	6	6	165 aa	0.99	no	no	n/a	n/a	http://driley-lx.igs.umaryland.edu:8080/sybil/current/cgi/shared/show_protein_cluster.cgi?site=EnterobacterOLF_compare04&amp;id=201286
1478	EnterobacterOLF_compare04.match.X71686X72001.1 195325	anti-RNA polymerase sigma 70 factor	6	6	6	6	165 aa	0.99	no	no	n/a	n/a	http://driley-lx.igs.umaryland.edu:8080/sybil/current/cgi/shared/show_protein_cluster.cgi?site=EnterobacterOLF_compare04&amp;id=195325
1479	EnterobacterOLF_compare04.match.X71735X146501.1 195811	ferritin	6	6	6	6	165 aa	0.99	no	no	n/a	n/a	http://driley-lx.igs.umaryland.edu:8080/sybil/current/cgi/shared/show_protein_cluster.cgi?site=EnterobacterOLF_compare04&amp;id=195811
1480	EnterobacterOLF_compare04.match.X71775X203051.1 197873	Chorismate--pyruvate lyase	6	6	6	6	165 aa	0.99	no	no	n/a	n/a	http://driley-lx.igs.umaryland.edu:8080/sybil/current/cgi/shared/show_protein_cluster.cgi?site=EnterobacterOLF_compare04&amp;id=197873
1481	EnterobacterOLF_compare04.match.X71708X103851.1 199681	COG1956, GAF domain-containing protein	6	6	6	6	165 aa	0.99	no	no	n/a	n/a	http://driley-lx.igs.umaryland.edu:8080/sybil/current/cgi/shared/show_protein_cluster.cgi?site=EnterobacterOLF_compare04&amp;id=199681
1482	EnterobacterOLF_compare04.match.X71688X65701.1 195774	peptidase	6	6	6	6	165 aa	1	no	no	n/a	n/a	http://driley-lx.igs.umaryland.edu:8080/sybil/current/cgi/shared/show_protein_cluster.cgi?site=EnterobacterOLF_compare04&amp;id=195774
1483	EnterobacterOLF_compare04.match.X71722X125251.1 197437	50S ribosomal protein L10	6	6	6	6	165 aa	0.99	no	no	n/a	n/a	http://driley-lx.igs.umaryland.edu:8080/sybil/current/cgi/shared/show_protein_cluster.cgi?site=EnterobacterOLF_compare04&amp;id=197437
1484	EnterobacterOLF_compare04.match.X71707X101901.1 193996	FMN reductase	6	6	6	6	164 aa	0.99	no	no	n/a	n/a	http://driley-lx.igs.umaryland.edu:8080/sybil/current/cgi/shared/show_protein_cluster.cgi?site=EnterobacterOLF_compare04&amp;id=193996
1485	EnterobacterOLF_compare04.match.X71698X91851.1 202061	hypothetical protein	6	6	6	6	164 aa	0.99	no	no	n/a	n/a	http://driley-lx.igs.umaryland.edu:8080/sybil/current/cgi/shared/show_protein_cluster.cgi?site=EnterobacterOLF_compare04&amp;id=202061
1486	EnterobacterOLF_compare04.match.X71685X70651.1 202224	chaperone	6	6	6	6	164 aa	0.98	no	no	n/a	n/a	http://driley-lx.igs.umaryland.edu:8080/sybil/current/cgi/shared/show_protein_cluster.cgi?site=EnterobacterOLF_compare04&amp;id=202224
1487	EnterobacterOLF_compare04.match.X71641X6001.1 199077	peptidyl-prolyl cis-trans isomerase	6	6	6	6	164 aa	0.99	no	no	n/a	n/a	http://driley-lx.igs.umaryland.edu:8080/sybil/current/cgi/shared/show_protein_cluster.cgi?site=EnterobacterOLF_compare04&amp;id=199077
1488	EnterobacterOLF_compare04.match.X71712X108701.1 196149	leucine-responsive regulatory protein	6	6	6	6	164 aa	0.99	no	no	n/a	n/a	http://driley-lx.igs.umaryland.edu:8080/sybil/current/cgi/shared/show_protein_cluster.cgi?site=EnterobacterOLF_compare04&amp;id=196149
1489	EnterobacterOLF_compare04.match.X71649X16201.1 195429	UPF0234 protein YajQ	6	6	6	6	163 aa	0.99	no	no	n/a	n/a	http://driley-lx.igs.umaryland.edu:8080/sybil/current/cgi/shared/show_protein_cluster.cgi?site=EnterobacterOLF_compare04&amp;id=195429
1490	EnterobacterOLF_compare04.match.X71708X103051.1 193450	transcriptional regulator	6	6	6	6	163 aa	0.99	no	no	n/a	n/a	http://driley-lx.igs.umaryland.edu:8080/sybil/current/cgi/shared/show_protein_cluster.cgi?site=EnterobacterOLF_compare04&amp;id=193450
1491	EnterobacterOLF_compare04.match.X71781X215701.1 202458	acetolactate synthase	6	6	6	6	163 aa	0.99	no	no	n/a	n/a	http://driley-lx.igs.umaryland.edu:8080/sybil/current/cgi/shared/show_protein_cluster.cgi?site=EnterobacterOLF_compare04&amp;id=202458
1492	EnterobacterOLF_compare04.match.X71736X142751.1 194573	PTS sugar transporter subunit IIA	6	6	6	6	163 aa	0.99	no	no	n/a	n/a	http://driley-lx.igs.umaryland.edu:8080/sybil/current/cgi/shared/show_protein_cluster.cgi?site=EnterobacterOLF_compare04&amp;id=194573
1493	EnterobacterOLF_compare04.match.X71743X153451.1 199391	rod shape-determining protein MreD	6	6	6	6	162 aa	0.99	no	no	n/a	n/a	http://driley-lx.igs.umaryland.edu:8080/sybil/current/cgi/shared/show_protein_cluster.cgi?site=EnterobacterOLF_compare04&amp;id=199391
1494	EnterobacterOLF_compare04.match.X71661X28601.1 198590	colicin V production protein	6	6	6	6	162 aa	0.99	no	no	n/a	n/a	http://driley-lx.igs.umaryland.edu:8080/sybil/current/cgi/shared/show_protein_cluster.cgi?site=EnterobacterOLF_compare04&amp;id=198590
1495	EnterobacterOLF_compare04.match.X71749X166301.1 197863	hypothetical protein	6	6	6	6	161 aa	0.91	yes	no	n/a	n/a	http://driley-lx.igs.umaryland.edu:8080/sybil/current/cgi/shared/show_protein_cluster.cgi?site=EnterobacterOLF_compare04&amp;id=197863
1496	EnterobacterOLF_compare04.match.X71764X184801.1 197537	molybdenum cofactor biosynthesis protein MoaC	6	6	6	6	161 aa	0.99	no	no	n/a	n/a	http://driley-lx.igs.umaryland.edu:8080/sybil/current/cgi/shared/show_protein_cluster.cgi?site=EnterobacterOLF_compare04&amp;id=197537
1497	EnterobacterOLF_compare04.match.X71674X58801.1 194991	ribonuclease activity regulator protein RraA	6	6	6	6	161 aa	0.99	no	no	n/a	n/a	http://driley-lx.igs.umaryland.edu:8080/sybil/current/cgi/shared/show_protein_cluster.cgi?site=EnterobacterOLF_compare04&amp;id=194991
1498	EnterobacterOLF_compare04.match.X71739X150101.1 194738	phosphohistidine phosphatase	6	6	6	6	160 aa	0.96	yes	no	n/a	n/a	http://driley-lx.igs.umaryland.edu:8080/sybil/current/cgi/shared/show_protein_cluster.cgi?site=EnterobacterOLF_compare04&amp;id=194738
1499	EnterobacterOLF_compare04.match.X71665X38701.1 194307	Rrf2 family transcriptional regulator, group III	6	6	6	6	159 aa	0.99	no	no	n/a	n/a	http://driley-lx.igs.umaryland.edu:8080/sybil/current/cgi/shared/show_protein_cluster.cgi?site=EnterobacterOLF_compare04&amp;id=194307
1500	EnterobacterOLF_compare04.match.X71774X200551.1 198814	dihydrofolate reductase	6	6	6	6	159 aa	0.99	no	no	n/a	n/a	http://driley-lx.igs.umaryland.edu:8080/sybil/current/cgi/shared/show_protein_cluster.cgi?site=EnterobacterOLF_compare04&amp;id=198814
1501	EnterobacterOLF_compare04.match.X71677X51301.1 201249	2-amino-4-hydroxy-6- hydroxymethyldihydropteridinepyrophosphokinase	6	6	6	6	159 aa	0.99	no	no	n/a	n/a	http://driley-lx.igs.umaryland.edu:8080/sybil/current/cgi/shared/show_protein_cluster.cgi?site=EnterobacterOLF_compare04&amp;id=201249
1502	EnterobacterOLF_compare04.match.X71770X197201.1 196116	YbaK family protein	6	6	6	6	159 aa	0.99	no	no	n/a	n/a	http://driley-lx.igs.umaryland.edu:8080/sybil/current/cgi/shared/show_protein_cluster.cgi?site=EnterobacterOLF_compare04&amp;id=196116
1503	EnterobacterOLF_compare04.match.X71782X215101.1 201274	2-C-methyl-D-erythritol 2,4-cyclodiphosphate synthase	6	6	6	6	159 aa	0.99	no	no	n/a	n/a	http://driley-lx.igs.umaryland.edu:8080/sybil/current/cgi/shared/show_protein_cluster.cgi?site=EnterobacterOLF_compare04&amp;id=201274
1504	EnterobacterOLF_compare04.match.X71770X198551.1 200960	bacterioferritin	6	6	6	6	158 aa	0.99	no	no	n/a	n/a	http://driley-lx.igs.umaryland.edu:8080/sybil/current/cgi/shared/show_protein_cluster.cgi?site=EnterobacterOLF_compare04&amp;id=200960
1505	EnterobacterOLF_compare04.match.X71649X13601.1 195827	cold-shock protein	6	6	6	6	158 aa	0.98	no	no	n/a	n/a	http://driley-lx.igs.umaryland.edu:8080/sybil/current/cgi/shared/show_protein_cluster.cgi?site=EnterobacterOLF_compare04&amp;id=195827
1506	EnterobacterOLF_compare04.match.X71712X101001.1 202284	transcription elongation factor GreA	6	6	6	6	158 aa	0.99	no	no	n/a	n/a	http://driley-lx.igs.umaryland.edu:8080/sybil/current/cgi/shared/show_protein_cluster.cgi?site=EnterobacterOLF_compare04&amp;id=202284
1507	EnterobacterOLF_compare04.match.X71676X51401.1 195162	Proteinase inhibitor I11, ecotin precursor	6	6	6	6	158 aa	0.63	no	yes	n/a	n/a	http://driley-lx.igs.umaryland.edu:8080/sybil/current/cgi/shared/show_protein_cluster.cgi?site=EnterobacterOLF_compare04&amp;id=195162
1508	EnterobacterOLF_compare04.match.X71702X94201.1 200557	FIG001826: putative inner membrane protein	6	6	6	6	157 aa	0.99	no	no	n/a	n/a	http://driley-lx.igs.umaryland.edu:8080/sybil/current/cgi/shared/show_protein_cluster.cgi?site=EnterobacterOLF_compare04&amp;id=200557
1509	EnterobacterOLF_compare04.match.X71720X113401.1 194996	hypothetical protein	6	6	6	6	157 aa	0.99	no	no	n/a	n/a	http://driley-lx.igs.umaryland.edu:8080/sybil/current/cgi/shared/show_protein_cluster.cgi?site=EnterobacterOLF_compare04&amp;id=194996
1510	EnterobacterOLF_compare04.match.X71751X169051.1 194242	transcription elongation factor GreB	6	6	6	6	157 aa	0.99	no	no	n/a	n/a	http://driley-lx.igs.umaryland.edu:8080/sybil/current/cgi/shared/show_protein_cluster.cgi?site=EnterobacterOLF_compare04&amp;id=194242
1511	EnterobacterOLF_compare04.match.X71778X206851.1 195361	transcriptional regulator	6	6	6	6	157 aa	0.98	no	no	n/a	n/a	http://driley-lx.igs.umaryland.edu:8080/sybil/current/cgi/shared/show_protein_cluster.cgi?site=EnterobacterOLF_compare04&amp;id=195361
[truncated: 275 more rows]

## Sheet: EntOLF+Pathogens
list protein clusters [http://cloud-128-108.diagcomputing.org/sybil/current/cgi/shared/list_protein_clusters.cgi]
date=Thu May 14 15:57:45 UTC 2015,db_server=localhost,db=EnterobacterOLF_compare04
Found 1939 matching protein cluster(s)
[truncated: 1,942 more rows]

## Sheet: EntOLF+Nonpathogens
list protein clusters [http://cloud-128-108.diagcomputing.org/sybil/current/cgi/shared/list_protein_clusters.cgi]
[truncated: 2,809 more rows]

[truncated: 4 more sheets: Pathogens_Nonpath_No_EntOLF, EnterobacterOLF_Only, Pathogens_Only_No_EntOLF, NonPathogen_Only_No_EntOLF]
