# Supplementary material for: Comparative genomics of the Erwinia and Enterobacter olive fly endosymbionts
Source: Sci Rep. 2018 Oct 29;8:15936. doi: 10.1038/s41598-018-33809-w (PMC6205999; doi:10.1038/s41598-018-33809-w)
Supplement: Supplementary file 4 — Table S3 [file 41598_2018_33809_MOESM4_ESM.xlsx]

## Sheet: Sheet1
Supplementary Table S3. Summary of Results with Pathway Tools
Pathway Class	Erwinia dacicola	Enterobacter sp OLF			Pathway Class
Degradation/Utilization/Assimilation					Generation of Precursor Metabolites and Energy	Erwinia dacicola	Enterobacter sp OLF
C1 Compounds Utilization and Assimilation					(R)-acetoin biosynthesis II		X
3-hydroxypropionate cycle		X			(S)-acetoin biosynthesis		X
3-hydroxypropionate/4-hydroxybutyrate cycle		X			aerobic respiration (cytochrome c) (yeast)		X
formaldehyde assimilation I (serine pathway)		X			C4 photosynthetic carbon assimilation cycle, NAD-ME type		X
reductive monocarboxylic acid cycle		X			C4 photosynthetic carbon assimilation cycle, NADP-ME type		X
Carboxylates Degradation					C4 photosynthetic carbon assimilation cycle, PEPCK type		X
β-D-glucuronide and D-glucuronate degradation		X			chitin degradation to ethanol		X
2-oxobutanoate degradation II		X			Entner-Doudoroff pathway III (semi-phosphorylative)		X
D-glucarate degradation I		X			glycerol-3-phosphate shuttle		X
citrate degradation		X			glycolysis I (from glucose-6P)		X
D-galactarate degradation I		X			glycolysis VI (metazoan)		X
D-gluconate degradation		X			glyoxylate cycle		X
glutaryl-CoA degradation		X			heterolactic fermentation		X
L-ascorbate degradation I (bacterial, anaerobic)		X			hydrogen production VIII		X
malonate degradation I (biotin-independent)		X			ketolysis		X
nitrilotriacetate degradation		X			nitrate reduction I (denitrification)		X
Amines and Polyamines Degradation					nitrate reduction VII (denitrification)		X
4-aminobutyrate degradation I		X			pyruvate fermentation to butanoate		X
4-aminobutyrate degradation II		X			pyruvate fermentation to butanol I		X
4-aminobutyrate degradation III		X			pyruvate fermentation to ethanol I		X
N-acetylneuraminate and N-acetylmannosamine degradation		X			pyruvate fermentation to ethanol III		X
phenylethylamine degradation I		X			succinate fermentation to butyrate		X
putrescine degradation I		X			TCA cycle I (prokaryotic)		X
putrescine degradation III		X			TCA cycle III (helicobacter)		X
putrescine degradation IV		X			TCA cycle IV (2-oxoglutarate decarboxylase)		X
spermine and spermidine degradation I		X			Amines and Polyamines Biosynthesis
urea degradation I		X			glycine betaine biosynthesis II (Gram-positive bacteria)		X
urea degradation II		X			norspermidine biosynthesis		X
Amino Acids Degradation					putrescine biosynthesis III, IV		X
β-alanine degradation I		X			UDP-N-acetyl-D-galactosamine biosynthesis II		X
4-hydroxyproline degradation I		X			Aromatic Compounds Biosynthesis
arginine degradation I (arginase pathway)	X				4-hydroxybenzoate biosynthesis V		X
arginine degradation II (AST pathway)		X			phenylethanol biosynthesis		X
arginine degradation X (arginine monooxygenase pathway)		X			Carbohydrates Biosynthesis
glutamate degradation II		X			(Z)-9-tricosene biosynthesis		X
glutamate degradation X	X				acetaldehyde biosynthesis I		X
glutamine degradation II		X			alkane biosynthesis I		X
histidine degradation I		X			dTDP-L-rhamnose biosynthesis I, II		X
histidine degradation II		X			galactose degradation III		X
histidine degradation III		X			GDP-L-fucose biosynthesis I (from GDP-D-mannose)		X
isoleucine degradation I		X			GDP-mannose biosynthesis		X
isoleucine degradation II		X			gluconeogenesis III		X
L-cysteine degradation III		X			glycogen biosynthesis I (from ADP-D-Glucose)		X
L-serine degradation		X			glycogen degradation I		X
leucine degradation III		X			heptadecane biosynthesis		X
lysine degradation I		X			starch biosynthesis		X
methionine degradation III		X			starch degradation I, II		X
phenylalanine degradation II (anaerobic)		X			sucrose biosynthesis II		X
phenylalanine degradation III		X			trehalose biosynthesis V		X
phenylalanine degradation IV (mammalian, via side chain)		X			UDP-α-D-glucuronate biosynthesis (from UDP-glucose)		X
taurine degradation IV		X			UDP-D-galactose biosynthesis		X
threonine degradation III (to methylglyoxal)		X			Cell Structures Biosynthesis
threonine degradation IV		X			dTDP-L-rhamnose biosynthesis I		X
tryptophan degradation VIII (to tryptophol)		X			polymyxin resistance		X
tyrosine degradation I		X			teichoic acid (poly-glycerol) biosynthesis		X
tyrosine degradation III		X			UDP-a-D-glucuronate biosynthesis (from UDP-glucose)		X
valine degradation I		X			UDP-N-acetyl-D-galactosamine biosynthesis II		X
valine degradation II		X			UDP-N-acetylmuramoyl-pentapeptide biosynthesis II (lysine-containing)		X
Aromatic Compounds Degradation					Fatty Acids and Lipids Biosynthesis
4-hydroxyphenylacetate degradation		X			γ-linolenate biosynthesis II (animals)		X
catechol degradation to ß-ketoadipate	X				cis-vaccenate biosynthesis		X
cyanurate degradation		X			acyl-CoA hydrolysis		X
gallate degradation III (anaerobic)		X			cyclopropane fatty acid (CFA) biosynthesis		X
phenylacetate degradation I (aerobic)		X			dicranin biosynthesis		X
phenylethylamine degradation I		X			docosahexanoate biosynthesis I		X
quinate degradation II		X			docosahexanoate biosynthesis II		X
shikimate degradation II		X			linoleate biosynthesis I (plants)		X
urate degradation to allantoin		X			mycolate biosynthesis		X
Carbohydrates Degradation					oleate biosynthesis II (animals and fungi)		X
2-O-α-mannosyl-D-glycerate degradation		X			palmitate biosynthesis I (animals and fungi)		X
N-acetylneuraminate and N-acetylmannosamine degradation		X			petroselinate biosynthesis		X
alginate degradation	X				phosphatidate metabolism, as a signaling molecule		X
cellulose degradation II (fungi)		X			phosphatidylcholine acyl editing		X
chitin degradation II		X			stearate biosynthesis III (fungi)		X
D-allose degradation		X			Hormones Biosynthesis
D-mannose degradation		X			cis-zeatin biosynthesis		X
Entner-Doudoroff pathway III (semi-phosphorylative)		X			jasmonic acid biosynthesis		X
galactose degradation I (Leloir pathway)		X			leukotriene biosynthesis		X
galactose degradation III		X			Secondary Metabolites Biosynthesis
glycogen degradation I		X			1,4-dihydroxy-2-naphthoate biosynthesis II (plants)		X
glycogen degradation II		X			actinorhodin biosynthesis		X
L-arabinose degradation I		X			ajmaline and sarpagine biosynthesis		X
L-rhamnose degradation I		X			canavanine biosynthesis		X
lactose and galactose degradation I		X			capsaicin biosynthesis		X
melibiose degradation		X			coumarin biosynthesis (via 2-coumarate)		X
ribose degradation		X			D-myo-inositol (1,4,5)-trisphosphate degradation		X
stachyose degradation		X			hispidol biosynthesis		X
starch degradation I		X			hypoglycin biosynthesis		X
starch degradation II		X			jasmonic acid biosynthesis		X
starch degradation V		X			neurosporaxanthin biosynthesis		X
sucrose degradation III (sucrose invertase)		X			phenylethanol biosynthesis		X
sucrose degradation IV (sucrose phosphorylase)		X			salicortin biosynthesis		X
sucrose degradation V (sucrose α-glucosidase)		X			salidroside biosynthesis		X
sucrose degradation VII (sucrose 3-dehydrogenase)		X			salinosporamide A biosynthesis		X
trehalose degradation I (low osmolarity)		X			streptomycin biosynthesis		X
xyloglucan degradation II (exoglucanase)		X			Siderophore Biosynthesis
xylose degradation I		X			aerobactin biosynthesis		X
Fatty Acid and Lipids Degradation					pyoverdine I biosynthesis		X
10-cis-heptadecenoyl-CoA degradation (yeast)		X			rhizobactin 1021 biosynthesis		X
10-trans-heptadecenoyl-CoA degradation (MFE-dependent, yeast)		X			Amino Acids Biosynthesis
10-trans-heptadecenoyl-CoA degradation (reductase-dependent, yeast)		X			S-methyl-5-thio-α-D-ribose 1-phosphate degradation I		X
9-cis, 11-trans-octadecadienoyl-CoA degradation (isomerase-dependent, yeast)		X			arginine degradation I (arginase pathway)	X
fatty acid β-oxidation (peroxisome, yeast)		X			citrulline biosynthesis		X
fatty acid beta-oxidation V (unsaturated, odd number, di-isomerase-dependent)		X			glutamate biosynthesis I		X
glycerol degradation I		X			glutamate biosynthesis II	X
oleate β-oxidation		X			glutamate biosynthesis III		X
oleate β-oxidation (reductase-dependent, yeast)		X			glutamate degradation II		X
unsaturated, even numbered fatty acid β-oxidation		X			glutamine biosynthesis III		X
acetoacetate degradation (to acetyl CoA)	X				glycine biosynthesis IV		X
phosphatidylcholine resynthesis via glycerophosphocholine	X				isoleucine biosynthesis IV		X
Alcohols Degradation					methionine biosynthesis II		X
ethanol degradation I,II,IV		X			methionine salvage II (mammalia)		X
glycerol degradation I,II,IV		X			phenylalanine biosynthesis II	X
Inorganic Nutrients Metabolism					proline biosynthesis II (from arginine)		X
dimethyl sulfoxide degradation		X			selenocysteine biosynthesis I (bacteria)		X
nitrate reduction I and VII (denitrification)		X			Cofactors, Prosthetic Groups, Electron Carriers Biosynthesis
phosphate acquisition		X			1,4-dihydroxy-2-naphthoate biosynthesis I		X
phosphate utilization in cell wall regeneration		X			1,4-dihydroxy-2-naphthoate biosynthesis II (plants)		X
urea cycle		X			2'-(5'-phosphoribosyl)-3'-dephospho-CoA biosynthesis I (citrate lyase)		X
Nucleosides and Nucleotides Degradation					4-amino-2-methyl-5-diphosphomethylpyrimidine biosynthesis		X
S-methyl-5'-thioadenosine degradation I		X			4-amino-2-methyl-5-phosphomethylpyrimidine biosynthesis (yeast)		X
S-methyl-5-thio-α-D-ribose 1-phosphate degradation I		X			4-methyl-5(ß-hydroxyethyl)thiazole salvage (yeast)		X
adenosine nucleotides degradation I		X			8-amino-7-oxononanoate biosynthesis I		X
adenosine nucleotides degradation II		X			8-amino-7-oxononanoate biosynthesis II		X
adenosine nucleotides degradation III		X			8-amino-7-oxononanoate biosynthesis III		X
purine nucleobases degradation II (anaerobic)		X			adenosylcobalamin salvage from cobalamin		X
Polymeric Compounds Degradation					chlorophyllide a biosynthesis I (aerobic, light-dependent)	X
alginate degradation	X				chlorophyllide a biosynthesis II (anaerobic)	X
cellulose degradation II (fungi)		X			chlorophyllide a biosynthesis III (aerobic, light independent)	X
chitin degradation II		X			coenzyme M biosynthesis II		X
glycogen degradation I, II		X			demethylmenaquinol-8 biosynthesis I		X
starch degradation I, II, V		X			glutathione redox reactions I		X
xyloglucan degradation II (exoglucanase)		X			hydroxymethylpyrimidine salvage		X
Protein Degradation					lipoate salvage I		X
seed germination protein turnover		X			lipoate salvage II		X
wound-induced proteolysis I		X			NAD salvage pathway I	X
Steroids Degradation					NAD/NADH phosphorylation and dephosphorylation		X
sitosterol degradation to androstenedione		X			NAD/NADP-NADH/NADPH cytosolic interconversion (yeast)		X
Secondary Metabolites Degradation					NAD/NADP-NADH/NADPH mitochondrial interconversion (yeast)		X
β-D-glucuronide and D-glucuronate degradation		X			pyridine nucleotide cycling (plants)		X
1,6-anhydro-N-acetylmuramic acid recycling		X			retinol biosynthesis		X
5-dehydro-4-deoxy-D-glucuronate degradation		X			tetrahydromonapterin biosynthesis		X
D-glucarate degradation I		X			thiamin diphosphate biosynthesis III (Staphylococcus)		X
myo-inositol degradation II	X				thiamin diphosphate biosynthesis IV (eukaryotes)		X
baicalein degradation (hydrogen peroxide detoxification)		X			thiamin formation from pyrithiamine and oxythiamine (yeast)		X
betanidin degradation		X			thiazole biosynthesis II (Bacillus)		X
D-galactarate degradation I		X			ubiquinol-10 biosynthesis (eukaryotic)		X
D-sorbitol degradation I	X				ubiquinol-6 biosynthesis from 4-aminobenzoate (eukaryotic)		X
D-sorbitol degradation II		X			ubiquinol-6 biosynthesis from 4-hydroxybenzoate (eukaryotic)		X
linamarin degradation		X			ubiquinol-7 biosynthesis (eukaryotic)		X
linustatin bioactivation		X			ubiquinol-8 biosynthesis (eukaryotic)		X
lotaustralin degradation		X			ubiquinol-9 biosynthesis (eukaryotic)		X
neolinustatin bioactivation		X			vitamin B6 degradation		X
phytate degradation I		X			Other Biosynthesis
rutin degradation		X			2-methylbutyrate biosynthesis		X
taxiphyllin bioactivation		X			autoinducer AI-2 biosynthesis II (Vibrio)		X
Other Degradation					homoglutathione biosynthesis		X
4-hydroxy-2-nonenal detoxification		X			mannosylglycerate biosynthesis I		X
glutathione-mediated detoxification I		X			methylthiopropionate biosynthesis		X
glyoxylate assimilation		X			seleno-amino acid biosynthesis		X
					trehalose biosynthesis V		X
