# Supplementary material for: Comparative genomics of the Erwinia and Enterobacter olive fly endosymbionts
Source: Sci Rep. 2018 Oct 29;8:15936. doi: 10.1038/s41598-018-33809-w (PMC6205999; doi:10.1038/s41598-018-33809-w)
Supplement: Supplementary file 5 — Supplementary Data File 1 [file 41598_2018_33809_MOESM5_ESM.xlsx]

## Sheet: 600X-750X Sequencing Depth
Supplementary Data File S1. Scaffolds and genes with above average and below average sequencing depth
Contig Number	At least one gene identified in NR as in Erwinia dacicola	Subset of Protein Functions in top 100 BLASTX matches to NR
52117	Yes	thioesterase and hypothetical protein
51761	Yes	paerucumarin biosynthesis and pyoverdine biosynthesis
52288	Yes	fimbrial protein
52430	Yes	glutamine synthetase, O-acetylhomoserine aminocarboypropyltransferase, 2-aminoethylphosphono--pyruvate transaminase, dihydrorhizobitonsine desaturase, homoserine O-succinyltransferase
52432	Yes	fimbrial biogenesis usher protien

## Sheet: 350X-450X Sequencing Depth
Contig Number	At least one gene identified in NR as in Erwinia dacicola	Subset of Protein Functions in top 100 BLASTX matches to NR
4000	Yes	sprT-domain containin protein, SIR2 family protein both in Darby
51565	Yes	NADP-dependent oxidoreductase, tRNA pseudouridine synthase, hypothetical proteins
51593	Yes	hypothetical proteins
51597	No (but in Erwinia oleae)	ATPase--possibly VirB3/4
51635	Yes	P-type ATP transfer ATPase VirB11
51966	Yes	ATP-dependent DNA helicase SrmB
52148	Yes	four hypothetical proteins
52152	Yes	3'-5' exoribonuclease and 3 hypothetical proteins
52168	Yes	hypothetical protein and a CopG family transcriptional regulator
52232	Yes	toxin-antitoxin system and hypothetical protein
52286	Yes	hypothetical protein

## Sheet: 175X-225X Sequencing Depth
Contig Number	At least one gene identified in NR as in Erwinia dacicola	Subset of Protein Functions in top 100 BLASTX matches to NR
16594	Yes	4 hypothetical proteins
17706	Yes	ParA
19995	Yes	7-cyano-7-deazaquanine synthase
41969	Yes	replication protein
51480	Yes	thiamine pyrophosphate-binding protein
51884	Yes	4 phage proteins and 2 hypothetical proteins
52032	Yes	urease alpha subunit
52091	Yes	acyltransferase
52121	Yes	3 hypothetical proteins, phospholipase D
52155	Yes	2 component sensor histidine kinase
52182	Yes	transposase and 3 hypothetical proteins
52211	Yes	ATP-dependent RecD-like DNA helicase
52320	Yes	peptidyl-arginine deiminase, hypothetical proteins, resolvase
52460	No	2 hypothetical proteins

## Sheet: <60X Sequencing Depth
Contig Number	At least one gene identified in NR as in Erwinia dacicola	Subset of Protein Functions in top 100 BLASTX matches to NR
19939	Yes	oxidoreductase, phage tail tape measure protein
32682	Yes	DUF domain containing protein
34816	Yes	DNA topoisomerase III
49974	Yes	Site-specific integrase
51215	Yes	terminase, phage tail tape measure protein
51709	No, but other Erwinia	UMP phosphatase
51728	Yes	alkaline phosphatase
51757	No, but other Erwinia	portal protein
51762	Yes	3 hypothetical proteins
51770	Yes	resolvase, DUF domain containing protein, hypothetical protein
51807	Yes	glutamine-hydrolyzing GMP synthase
51861	No, but other Erwinia	heat shock protien HspQ
51865	Yes	phosphoglycerate dehydrogenase, Xaa-Pro amidopeptidase, FAD-dependent 2-octaprenylphenol hydroxylase
51866	Yes	phosphoglycerate dehydrogenase, Xaa-Pro amidopeptidase, FAD-dependent 2-octaprenylphenol hydroxylase
51879	Yes	alkaline phosphatase
51880	Yes	alkaline phosphatase
51881	Yes	DUF domain containing protein, hypothetical protein
51893	Yes	Si-specific NAD(P)+ transhydrogenase
51913	Yes	5-methyltetrahydropteroyltriglutamate-homocysteine S-methyltransferase
51957	Yes	*78 kbp contig, BLASTX not possible
51960	Yes	dTDP-glucose 4,6-dehydratase, dTDP-4-dehydrorhamnose reductase
51983	Yes	restriction endonuclase, hypothetical protein
52101	Yes	J-Domain containing protein, hypothetical protein
52131	Yes	dTDP-glucose 4,6-dehydratase, dTDP-4-dehydrorhamnose reductase
52162	Yes	portal protein, coat protein, hypothetical protein
52206	No, but other Erwinia	hypothetical proteins
52228	Yes	integrase
52245	Yes	MDR efflux pump AcrAB transcriptional activator RobA
52247	Yes	resolvase, DUF domain containing protein, hypothetical protein
52265	Yes	signal recognition particle protein
52283	Yes	Site-specific integrase
52296	Yes	5-methyltetrahydropteroyltriglutamate-homocysteine S-methyltransferase
52323	Yes	outer membrane usher protein
52335	Yes	DNA transfer protein, hypothetical protein, portal protein
52389	Yes	energy transducer, septation protein, UPF0259 family protein
52425	Yes	replication endonuclease
52456	Yes	Site-specific integrase
