# Supplementary material for: Comparative genomics of the Erwinia and Enterobacter olive fly endosymbionts
Source: Sci Rep. 2018 Oct 29;8:15936. doi: 10.1038/s41598-018-33809-w (PMC6205999; doi:10.1038/s41598-018-33809-w)
Supplement: Supplementary file 6 — Supplementary Data File 2 [file 41598_2018_33809_MOESM6_ESM.xlsx]

## Sheet: Erwinia COGs
									Supplementary Data File S2. COG gene frequencies
	COG category	COG description	COG name+description	Erwinia dacicola	Erwinia billingiae Eb661 (NC_014306)	Erwinia tasmaniensis Et1/99 (NC_010694)	Erwinia pyrifoliae Ep1/96 (NC_012214)	Erwinia pyrifoliae DSM 12163 (NC_017390)	Erwinia sp. Ejp617 (NC_017445)	Erwinia amylovora CFBP1430 (NC_013961)	Erwinia amylovora ATCC 49946 (NC_013971)
Cell Processes and Signaling	D	Cell cycle control, cell division, chromosome partitioning	[D] Cell cycle control, cell division, chromosome partitioning	0.028288	0.0180296	0.0226485	0.024512	0.0245994	0.0252666	0.0229993	0.0230697
Cell Processes and Signaling	M	Cell wall/membrane/envelope biogenesis	[M] Cell wall/membrane/envelope biogenesis	0.0679647	0.0592402	0.0617056	0.0669542	0.066125	0.0662958	0.0694673	0.0694444
Cell Processes and Signaling	N	Cell motility	[N] Cell motility	0.0191036	0.0246297	0.041137	0.0401725	0.0401715	0.04242	0.0413049	0.0416667
Cell Processes and Signaling	O	Post-translational modification, protein turnover, and chaperones	[O] Post-translational modification, protein turnover, and chaperones	0.0367377	0.0296201	0.0358216	0.0349523	0.0347551	0.0350023	0.0370805	0.0364878
Cell Processes and Signaling	T	Signal transduction mechanisms	[T] Signal transduction mechanisms	0.04482	0.0534449	0.0524613	0.0535633	0.0534868	0.050765	0.0516311	0.0517891
Cell Processes and Signaling	U	Intracellular trafficking, secretion, and vesicular transport	[U] Intracellular trafficking, secretion, and vesicular transport	0.0235121	0.0177077	0.023804	0.0301861	0.0295644	0.0315253	0.0333255	0.0331921
Cell Processes and Signaling	V	Defense mechanisms	[V] Defense mechanisms	0.0172667	0.0222151	0.0219552	0.0254199	0.0250508	0.0241076	0.023234	0.0237759
Cell Processes and Signaling	W	Extracellular structures	[W] Extracellular structures	0.0135929	0.00998068	0.017333	0.0129369	0.0128639	0.0136764	0.0129078	0.0131827
Cell Processes and Signaling	Z	Cytoskeleton	[Z] Cytoskeleton	0	0.000160979	0.000462214	0.00068089	0.000225683	0.000231803	0.00070406	0.000706215
Information Storage and Processing	A	RNA processing and modification	[A] RNA processing and modification	0.000734754	0.000482936	0.000693321	0.000907853	0.000902731	0.000927214	0.000938747	0.00094162
Information Storage and Processing	B	Chromatin structure and dynamics	[B] Chromatin structure and dynamics	0.00110213	0.000804894	0.000924428	0.000907853	0.000902731	0.00115902	0.000938747	0.00094162
Information Storage and Processing	J	Translation, ribosomal structure and biogenesis	[J] Translation, ribosomal structure and biogenesis	0.0797208	0.0476497	0.06055	0.0599183	0.0593545	0.0607325	0.0617226	0.0614407
Information Storage and Processing	K	Transcription	[K] Transcription	0.0664952	0.083548	0.0732609	0.0685429	0.0686075	0.0693092	0.0701713	0.0703861
Information Storage and Processing	L	Replication, recombination and repair	[L] Replication, recombination and repair	0.0771492	0.0270444	0.0358216	0.0456196	0.0449109	0.0456653	0.0387233	0.038371
Metabolism	C	Energy production and conversion	[C] Energy production and conversion	0.0382072	0.0468448	0.0425237	0.0399455	0.0397202	0.0398702	0.0417742	0.0416667
Metabolism	E	Amino acid transport and metabolism	[E] Amino acid transport and metabolism	0.0705364	0.1019	0.0966027	0.0939628	0.0936583	0.0934168	0.0903544	0.0908663
Metabolism	F	Nucleotide transport and metabolism	[F] Nucleotide transport and metabolism	0.028288	0.0206053	0.0240351	0.0233772	0.0239224	0.0245712	0.0255808	0.0249529
Metabolism	G	Carbohydrate transport and metabolism	[G] Carbohydrate transport and metabolism	0.041881	0.0843529	0.0637855	0.0583296	0.0589032	0.0602689	0.0636001	0.0637947
Metabolism	H	Coenzyme transport and metabolism	[H] Coenzyme transport and metabolism	0.0492285	0.0434643	0.0469147	0.0453926	0.046265	0.0458971	0.0483455	0.0477872
Metabolism	I	Lipid transport and metabolism	[I] Lipid transport and metabolism	0.0231447	0.0326787	0.0293506	0.0263277	0.0259535	0.0254984	0.0286318	0.0291902
Metabolism	P	Inorganic ion transport and metabolism	[P] Inorganic ion transport and metabolism	0.0426157	0.0668062	0.0596256	0.0524285	0.0532611	0.0540102	0.0558554	0.0543785
Metabolism	Q	Secondary metabolites biosynthesis, transport, and catabolism	[Q] Secondary metabolites biosynthesis, transport, and catabolism	0.0132256	0.0291372	0.0210307	0.0199728	0.0198601	0.0185443	0.023234	0.0235405
Mobile Elements	X	Mobilome: Prophages, transposons	[X] Mobilome: Prophages, transposons	0.0962528	0.0138442	0.0127109	0.0317749	0.0340781	0.0268892	0.0100915	0.0101224
Unknown	R	General function prediction only	[R] General function prediction only	0.06723	0.107856	0.0922117	0.0835225	0.0835026	0.0841446	0.0851913	0.085452
Unknown	S	Function unknown	[S] Function unknown	0.0529023	0.0579524	0.06263	0.0596913	0.0593545	0.0598053	0.062192	0.0628531

## Sheet: Enterobacter COGs
	COG Category	COG description	COG name+description	Enterobacter sp. OLF	Enterobacter sp. 638 (NC_009436)	Enterobacter aerogenes EA1509E (NC_020181)	Enterobacter asburiae LF7a (NC_015968)	Enterobacter cloacae subsp. dissolvens SDM (NC_018079)	Enterobacter cloacae subsp. cloacae ATCC 13047 (NC_014121.faa)
Cell Processes and Signaling	D	Cell cycle control, cell division, chromosome partitioning	[D] Cell cycle control, cell division, chromosome partitioning	0.0205939	0.0196409	0.0174329	0.0186357	0.0188896	0.0198314
Cell Processes and Signaling	M	Cell wall/membrane/envelope biogenesis	[M] Cell wall/membrane/envelope biogenesis	0.0625798	0.0649083	0.0550756	0.0634296	0.0640604	0.0632417
Cell Processes and Signaling	N	Cell motility	[N] Cell motility	0.0317688	0.0273101	0.0219068	0.0275261	0.0353154	0.0366958
Cell Processes and Signaling	O	Post-translational modification, protein turnover, and chaperones	[O] Post-translational modification, protein turnover, and chaperones	0.030811	0.0327348	0.0334773	0.0323132	0.0302234	0.0310743
Cell Processes and Signaling	T	Signal transduction mechanisms	[T] Signal transduction mechanisms	0.0509259	0.0534979	0.0450478	0.0543683	0.0553548	0.0535603
Cell Processes and Signaling	U	Intracellular trafficking, secretion, and vesicular transport	[U] Intracellular trafficking, secretion, and vesicular transport	0.0210728	0.0108492	0.0145017	0.0172679	0.0180683	0.0190506
Cell Processes and Signaling	V	Defense mechanisms	[V] Defense mechanisms	0.0223499	0.0239431	0.0223696	0.0215421	0.0225033	0.0218613
Cell Processes and Signaling	W	Extracellular structures	[W] Extracellular structures	0.0162835	0.00953984	0.011262	0.0123098	0.0134691	0.014366
Cell Processes and Signaling	Z	Cytoskeleton	[Z] Cytoskeleton	0	0	0.00046282	0	0.000328515	0.000312305
Information Storage and Processing	A	RNA processing and modification	[A] RNA processing and modification	0.000478927	0.000374111	0.00046282	0.000512908	0.00065703	0.00062461
Information Storage and Processing	B	Chromatin structure and dynamics	[B] Chromatin structure and dynamics	0.000798212	0.000935279	0.00107991	0.000854847	0.000821288	0.000936914
Information Storage and Processing	J	Translation, ribosomal structure and biogenesis	[J] Translation, ribosomal structure and biogenesis	0.0501277	0.0557426	0.0506017	0.0518037	0.0496058	0.0487196
Information Storage and Processing	K	Transcription	[K] Transcription	0.0779055	0.0800599	0.0805307	0.0822363	0.0852497	0.0797939
Information Storage and Processing	L	Replication, recombination and repair	[L] Replication, recombination and repair	0.0295338	0.0349794	0.0308547	0.0297487	0.0298949	0.0335728
Metabolism	C	Energy production and conversion	[C] Energy production and conversion	0.0520434	0.0521886	0.0581611	0.0519747	0.0510841	0.0485634
Metabolism	E	Amino acid transport and metabolism	[E] Amino acid transport and metabolism	0.0892401	0.0910961	0.0904042	0.0954009	0.086071	0.0802623
Metabolism	F	Nucleotide transport and metabolism	[F] Nucleotide transport and metabolism	0.0181992	0.0185185	0.0194384	0.0194905	0.0183968	0.0174891
Metabolism	G	Carbohydrate transport and metabolism	[G] Carbohydrate transport and metabolism	0.0825351	0.0828657	0.0877815	0.0912977	0.0834428	0.0802623
Metabolism	H	Coenzyme transport and metabolism	[H] Coenzyme transport and metabolism	0.0472542	0.0460157	0.046282	0.0453069	0.0446781	0.0418488
Metabolism	I	Lipid transport and metabolism	[I] Lipid transport and metabolism	0.0287356	0.0284325	0.032706	0.0268422	0.03318	0.0309182
Metabolism	P	Inorganic ion transport and metabolism	[P] Inorganic ion transport and metabolism	0.0662516	0.0679012	0.0712743	0.0695845	0.0632392	0.0621487
Metabolism	Q	Secondary metabolites biosynthesis, transport, and catabolism	[Q] Secondary metabolites biosynthesis, transport, and catabolism	0.0258621	0.0241302	0.0308547	0.0232518	0.0285808	0.0260775
Mobile Elements	X	Mobilome: Prophages, transposons	[X] Mobilome: Prophages, transposons	0.0181992	0.020202	0.0182043	0.00991622	0.0105125	0.0362274
Unknown	R	General function prediction only	[R] General function prediction only	0.0949872	0.0920314	0.101358	0.09523	0.0995401	0.0921299
Unknown	S	Function unknown	[S] Function unknown	0.0614623	0.0621025	0.0584696	0.0591554	0.0568331	0.060431
